# Supplementary material for: Population genomics and morphological features underlying the adaptive evolution of the eastern honey bee (Apis cerana)
Source: BMC Genomics. 2019 Nov 15;20:869. doi: 10.1186/s12864-019-6246-4 (PMC6858728; doi:10.1186/s12864-019-6246-4)
Supplement: Supplementary file 2 — Additional file 2: Table S1. The 39 morphological measurements of A. cerana. [file 12864_2019_6246_MOESM2_ESM.xlsx]

## Sheet: Sheet1
Bee	LA	YY	MY	QD	WC	WL	QC	HZ	ZZ	RZ	LQ
FL	8.43±0.12 bc	8.41±0.14 bc	8.49±0.17 ab	8.34±0.12 cd	8.27±0.1 d	8.57±0.1 a	8.61±0.14 a	8.56±0.17 a	8.16±0.18 e	8.30±0.13 d	8.55±0.17 a
FB	2.93±0.05 ab	2.86±0.08 cd	2.92±0.06 ab	2.89±0.06 bcd	2.84±0.05 d	2.93±0.06 ab	2.95±0.07 a	2.94±0.05 ab	2.79±0.08 e	2.88±0.07 bcd	2.9±0.07 abc
T3	2.03±0.08 abc	1.99±0.11 bc	2.02±0.08 abc	2.06±0.05 ab	2.01±0.06 abc	2.07±0.05 ab	2.06±0.06 ab	2.03±0.07 abc	2±0.08 abc	1.98±0.08 c	2.08±0.07 a
T4	1.85±0.05 ab	1.84±0.06 abc	1.83±0.06 abcd	1.82±0.06 ab	1.78±0.05 cd	1.88±0.05 a	1.84±0.05 ab	1.81±0.06 bcd	1.78±0.06 cd	1.77±0.06 d	1.88±0.05 a
S4	2.43±0.06 bcd	2.45±0.08 bc	2.41±0.06 bcd	2.42±0.07 bcd	2.34±0.06 e	2.46±0.06 b	2.39±0.08 cde	2.41±0.04 bcd	2.37±0.07 de	2.39±0.05 cde	2.54±0.07 a
WL	1.16±0.03 a	1.11±0.05 b	1.1±0.04 b	1.12±0.04 b	1.12±0.05 b	1.12±0.04 b	1.1±0.04 b	1.1±0.04 b	1.13±0.04 b	1.11±0.04 b	1.18±0.05 a
WT	2.26±0.07 a	2.07±0.09 cd	2.06±0.07 cd	2.13±0.08 bc	2.03±0.06 d	2.13±0.07 bc	2.08±0.06 bcd	2.14±0.05 b	2.1±0.06 bc	2.11±0.07 bc	2.14±0.07 b
WD	0.3±0.04 ab	0.28±0.03 abc	0.28±0.04 abc	0.24±0.03 d	0.27±0.03 c	0.28±0.04 bc	0.29±0.03 abc	0.29±0.03 abc	0.28±0.03 bc	0.27±0.02 c	0.31±0.04 a
T5	1.04±0.12 cd	1.08±0.11 bcd	1.09±0.13 abcd	1.04±0.11 bcd	0.99±0.13 de	0.91±0.23 e	1.19±0.06 a	1.14±0.09 abc	1.06±0.05 bcd	1.06±0.06 bcd	1.16±0.08 ab
L7	2.32±0.06 a	2.32±0.06 a	2.28±0.05 abcd	2.27±0.09 cd	2.25±0.06 bcd	2.3±0.07 abc	2.31±0.07 ab	2.27±0.06 abcd	2.2±0.09 e	2.24±0.06 de	2.32±0.07 a
T7	2.87±0.18 a	2.83±0.08 ab	2.87±0.07 a	2.81±0.11 bc	2.67±0.08 c	2.81±0.07 ab	2.85±0.07 ab	2.82±0.06 ab	2.69±0.12 c	2.77±0.07 abc	2.83±0.07 ab
NT	0.35±0.08 def	0.4±0.08 bcde	0.37±0.09 cdef	0.5±0.1 a	0.42±0.13 bcd	0.44±0.14 abc	0.33±0.09 ef	0.35±0.08 def	0.32±0.07 f	0.33±0.08 ef	0.47±0.08 ab
Nh	13.47±2.29 c	17.58±1.72 ab	16.62±2.17 b	17.63±1.77 ab	19.04±1.52 a	17.5±1.48 ab	18.9±1.09 a	18±1.07 ab	17.87±1.36 ab	18.1±1.24 ab	18.03±1.07 ab
a	0.54±0.03 ab	0.52±0.04 ab	0.51±0.04 b	0.54±0.03 ab	0.53±0.03 ab	0.54±0.03 a	0.56±0.03 a	0.54±0.03 ab	0.53±0.03 ab	0.52±0.03 ab	0.53±0.05 ab
b	0.14±0.02 ab	0.14±0.02 ab	0.15±0.02 a	0.13±0.02 ab	0.15±0.02 a	0.15±0.03 ab	0.14±0.02 ab	0.15±0.02 a	0.15±0.02 a	0.13±0.02 b	0.15±0.03 ab
Ci	3.87±0.53 abcd	3.85±0.56 abcd	3.43±0.6 d	4.14±0.56 ab	3.61±0.55 bcd	3.84±0.84 abcd	4.25±0.83 a	3.61±0.41 bcd	3.56±0.59 cd	4.07±0.58 abc	3.69±0.51 bcd
Fe	2.3±0.07 c	2.36±0.06 b	2.36±0.05 b	2.34±0.05 bc	2.33±0.05 bc	2.43±0.05 a	2.42±0.05 a	2.41±0.05 a	2.32±0.08 bc	2.37±0.05 b	2.42±0.05 a
Ti	2.93±0.08 a	2.9±0.09 ab	2.93±0.07 a	2.82±0.06 cd	2.83±0.06 cd	2.96±0.09 a	2.81±0.07 cd	2.86±0.08 bc	2.74±0.13 e	2.77±0.05 de	2.92±0.07 a
ML	1.93±0.05 abc	1.89±0.06 bcd	1.88±0.05 cd	1.9±0.04 abcd	1.83±0.05 ef	1.94±0.06 ab	1.92±0.06 abcd	1.91±0.06 abcd	1.8±0.08 f	1.87±0.06 de	1.95±0.05 a
MT	1.07±0.04 de	1.11±0.05 bcd	1.09±0.04 cde	1.09±0.03 cde	1.11±0.04 bcd	1.16±0.05 a	1.12±0.03 bc	1.11±0.02 bcd	1.06±0.05 e	1.08±0.04 cde	1.13±0.05 b
Pc	3.87±1.51 ab	3.22±1.22 bc	3.75±1.59 ab	3.47±1.85 abc	3.82±1.94 ab	4.67±2.28 a	1.87±1.04 d	2.33±1.91 cd	3.67±1.75 abc	2.63±0.96 bcd	2.8±1.13 bcd
PL	2.53±1.13 cd	3.35±0.9a	3.37±0.86a	2.83±0.95 bc	3.37±1.01 a	3.1±1.12 b	2.57±0.9cd	3±0.93 b	2.87±0.97 c	3.1±1.06 ab	2.73±0.91
Sc	6.4±1.92 b	6.08±1.48 b	7.13±1.53 ab	7.63±1.67 a	7.81±1.37 a	8.07±1.05 a	4.7±1.84 d	4.93±1.49 cd	5.9±1.54 bc	6.3±1.18 b	6.4±1.28 b
K	4.1±1.34 ab	4.22±1.55 ab	4.03±1.64 ab	4.8±0.48 a	4.75±1.21 a	4.97±0.18 a	3.13±1.89 b	2±1.6 c	3.9±1.65 ab	4.27±1.34 ab	3.07±1.95 b
B	3.53±0.52 a	3.13±2 ab	2.42±1.87 abc	2.77±1.61 abc	1.86±1.42 bcd	1.6±1.22 cd	2.9±1.6 abc	0.53±1.06 d	2.6±1.45 abc	1.53±1.38 cd	1.53±1.8 cd
P2	7.67±0.49 a	6.87±1.15 a	6.82±1.47 a	2.37±1.43 e	3.82±2.28 bcd	5.03±2.55 b	3.13±1.96 de	2.8±2.37 de	4.3±2.17 bcd	4.7±2.17 bc	3.5±1.59 cde
P3	4.4±1.5 a	4.16±1.37 ab	3.93±1.54 ab	3.17±1.39 bc	1.51±1.21 e	2.83±1.53 cd	2.37±1.56 cde	1.67±1.05 de	1.73±1.28 de	1.87±1.68 de	2.7±1.58 cde
P4	5.87±1.85 a	3.83±2.04 bc	4.78±2.33 ab	4.6±2.85 ab	2.18±1.14 de	3.43±1.85 bcde	2.77±1.94 cde	1.8±0.41 e	1.77±0.63 e	2±1.05 de	3.63±2.57 bcd
A4	32.3±1.38 a	31.2±1.69 ab	31.55±1.91 ab	29.64±1.47 c	32.24±1.95 a	31.72±1.9 ab	32±1.57 ab	31.37±1.75 ab	30.45±1.23 bc	31.31±2.1 ab	31.02±1.7 ab
B4	104.67±4.21 e	109.71±4.85 abcd	110.86±4.12 abcd	113.34±4.21 a	107.1±3.86 de	107.81±4.44 cde	108.49±2.92 cd	110.33±4.02 abcd	108.89±3.61 bcd	111.43±3.86 abc	112.37±3.73 ab
D7	95.56±2.47 abcd	94.85±2.66 abcd	96.93±2.68 a	95.68±2.43 abcd	96.19±2.4 ab	94.37±2.37 bcd	93.6±1.86 cd	94.83±2.46 abcd	93.39±2.9 d	95.82±2.49 abc	95.6±1.86 abcd
E9	18.98±1.67 c	19.92±1.33 bc	20.28±1.47 bc	20.21±1.83 bc	19.64±1.27 bc	19.75±1.08 bc	19.95±1.19 bc	20.29±1.71 bc	20.55±1.44 b	20.22±1.21 bc	21.64±1.42 a
G18	89.47±3.15 a	88.62±3.3 ab	89.82±3.58 a	87.81±3.42 ab	88.56±3.41 ab	87.75±2.38 ab	87.47±3.1 ab	86.01±3.38 b	90.17±2.9 a	87.62±2.96 ab	90.45±3.26 a
J10	47.4±3.13 ab	46.35±3.43 ab	47.25±3.59 ab	46.41±3.55 ab	46.83±3.75 ab	49.24±3.39 a	45.75±3.33 b	45.99±2.61 b	47.99±3.65 ab	47.9±2.61 ab	45.41±2.96 b
J16	109.24±3.65 a	102.83±4.16ｃ b	103.99±4.02 b	101.65±3.28 bcd	99.77±4.25 cde	97.61±2.92 e	100.81±3.12 cde	98.48±3.63 de	99.59±3.15 cde	100.08±3.07 cde	99.57±2.87 cde
K19	82.37±2.34 a	81.79±3.34 ab	80.5±3.6 ab	79.86±2.09 ab	76.03±3.09 c	80.31±2.98 ab	79.7±2.72 ab	80.49±2.22 ab	79.01±3.31 ab	77.75±2.19 b	80.09±3.28 ab
L13	14.58±1.65 b	18.32±1.95 b	15.8±1.93 b	15.37±3.35 b	20.65±3.2 a	16.22±1.24 b	15.68±1.44 b	16.28±1.33 b	17.28±1.72 b	17.52±1.2 b	16.88±1.78 b
N23	90.71±4.2 a	86.78±4.35 b	91.03±5.35 a	83.71±3.4 c	80.83±4.51cde	80.66±2.69 cde	82.55±3.44 cd	79.18±3.88 de	78.75±4.21 e	81±2.97 cde	82.28±3.75 cde
O26	35.08±2.66 bc	36.51±3.28 ab	38.2±4.7 a	33.13±3.26 cdef	33.61±2.85cdef	31.47±2.29 ef	31.14±2.63 f	34.2±3.43 bcde	31.95±2.36 def	32.83±2.44 cdef	34.57±2.97 bcd
