# Supplementary material for: Population genomics and morphological features underlying the adaptive evolution of the eastern honey bee (Apis cerana)
Source: BMC Genomics. 2019 Nov 15;20:869. doi: 10.1186/s12864-019-6246-4 (PMC6858728; doi:10.1186/s12864-019-6246-4)
Supplement: Supplementary file 3 — Additional file 3: Table S2. Abbreviation table. [file 12864_2019_6246_MOESM3_ESM.xlsx]

## Sheet: Sheet1
Abbreviation	Morphological name
a	length of bee right forewing cubital vein a
A4	angle A4 of bee forwing
b	length of bee right forewing cubita lvein b
B	bee pigment of scutellum B area
B4	angle B4 of bee forwing
Ci	bee index number of cubital vein
D7	angle D7 of bee forwing
E9	angle E9 of bee forwing
FB	width of bee right forewing
Fe	length of femur of bee hindleg
FL	length of bee right forewing
G18	angle G18 of bee forwing
J10	angle J10 of bee forwing
J16	angle J16 of bee forwing
K	bee pigment of scutellum Karea
K19	angle K19 of bee forwing
L13	angle L13 of bee forwing
L7	bee length of sternum 7
ML	length of bee hind leg metabasitarsus
MT	width of bee hind leg metabasitarsus
N23	angle N23 of bee forwing
Nh	number of bee hindwing hamuli
NT	Bee branches midrib
O26	angle O26 of bee forwing
P2	bee pigment of tergum 2
P3	bee pigment of tergum 3
P4	bee pigment of tergum 4
Pc	bee pigment of clypeus
PL	bee pigment of labrum
S4	bee length ofsternum 4
Sc	bee pigment of scutellum Sc area
T3	bee length of tergum 3
T4	bee length of tergum 4
T5	bee width of tomentum 1 ontergum 5
T7	bee width of sternum 7
Ti	length of tibia of bee hind leg
WD	bee distance of bee wax mirror on sternum 4
WL	bee length of bee wax mirror on sternum 4
WT	bee width of bee wax mirror on sternum 4
