# Supplementary material for: Population genomics and morphological features underlying the adaptive evolution of the eastern honey bee (Apis cerana)
Source: BMC Genomics. 2019 Nov 15;20:869. doi: 10.1186/s12864-019-6246-4 (PMC6858728; doi:10.1186/s12864-019-6246-4)
Supplement: Supplementary file 4 — Additional file 4: Table S3. The Fis, Fst, and Fit of each SNP locus. [file 12864_2019_6246_MOESM4_ESM.xlsx]

## Sheet: Sheet1
ID	Ref_Seq	Loc	Ref_Base	Fwc(is)	Fwc(st)	Fwc(it)
NW-016017455.1-47855	ATGCGTGCCACCGACCCTCCAATTGCT	16	C	-0.2648	0.2041	-0.0067
NW-016017455.1-87765	TAATACGTAACTACATCTCCATTCATA	7	G	-0.2052	0.1673	-0.0036
NW-016017455.1-139549	AAACCGATAACCGTTGCTCCAAATGGA	13	G	-0.2063	0.1627	-0.0101
NW-016017455.1-173647	GGAACAGGTACATACTCTCCACTAACG	24	A	-0.1469	0.0907	-0.0429
NW-016017455.1-352374	CTACCAAACACACGCTCTCCCCAACAG	1	C	-0.3114	0.2198	-0.0232
NW-016017455.1-364756	TCACCGTACACACAATCTCCGCAAACA	9	C	-0.399	0.2851	-0.0001
NW-016017455.1-379204	AAATTTGTAACCATTGCTCCATTTCTT	9	A	0.776	0.5034	0.8888
NW-016017455.1-472079	CGTGGAAAAACCGCCTCTCCTCGGCCG	1	C	-0.2163	0.1627	-0.0184
NW-016017455.1-505149	ACGTTGGAAACGACACCTCCTGGCGTC	23	G	0.055	0.1238	0.172
NW-016017455.1-558577	GAAAAAGGTACACAAACTCCTCTGTTA	8	G	-0.2782	0.2005	-0.0219
NW-016017455.1-558921	CCACCCTCCACTTTCCCTCCATTCAAT	16	C	-0.1742	0.1329	-0.0182
NW-016017455.1-603571	GAGGCGTGAACCCGTTCTCCTTCCAAT	13	C	-0.2378	0.223	0.0383
NW-016017455.1-628317	CATTGCCCAACTATCTCTCCGCTCAAA	22	C	-0.0666	0.0542	-0.0088
NW-016017455.1-721565	GCCGGATTTACGCCACCTCCCCCATCT	22	C	-0.2058	0.1678	-0.0035
NW-016017455.1-734133	CGTGCAGAAACGTTTTCTCCTATTCCT	13	T	-0.1484	0.1944	0.0748
NW-016017455.1-933796	ATTGGCACCACGTTTGCTCCCACTTTA	23	C	-0.2427	0.3101	0.1427
NW-016017455.1-992045	TCTCTCTCCACATTTTCTCCATATATA	26	T	-0.1309	0.1089	-0.0077
NW-016017455.1-1040731	TCTCTCCACACCCTTCCTCCTCCCCCA	22	C	-0.0229	0.4984	0.4869
NW-016017455.1-1076382	TTGCCACGCACTCCCCCTCCTTTCGTG	27	G	-0.2449	0.1896	-0.0088
NW-016017455.1-1250064	GCACCCTCTACGATTCCTCCGCGGTCA	8	C	-0.0994	0.3758	0.3137
NW-016017455.1-1269345	TCGCTTTCAACTATCGCTCCTATACTT	25	C	-0.3106	0.2341	-0.0038
NW-016017455.1-1341743	CTCCATTACACAATGCCTCCTGTGCCC	12	A	-0.046	0.1389	0.0993
NW-016017455.1-1388555	TTAAATTCGACGTTTCCTCCCTCTTTA	16	C	-0.1683	0.1913	0.0552
NW-016017455.1-1669587	CGTTTTCTTACGTTTTCTCCGACCGGA	12	G	-0.1122	0.0939	-0.0077
NW-016017455.1-1766390	AAGAGGCGCACGAAAACTCCCTCGTCG	5	G	-0.3114	0.2347	-0.0037
NW-016017455.1-1771409	AGAGGGCACACGCCCCCTCCGCGCAAA	5	G	0.1776	0.0772	0.2411
NW-016017455.1-1850482	TTATTTTAAACTGATACTCCAAATTCC	5	T	0.2307	0.3003	0.4617
NW-016017455.1-1863587	CTTAGAATCACTCTTCCTCCTCGATGA	24	A	-0.2714	0.1962	-0.0219
NW-016017455.1-1906220	TAGATATAAACTTGTGCTCCTTTGATT	21	T	-0.077	0.0891	0.019
NW-016017455.1-2102294	TAACAGGATACACCGGCTCCTCGATAA	27	A	0.0233	0.2794	0.2962
NW-016017455.1-2149805	CGCTCGCTCACTCTTCCTCCGTCGCGC	2	G	0.2142	0.1459	0.3289
NW-016017455.1-2189693	AGAACGTTCACAGTTCCTCCATTTCCA	6	G	-0.0801	0.1431	0.0745
NW-016017455.1-2197775	CATTAGTTTACCGGGTCTCCCTAGAGA	1	C	0.0138	0.16	0.1716
NW-016017455.1-2216010	CAACTCGTTACTCGTGCTCCTACACAA	5	T	-0.2058	0.1678	-0.0035
NW-016017455.1-2286605	ATTTCTTTGACACAAGCTCCTCGGATT	9	G	-0.3878	0.2775	-0.0026
NW-016017455.1-2348226	AGCTCGAGGACTTCCTCTCCTCCAGAT	5	C	-0.1515	0.1275	-0.0047
NW-016017455.1-2571014	CCTCGGCAAACTTTCCCTCCATTTGCC	22	T	-0.0757	0.0581	-0.0133
NW-016017455.1-2587322	CCACCACCAACTCCCCCTCCTCGCCGA	12	T	-0.1004	0.1859	0.1042
NW-016017455.1-2624346	ACAATTGCAACAATTTCTCCGTTGAAT	8	C	-0.3114	0.2347	-0.0037
NW-016017455.1-2921366	CCTCTTTTCACTCTCTCTCCCCCCACA	21	C	-0.1312	0.1072	-0.01
NW-016017455.1-2988200	TTTTCCCCAACTGACTCTCCTTATTGC	7	C	0.802	-0.0189	0.7983
NW-016017455.1-2999421	CGGCATGCCACGTCGCCTCCATTAAGG	7	G	-0.0781	0.0956	0.0249
NW-016017455.1-3055936	AGTATTTTAACGTTTGCTCCGTTTTTG	26	T	-0.1777	0.2531	0.1203
NW-016017455.1-3071135	TCCCAAGATACTGTACCTCCAGTATTT	21	A	-0.1403	0.1014	-0.0246
NW-016017455.1-3077781	ACAAATAGAACACAACCTCCCTCTTCG	16	C	0.3134	0.2897	0.5123
NW-016017455.1-3091165	CACGAGAATACAGATTCTCCTGTGAGA	4	G	0.1717	0.134	0.2827
NW-016017455.1-3160049	ACGATATTAACGTTTCCTCCAAAAGGT	26	G	-0.2935	0.2081	-0.0243
NW-016017455.1-3164137	CCTCTTTTCACCTCTTCTCCTTATCTC	12	C	-0.217	0.1732	-0.0062
NW-016017455.1-3172502	AAAAGAAAAACATATCCTCCACGCTCG	24	C	-0.1183	0.095	-0.012
NW-016017455.1-3291857	CTCTCTCAAACATTTACTCCAAAACAA	1	C	-0.109	0.0815	-0.0186
NW-016017455.1-3365959	AAACATAGAACCTTTTCTCCTATAAAT	6	T	-0.2275	0.1683	-0.0209
NW-016017455.1-3366440	CTTATGTATACTCAAACTCCGTTTCCA	25	C	-0.2013	0.152	-0.0187
NW-016017455.1-3391588	GAGTTATATACACCCCCTCCCGACACA	13	C	-0.2239	0.1769	-0.0074
NW-016017455.1-3447298	ACTCATCCTACTTATCCTCCCATGGCG	22	A	-0.1261	0.0973	-0.0165
NW-016017455.1-3470040	AAGGTAAGGACTCTTCCTCCTGGGTGA	16	C	-0.0228	0.2079	0.1899
NW-016017455.1-3509617	TGTTTGGAAACGGCCACTCCTTGACTC	14	C	-0.1041	0.0693	-0.0276
NW-016017455.1-3517206	CCTCAATCCACTCCTCCTCCGACAAAT	14	C	0.006	0.2786	0.283
NW-016017455.1-3537964	AAATTCACAACTCTATCTCCCAATTAA	14	T	0.0464	0.3607	0.3904
NW-016017455.1-3669364	TGTGTTTCGACTTTTTCTCCCCGAGAT	4	G	0.1402	0.0293	0.1654
NW-016017455.1-3685658	TTAATTCAGACTCACCCTCCACGTTAG	22	C	-0.1744	0.2582	0.1288
NW-016017455.1-3746958	CACAAATTAACGAGACCTCCATCGTAT	23	C	0.2328	0.2169	0.3992
NW-016017455.1-3748195	TCTCTTTATACTCATTCTCCCCATTAG	21	C	-0.0069	0.1409	0.135
NW-016017455.1-3763058	TACGTCGTTACAAACTCTCCAATAAAC	4	G	-0.0859	0.0614	-0.0192
NW-016017455.1-3764530	ACAATTCTAACCCAAACTCCAACACCA	26	C	-0.2142	0.1554	-0.0255
NW-016017455.1-3819635	CACCACGGTACACTATCTCCGAGGTTC	13	C	-0.1421	0.1106	-0.0158
NW-016017455.1-3823111	CCGTGTTCTACCGTCTCTCCGCACGAT	13	G	-0.2201	0.1725	-0.0096
NW-016017455.1-3859372	AGCATTCAAACCAACTCTCCCCCCGTC	25	G	-0.2046	0.5386	0.4441
NW-016017455.1-3964230	GATGGCCACACTGTTGCTCCTCTCATG	24	C	-0.2607	0.2015	-0.0067
NW-016017455.1-3997915	AAATCTGATACCTCAACTCCATCGACC	22	T	-0.0283	0.2071	0.1846
NW-016017455.1-4016482	CCATAAAAAACGATCTCTCCTCACAAT	12	G	-0.2058	0.1678	-0.0035
NW-016017455.1-4073194	CGCGATTCCACTTTTCCTCCGCAATCC	13	T	-0.1458	0.1807	0.0613
NW-016017455.1-4293508	TATAATTTCACTCGTCCTCCTTATCGA	16	C	-0.3058	0.2279	-0.0082
NW-016017455.1-4295945	GGTCGGTGAACCCCCCCTCCTCCTTTT	5	G	-0.2342	0.1804	-0.0115
NW-016017455.1-4315874	ATCATTCGAACGTTTGCTCCAATGAAT	15	T	-0.0778	0.3358	0.2841
NW-016017455.1-4316634	ATAAATCGAACCGCTTCTCCGAGAGAG	12	C	0.1753	0.175	0.3196
NW-016017455.1-4356915	GAGGAAGAAACTTGTTCTCCTGCAGGA	3	G	-0.2049	0.167	-0.0036
NW-016017455.1-4451050	TGAATTTCTACGTACGCTCCCCGTAAC	22	C	-0.4402	0.303	-0.0038
NW-016017455.1-4505904	CGTCCCGCCACACCTCCTCCTCCTCCA	14	C	-0.0548	0.2326	0.1905
NW-016017455.1-4538791	GCTCCTCCCACTCCTCCTCCATCTACC	27	C	-0.1169	0.1041	-0.0006
NW-016017455.1-4567386	AACAATTAAACCGAAGCTCCGTTGTCG	21	G	-0.2058	0.1678	-0.0035
NW-016017455.1-4595257	TTTACAAATACGTACGCTCCTGGAATC	5	C	-0.3988	0.285	-0.0002
NW-016017455.1-4642725	TCTGGTTCTACCCCTCCTCCGCCCGTT	12	C	-0.1279	0.1088	-0.0052
NW-016017455.1-4751134	TACAATTCCACCCCTCCTCCTTTCACT	16	C	0.1563	0.0772	0.2214
NW-016017455.1-4752144	ATCCTCGAAACAAATCCTCCACCCACC	26	C	-0.2058	0.1678	-0.0035
NW-016017455.1-4793169	GATTTATGCACCCACCCTCCTTTGTTC	15	C	0.0307	0.1307	0.1574
NW-016017455.1-4821859	GGAGTGATGACTTCCTCTCCTTTCCAA	5	T	-0.1185	0.0875	-0.0207
NW-016017455.1-4842018	GCTAACAGCACGGCCGCTCCCTCCATC	9	C	-0.0835	0.4548	0.4093
NW-016017455.1-4848318	CGGAATATCACCGTTTCTCCTTTCAAC	24	C	-0.1302	0.1049	-0.0116
NW-016017455.1-4877338	GCTGCAACCACATTCCCTCCCATATTT	8	C	-0.5991	0.3722	-0.004
NW-016017455.1-5028979	CCTAGGGGGACGCGATCTCCGTGAACG	9	G	0.0014	0.2121	0.2132
NW-016017455.1-5111144	TCCTTCCAAACGGTGTCTCCGCGAGTT	14	T	-0.0565	0.1016	0.0509
NW-016017455.1-5165570	ACCGTTTATACACCTTCTCCATAGACT	3	C	0.2138	0.1359	0.3207
NW-016017455.1-5186966	CGTTTCGCCACGCGAACTCCCCCTTCC	26	C	-0.399	0.2851	-0.0001
NW-016017455.1-5303228	ACCGTGTGCACACGATCTCCGCGGATA	3	C	-0.0949	0.358	0.2971
NW-016017455.1-5352162	TTTATCTTAACGACATCTCCAATATAG	27	G	-0.2359	0.4318	0.2978
NW-016017455.1-5478304	GTTTCCGAAACTCTCTCTCCAACTTTC	5	C	0.7989	-0.0016	0.7986
NW-016017455.1-5644840	CTTCGCGCCACCACGGCTCCGCTTTTC	14	C	0.0153	0.1378	0.151
NW-016017455.1-5769913	CCGACCGCAACGATCTCTCCCTCATCT	5	C	-0.2912	0.566	0.4396
NW-016017455.1-5819409	TTTCTTGTTACAGGGCCTCCTCTTCCT	16	C	-0.2178	0.149	-0.0363
NW-016017455.1-5851219	CCATTAATTACGTATTCTCCAAGTCCA	15	T	-0.0364	0.2734	0.2469
NW-016017455.1-5925707	TACCTGTCCACGAATTCTCCCCACATG	27	G	-0.4579	0.3256	0.0168
NW-016017455.1-5991938	AGTCGTAATACTACGACTCCCCGGCGT	22	C	-0.2303	0.1652	-0.0271
NW-016017455.1-5996145	CTCCGCCAAACTTTTGCTCCCAACGTT	23	A	-0.0564	0.2201	0.1761
NW-016017455.1-6149964	CATTATCAAACGCCATCTCCAGGGAGA	22	G	-0.1371	0.1114	-0.0104
NW-016017455.1-6154687	TTCCATGAAACTTTAACTCCTTCGGCT	9	A	0.0126	0.1574	0.1681
NW-016017455.1-6294500	CCAGTCGCAACATCTCCTCCCCCTCCC	22	C	-0.1313	0.0961	-0.0225
NW-016017455.1-6342369	AATATCGCCACGTTTCCTCCTCTATTA	12	G	-0.4228	0.2867	-0.0148
NW-016017455.1-6342462	AGAGGAAGAACGTTATCTCCCGGCGCG	23	G	-0.3276	0.2035	-0.0574
NW-016017456.1-941638	GTATCAATCACTTGTCCTCCTTTTCAT	14	G	0.5617	0.3112	0.6981
NW-016017456.1-1256968	TGCGATGGTACAGAGCCTCCGCGTTTA	6	T	-0.2208	0.3091	0.1566
NW-016017456.1-1367823	CGACGCGATACACTTACTCCTATAATT	1	C	-0.5502	0.3543	-0.001
NW-016017456.1-1387716	GATCCCACGACAGATCCTCCCTACATT	24	C	-0.7067	0.41	-0.007
NW-016017456.1-1492517	ATAACCGACACGATATCTCCCTTCCTC	1	A	-0.0779	0.1623	0.097
NW-016017456.1-1979931	AAGCTCGATACCAATTCTCCAAGTTTC	7	G	-0.0378	0.1178	0.0844
NW-016017456.1-1997571	ATTGGCTCCACGTATTCTCCACTTGCA	5	G	-0.1417	0.1142	-0.0113
NW-016017456.1-1999312	TAAATCGATACTGGTTCTCCCTCGACA	24	G	-0.0488	0.0377	-0.0093
NW-016017456.1-2011693	TCACCAAGTACCGCGACTCCTTCTTAA	13	G	-0.2902	0.3093	0.1089
NW-016017456.1-2089118	GACTGACTGACTTACTCTCCTCTTACT	26	C	-0.0666	0.0481	-0.0153
NW-016017456.1-2292118	ATAGCCTAGACTCCCTCTCCGTATGAC	8	A	0.2547	0.1378	0.3575
NW-016017456.1-2292270	ATCCGGCGCACTGTTACTCCCCGGCGT	22	C	0.1277	0.3056	0.3943
NW-016017456.1-2427326	GATGTATACACTACGTCTCCTCCTGTG	14	C	0.9082	0.4642	0.9508
NW-016017456.1-2827859	AACACCCGAACCTAATCTCCTTCTAAT	7	C	-0.399	0.279	-0.0087
NW-016017456.1-2836778	GGTTATATTACCCGGCCTCCGCCACTT	22	C	-0.2239	0.1769	-0.0074
NW-016017456.1-2920539	TACACCTACACCTATTCTCCGAGTCTT	27	T	-0.1274	0.0766	-0.041
NW-016017456.1-3050535	TGACGCCCTACAATTTCTCCCGTCACC	26	C	0.2446	0.1117	0.329
NW-016017456.1-3127450	CGAACGGCGACATCGACTCCGTCGAAA	6	G	0.0887	0.1693	0.243
NW-016017456.1-3134569	GCCCTTGAAACCCCGTCTCCACGCCTG	4	C	-0.2182	0.1711	-0.0097
NW-016017456.1-3193598	ATCCTTCCCACTCATTCTCCCTAATCA	21	C	-0.2636	0.2426	0.043
NW-016017456.1-3337701	TACGTCTTAACTGCTTCTCCGAAAGAG	6	C	0.0598	0.0794	0.1344
NW-016017456.1-3344148	GATTGATTTACCGATTCTCCATCGTTT	24	G	-0.0224	0.1422	0.1229
NW-016017456.1-3379207	ACTTTTCCAACGAGATCTCCTGCAGGG	25	G	-0.0364	0.0278	-0.0076
NW-016017456.1-3435473	TCCACGCCAACCCCCTCTCCGACTTCC	12	C	-0.0638	0.0471	-0.0137
NW-016017456.1-3450487	CAGCTGGAGACACCGCCTCCCGGTTTC	3	G	-0.2411	0.1761	-0.0226
NW-016017456.1-3451596	CTCGTCGTCACTTTCGCTCCACGTAAA	22	C	0.2259	0.0842	0.2911
NW-016017457.1-50745	TTTGTCTCCACCTACGCTCCTCAATCC	27	C	-0.1035	0.0866	-0.008
NW-016017457.1-596442	TTAATTCCCACTATTACTCCAATTACA	27	A	-0.1191	0.1607	0.0607
NW-016017464.1-4397	TAAATTCTTACACTTGCTCCTCTTAAT	16	G	-0.0813	0.231	0.1684
NW-016017468.1-17348	ACGTCTTTCACCCTCCCTCCCCCCGCA	1	A	-0.0353	0.1818	0.1529
NW-016017468.1-76348	TCCTTTTATACCCTCCCTCCTTCGCGA	16	C	0.1558	0.1604	0.2912
NW-016017468.1-293511	ATTGCCACCACCTGCTCTCCCTCGTCT	9	C	-0.0938	0.0783	-0.0082
NW-016017468.1-340980	CGTACTTCCACGTACTCTCCTCCTCCA	26	C	0.1431	0.22	0.3316
NW-016017468.1-343362	TTTGTACTTACTTGTACTCCACAAATT	22	C	0.2766	0.1679	0.3981
NW-016017468.1-461632	GCGTTTATAACGAATACTCCGAAGATA	21	G	-0.0941	0.0765	-0.0104
NW-016017468.1-462139	GCTTTTTCAACCGGCCCTCCCGCGAAA	15	C	-0.0822	0.0658	-0.011
NW-016017468.1-544336	ATTCGCCGGACAAGGCCTCCTCAACTT	12	A	-0.2925	0.2147	-0.015
NW-016017468.1-554481	TGGCGGCCCACGCCTACTCCAGCGGCC	24	G	-0.141	0.1153	-0.0095
NW-016017468.1-605628	TATCCCTTTACCGTTACTCCTCGCGAG	12	C	-0.5547	0.3567	-0.0002
NW-016017475.1-2420	ACTCGAGAGACACAGCCTCCTCGAATT	15	G	0.1955	0.2457	0.3931
NW-016017475.1-4797	CCACCGTTGACCCTCCCTCCCCCCGTT	12	C	-0.1717	0.139	-0.0088
NW-016017479.1-146333	GAAACGACCACCTTAACTCCCTGCATT	12	C	-0.2236	0.1695	-0.0162
NW-016017479.1-147454	GATGATTACACTGTTTCTCCTGATGGG	13	G	-0.0944	0.1471	0.0666
NW-016017479.1-320647	CAGAGTTGCACACAGCCTCCGGTTTCC	8	G	-0.2385	0.3249	0.1639
NW-016017479.1-335116	TGAGTAATTACGTTCTCTCCATTATCG	4	G	-0.0358	0.0271	-0.0077
NW-016017479.1-338059	TATTCTCACACAGCTTCTCCAAGCTTT	13	G	-0.0551	0.0394	-0.0135
NW-016017479.1-358889	TTTCTCTTTACTGCTCCTCCTCCTCGG	22	C	-0.3114	0.2347	-0.0037
NW-016017490.1-25026	AAAATAAAAACCGCTTCTCCAACTCGA	27	A	-0.0444	0.1461	0.1082
NW-016017490.1-27672	CCAAGATCAACGCGTCCTCCTTTATAT	12	G	-0.3112	0.2345	-0.0037
NW-016017490.1-141625	CTTCGAGGAACAATTACTCCATTAATG	22	T	-0.0048	0.2143	0.2105
NW-016017490.1-211881	GATCGTGTTACCGCTTCTCCGCCAGAG	25	G	0.116	0.4187	0.4861
NW-016017490.1-281956	CTCTCTCTCACCCTCCCTCCCCCTCAA	13	C	-0.3114	0.2347	-0.0037
NW-016017490.1-338226	ATCGAATTGACCGACACTCCGTGAATA	1	A	-0.0381	0.0871	0.0524
NW-016017491.1-2494	AGCCACGCCACTCCCTCTCCCCCTCCC	26	C	-0.399	0.2851	-0.0001
NW-016017501.1-51460	GCACCATTTACGTATCCTCCAACCGAG	22	A	-0.2058	0.1678	-0.0035
NW-016017501.1-213417	CTACGGGGCACACACGCTCCAACAATT	4	C	-0.1655	0.1309	-0.013
NW-016017501.1-246922	GCACCGCCGACCACCCCTCCTACCTCT	23	C	-0.4335	0.2906	-0.017
NW-016017501.1-257845	CTTTCACTGACTACCTCTCCACTGAAT	5	C	-0.5547	0.3567	-0.0002
NW-016017501.1-290118	GTGCGGCGAACGCGTTCTCCTCCGGAA	1	G	-0.1075	0.2333	0.1508
NW-016017501.1-320484	AATCGCGCGACAACCTCTCCTACGAGC	25	A	-0.037	0.0284	-0.0075
NW-016017501.1-345183	ATTTTGCCCACTTGAACTCCGAAGTCT	6	G	-0.1164	0.0992	-0.0056
NW-016017501.1-402900	TCCAATTCCACCCCGCCTCCTTCCTCT	16	C	-0.3988	0.285	-0.0002
NW-016017501.1-420468	CTGGGGTTGACTTTTTCTCCTAGTCCA	23	G	0.1089	0.1306	0.2252
NW-016017501.1-421765	CCATTTTCCACCAATACTCCCCAATTC	16	A	0.1133	0.1881	0.2801
NW-016017501.1-448924	AATTTCGTAACGATGACTCCTCTTTGT	26	G	0.019	0.1735	0.1892
NW-016017501.1-466244	CTTAAATTAACCCTCTCTCCAGCCTGG	27	G	-0.0782	0.0643	-0.0089
NW-016017501.1-603149	GGTGACGAAACGGTTCCTCCGTGTTTT	21	G	-0.3736	0.24	-0.044
NW-016017512.1-7896	ATCCTATACACACTTACTCCCCTATTT	8	A	0.2617	0.2438	0.4417
NW-016017512.1-81451	AAGTAGGGGACGATCTCTCCGCAAAGA	21	G	-0.2245	0.2018	0.0226
NW-016017512.1-81613	ACTGGGATGACCAACCCTCCTACGTGC	24	G	-0.3138	0.3361	0.1278
NW-016017512.1-138189	TTGGAACGAACGCCTCCTCCACGAGAA	22	C	0.7942	0.0209	0.7985
NW-016017512.1-163092	GATTTTATTACATTCCCTCCCTCTTTT	16	C	-0.1577	0.2745	0.1601
NW-016017512.1-164600	CTTATTCCTACGCCTCCTCCAAACCAC	22	A	-0.1041	0.0871	-0.0079
NW-016017512.1-164752	TATTTATCAACCGAGTCTCCTGTGCGC	26	G	0.7944	0.0104	0.7965
NW-016017512.1-166207	GTAGATTCGACCCGTCCTCCTCGAATC	22	C	-0.1989	0.1611	-0.0058
NW-016017512.1-197168	CCGCTGCCCACCTCCTCTCCACGCCTA	2	C	-0.2707	0.2053	-0.0098
NW-016017512.1-209167	AAGGAGAAAACATTTGCTCCTTCATTA	23	C	-0.1461	0.1751	0.0546
NW-016017512.1-228144	CCACCTCTTACTCCTCCTCCCGTCTTT	21	C	-0.1971	0.1447	-0.0239
NW-016017512.1-228144	CTAATTACAACTCGTACTCCAAACTCC	14	G	-0.0593	0.4293	0.3954
NW-016017512.1-461540	CTATCCCCTACTCCTCCTCCTACCCCA	5	C	-0.0475	0.1049	0.0623
NW-016017512.1-468977	CACCGCCAGACCCGCCCTCCTCTCCTC	13	C	-0.2895	0.2687	0.0569
NW-016017512.1-574816	GGCAAAACCACTTTTACTCCGAGATAC	21	G	-0.1147	0.098	-0.0055
NW-016017518.1-3013	CGACATACCACGAAATCTCCAAGCCCG	2	G	-0.1273	0.1082	-0.0053
NW-016017523.1-56865	CATCTCGTAACATTTTCTCCGCGATAC	27	C	-0.2619	0.2003	-0.0091
NW-016017523.1-116877	TTACCTGTCACGGAACCTCCGATCGTA	4	C	0.0012	0.2822	0.283
NW-016017523.1-120782	CATCGATGCACATCGCCTCCGGTATCG	3	T	0.1776	0.2628	0.3937
NW-016017523.1-126870	TAACAAGTTACAAGCTCTCCTCTATCC	15	C	-0.3988	0.285	-0.0002
NW-016017523.1-147345	TCCTGAGAAACGCGTTCTCCTATTTAC	3	C	0.0192	0.1862	0.2018
NW-016017523.1-175555	CCTGGCAACACCCTTCCTCCTCGATCC	22	C	0.401	-0.0094	0.3954
NW-016017523.1-196761	GAACACAAAACACTTCCTCCGTCCAAC	6	C	-0.1276	0.1085	-0.0052
NW-016017523.1-478475	CACTCCGTAACGAAGCCTCCGGCAAGA	21	G	-0.1347	0.1044	-0.0163
NW-016017534.1-52840	AGCTCGGCCACGTCTCCTCCACTTTTC	14	C	-0.0874	0.0707	-0.0105
NW-016017534.1-93587	CCTCGATAGACGTATCCTCCGGGAACC	12	G	-0.2058	0.1678	-0.0035
NW-016017534.1-104888	TTCTTCGCCACTTTTCCTCCCCGCGGC	25	G	-0.2054	0.1619	-0.0103
NW-016017534.1-123349	CGCTCGGTTACTTTCGCTCCGTGAGAG	21	G	0.1197	0.075	0.1857
NW-016017534.1-216137	TATCTGCCAACGTGTCCTCCCCCGTCC	27	C	-0.1015	0.075	-0.0188
NW-016017534.1-221748	CGGCATTAAACTATTTCTCCTCTCGCA	26	C	-0.2454	0.2423	0.0564
NW-016017534.1-230096	CGAGCAAATACAAGATCTCCAATTTTT	1	C	-0.1705	0.121	-0.0289
NW-016017534.1-243317	TTGTATGCAACAGAGGCTCCGTTGTAA	16	G	-0.1267	0.0979	-0.0164
NW-016017534.1-318148	GGCATTCATACGTGGGCTCCTTGCCGC	26	G	0.1567	0.2061	0.3305
NW-016017534.1-340132	CGCATACCTACACTTTCTCCTACTTTT	2	G	0.0733	0.1677	0.2288
NW-016017534.1-372912	CTGTAATATACAACATCTCCAATTATA	9	T	-0.1655	0.1234	-0.0217
NW-016017534.1-395627	ATCGGCACCACCATTCCTCCAAATAAC	8	C	-0.0524	0.2395	0.1996
NW-016017534.1-443377	GAGATAGCAACGTTCGCTCCGTGTATC	12	G	0.3597	0.2373	0.5117
NW-016017534.1-509737	TAGCGTTCAACCGTTACTCCGCCACCC	25	C	-0.2305	0.1775	-0.012
NW-016017534.1-551860	ATCGCCCGCACCCCTCCTCCGTTTACA	21	G	-0.1135	0.2778	0.1958
NW-016017536.1-6049	ATATCATCTACTTTTTCTCCATCATTC	8	C	-0.0142	0.3655	0.3565
NW-016017545.1-54042	AAGAATATAACCGCTCCTCCTGATAGC	25	A	-0.2924	0.2046	-0.028
NW-016017545.1-390175	CCAGCTATAACAATATCTCCGATTGAT	21	G	0.5244	0.1753	0.6078
NW-016017545.1-441213	TGAGTGATCACCCTGCCTCCTTCGAAA	27	A	-0.2366	0.2756	0.1042
NW-016017545.1-448632	TTGAATCTTACATTTTCTCCATAAAAT	7	C	-0.02	0.0067	-0.0131
NW-016017553.1-1860	GCGGTCGCGACCGCGACTCCCTCGTTT	27	T	0.084	0.4583	0.5038
NW-016017567.1-202961	CGACCAATTACGATACCTCCGCTGTAC	22	C	-0.2652	0.1958	-0.0175
NW-016017567.1-332820	TTAGTCACGACCGCTGCTCCATTCCAG	8	C	0.7434	0.22	0.7999
NW-016017567.1-433889	CCTGCAGCAACTCAACCTCCTTCGTGT	2	C	-0.036	0.015	-0.0204
NW-016017567.1-454104	TTTACGCCGACGATGTCTCCGCTACCA	14	T	0.2161	0.2402	0.4043
NW-016017567.1-462556	CAACAACCGACCGATGCTCCCTCGGTG	7	C	-0.1492	0.1125	-0.02
NW-016017567.1-481738	GCACTACGTACGCGTCCTCCACCACCA	14	G	-0.1676	0.138	-0.0065
NW-016017567.1-617450	CTCACCCTTACCCCATCTCCCCACGTC	22	C	0.153	0.21	0.3309
NW-016017567.1-701675	TAACGCACTACGTTCTCTCCAGGGTTT	5	G	-0.5833	0.3576	-0.0172
NW-016017567.1-703030	TCCTCATTAACTTCTCCTCCCGTCACT	22	G	-0.1804	0.1346	-0.0215
NW-016017567.1-784675	GTGTATAAAACTTTACCTCCATCGAAA	23	C	-0.1358	0.1817	0.0706
NW-016017567.1-889122	CTTCCTCGAACCGTGTCTCCACCGGCG	1	C	0.3878	0.1741	0.4944
NW-016017567.1-904106	GTGTACTGTACGCCTTCTCCGCGTTAG	6	C	-0.3708	0.2575	-0.0178
NW-016017567.1-924860	CGCTGCTTCACGATTCCTCCTTTTCAT	6	C	-0.1655	0.4334	0.3396
NW-016017567.1-929548	TCCAGTCAAACGCATCCTCCCCGCGTG	21	C	-0.1487	0.1094	-0.023
NW-016017567.1-958572	CGGGATTCCACCAATGCTCCGCGAGGG	22	C	-0.1589	0.1304	-0.0078
NW-016017567.1-991790	CTCTCTCGAACATCATCTCCAATCTGT	2	T	-0.157	0.2051	0.0804
NW-016017567.1-1101273	CAAACTATTACTTATTCTCCTTTGCAC	25	C	-0.7491	0.4281	-0.0003
NW-016017567.1-1104370	ATACTTTTCACATCCGCTCCACTGAAA	15	C	-0.194	0.2413	0.0941
NW-016017567.1-1170946	CTTGAAATCACCCTAACTCCACCATCC	13	C	0.5324	0.0751	0.5675
NW-016017567.1-1182597	ATTGTTGCGACTCGTTCTCCTATTCCC	22	A	-0.1058	0.1968	0.1118
NW-016017567.1-1245441	TATCAGCCAACGAATACTCCACCGTTT	21	A	-0.2653	0.2598	0.0634
NW-016017567.1-1256849	AATCGCGAAACAAGATCTCCCGATTCG	21	C	-0.5057	0.3366	0.0012
NW-016017567.1-1380212	CCTCGATCGACACCGGCTCCTTCTCCT	14	C	0.775	0.3648	0.8571
NW-016017567.1-1548069	CTGTACCTGACTTTTCCTCCCATTTCC	9	G	-0.127	0.108	-0.0053
NW-016017567.1-1549123	CTTCGATATACAGATACTCCCTCGATA	13	G	-0.3593	0.2375	-0.0364
NW-016017567.1-1552777	CCGAGCCCTACTCCTCCTCCTCGAGAA	8	C	-0.399	0.3959	0.1548
NW-016017567.1-1595457	AGCTCATTTACCTTTTCTCCTGTAATG	26	T	-0.0421	0.2062	0.1728
NW-016017567.1-1700390	CTTAATTTAACTCACCCTCCCCGTCTC	25	C	-0.3988	0.285	-0.0002
NW-016017567.1-1931117	CGTTCCCCAACCACGACTCCCACGTCC	3	T	0.001	-0.0098	-0.0088
NW-016017567.1-2048342	TGACAATTCACACTTTCTCCAGGACAT	23	G	-0.0274	0.017	-0.0099
NW-016017567.1-2160204	AAGGAACTTACTATACCTCCGGGAGAG	3	G	-0.0403	0.0267	-0.0126
NW-016017567.1-2230034	CTGTAATTCACGCTTCCTCCCGTATTG	12	G	0.1354	0.3068	0.4007
NW-016017567.1-2300612	TTGTTCTCGACGCGTTCTCCCCGATTC	3	G	-0.1986	0.1608	-0.0058
NW-016017567.1-2544417	TCATTTACGACCTCCCCTCCCTTTCTT	14	C	-0.5158	0.3299	-0.0157
NW-016017567.1-2718959	GGTCCGTTTACATTTTCTCCACGCGTC	2	G	-0.3675	0.2254	-0.0593
NW-016017567.1-2978630	GAAGGGAGTACGATTACTCCTCGTAGT	5	G	-0.2478	0.163	-0.0444
NW-016017568.1-170268	AAATTCCTAACGTCTCCTCCATCCACT	16	C	-0.2089	0.1424	-0.0368
NW-016017568.1-325042	CCTCGTGCAACTTTTCCTCCTACCTTT	23	C	-0.2058	0.1678	-0.0035
NW-016017568.1-356274	GCGATCGATACCGCGGCTCCTCGATAA	1	G	0.4403	0.2725	0.5928
NW-016017568.1-364518	GCAGAAAACACGGATTCTCCGCGTATG	1	G	-0.2057	0.1659	-0.0057
NW-016017568.1-426340	TAAAATTCCACTCTTCCTCCCCATTCC	22	C	0.0407	0.0718	0.1096
NW-016017579.1-8922	AATACGAAAACAAAAGCTCCTTTGATA	5	C	0.0529	0.143	0.1884
NW-016017579.1-11898	CACGGTCAAACGGCATCTCCTTCATCT	15	A	-0.0281	0.1622	0.1387
NW-016017579.1-35542	AATATAGTTACAGATACTCCACATATG	15	T	0.1102	0.1145	0.2121
NW-016017579.1-61110	GCTACCACTACTACTACTCCCGCTATC	6	C	-0.2174	0.1737	-0.006
NW-016017579.1-239184	TGGCCTCCCACCCGCTCTCCTCGGGAC	24	G	-0.1279	0.1088	-0.0052
NW-016017579.1-269303	TGGAATCGAACGCGCTCTCCTACTATT	25	A	-0.2444	0.2972	0.1254
NW-016017579.1-289982	CACCGGTCGACGTTGCCTCCCCTCCCT	14	T	-0.2342	0.1697	-0.0247
NW-016017579.1-408283	CGATGCTCGACTCGCACTCCGCGTCTT	2	G	-0.44	0.3029	-0.0039
NW-016017579.1-434278	GTCTTCCTTACTCGTTCTCCTTTTGCA	2	T	-0.3272	0.519	0.3616
NW-016017579.1-515609	CCGTTACTAACCTCCTCTCCGAAAAGG	22	A	-0.2044	0.129	-0.049
NW-016017579.1-520937	CTTCTTTTTACTCTTCCTCCTCGTCCC	9	T	-0.1508	0.2298	0.1137
NW-016017579.1-570579	TCTGCGGGAACTTCAACTCCCTGCCAA	2	C	-0.0901	0.1872	0.1139
NW-016017583.1-2020	CCAGCAATTACAACGCCTCCGGAAAGG	15	G	-0.0599	0.0333	-0.0246
NW-016017590.1-55050	GGACAATCCACTGCTTCTCCCGAAATC	27	C	0.0601	0.1627	0.213
NW-016017590.1-61815	AAACCACCAACAAGAGCTCCAACAAAC	3	A	-0.0611	0.0511	-0.0069
NW-016017601.1-22450	ACGATTAAAACACCTTCTCCAAAGAAA	14	C	0.2102	-0.0021	0.2086
NW-016017608.1-3544	TCTGTCCCCACTCTCCCTCCTTCCCCC	7	C	-0.025	0.0147	-0.01
NW-016017612.1-34796	GCCAAGGTGACCTCCACTCCCAAGACG	13	T	-0.0503	0.6855	0.6697
NW-016017612.1-75250	AACTTAGAAACGAGAGCTCCACCTCTT	22	C	-0.399	0.2851	-0.0001
NW-016017612.1-87853	CATTTCGCCACTGTATCTCCGGATGAG	22	G	-0.4357	0.2902	-0.019
NW-016017612.1-163162	TGTGTAGGAACAGTTGCTCCAGATAGT	21	A	-0.1977	0.1601	-0.006
NW-016017612.1-168547	TCATAAGGTACTTCGCCTCCACGGCCT	24	G	-0.2839	0.2026	-0.0237
NW-016017612.1-203959	ATTTCCATTACACCAACTCCACGCTTC	27	C	-0.3988	0.285	-0.0002
NW-016017612.1-283252	CGCCTGCACACCCCCTCTCCATTCTGC	4	C	-0.3295	0.2348	-0.0173
NW-016017612.1-357245	TGTACTACCACGCTAACTCCATTCGAA	21	A	-0.1129	0.1286	0.0301
NW-016017623.1-41265	GGAAAACCCACGCGAGCTCCTAAGGTC	14	G	-0.1655	0.1365	-0.0065
NW-016017623.1-52159	TCTTCCACCACCACTTCTCCCTCTCTT	6	C	0.4768	0.1755	0.5687
NW-016017623.1-123448	TTGAGTAAAACGCGCTCTCCTCTTAAT	12	G	-0.0488	0.0335	-0.0136
NW-016017623.1-126713	ACTCCCTCGACTCTTTCTCCGGGTCAT	5	C	-0.1955	0.2101	0.0557
NW-016017623.1-192659	TTCTTTCAAACGACTCCTCCCTCGAAA	6	T	-0.2537	0.1322	-0.088
NW-016017623.1-201811	AATAAAACTACTTACGCTCCCATATGC	4	A	-0.2008	0.1601	-0.0086
NW-016017623.1-337915	ACAAATCTGACGAGCGCTCCAACTTTG	9	G	-0.186	0.1566	-0.0003
NW-016017623.1-365914	CTTACTGTTACACGTTCTCCGTGTGGT	21	G	-0.1655	0.1779	0.0418
NW-016017623.1-503208	TATGGAAGTACTAACTCTCCGGAGCTT	1	T	-0.1478	0.1171	-0.0134
NW-016017623.1-543097	ATCGATATCACTTGAGCTCCATCTTAA	4	G	-0.0334	0.0964	0.0661
NW-016017634.1-7977	TAACGCGTAACCGATCCTCCGATCCTG	4	C	-0.3571	0.2559	-0.0098
NW-016017634.1-128807	CACGCCTAAACCACCCCTCCCGAAACG	4	G	-0.3977	0.2843	-0.0003
NW-016017634.1-181006	AACCGGGACACTCTTCCTCCGCATATT	3	C	-0.3165	0.214	-0.0347
NW-016017634.1-517988	CTGCATTAAACATTTCCTCCACTCCAT	3	G	-0.2964	0.1839	-0.0579
NW-016017634.1-546321	AATCGAAAAACGCTGGCTCCTTTTTTT	12	G	-0.1817	0.1462	-0.0089
NW-016017634.1-546893	CAGTTCTCCACTTCCTCTCCCCACACC	3	G	-0.1935	0.1559	-0.0074
NW-016017635.1-3008	ATATCGTGTACACACTCTCCCCTGTCT	23	T	-0.1997	0.1598	-0.008
NW-016017645.1-50002	TCGCCTTGTACTTCTTCTCCTCGTGCA	4	C	-0.0678	0.2481	0.1971
NW-016017645.1-113954	CCTCCAACTACCAATCCTCCCTCTTCT	16	C	-0.1671	0.1169	-0.0308
NW-016017645.1-238482	GACGAATCTACCACCCCTCCCCGTGCA	27	A	-0.1116	0.1626	0.0692
NW-016017645.1-251164	GCACGAATGACAGCTTCTCCATGTTTG	1	G	-0.126	0.0993	-0.0142
NW-016017645.1-261053	TTGATGTTAACTTCACCTCCACATCCG	6	G	-0.1878	0.1396	-0.0219
NW-016017645.1-347974	GCGTTTCGTACATCGCCTCCAGGTGAT	14	C	-0.1989	0.1611	-0.0058
NW-016017645.1-521047	TCCGCTTAAACGTTCTCTCCTCCGACT	25	A	-0.2215	0.1493	-0.0391
NW-016017647.1-1693	TATCGTCGCACAATTTCTCCTTTATCA	5	G	-0.1464	0.3668	0.2742
NW-016017650.1-326	CGATTTTCGACAACTCCTCCCCTCCTT	4	T	-0.0564	0.0362	-0.0181
NW-016017658.1-1158	CCCGAAAAAACCGTTTCTCCCATCCTC	16	T	-0.1833	0.0896	-0.0773
NW-016017667.1-55934	TGTCATGTGACTGTTTCTCCGTTCCAT	13	G	-0.2553	0.198	-0.0068
NW-016017667.1-276060	CGAGCGCCCACCTGCCCTCCCACTTCA	23	C	0.1547	0.1485	0.2802
NW-016017667.1-358047	ACGACAACAACCGACGCTCCCCTCGAT	5	C	-0.1655	0.1346	-0.0086
NW-016017667.1-362290	GCCCTAAAAACCTCTCCTCCCCCCGTT	1	G	-0.0787	0.1906	0.1269
NW-016017667.1-426925	CGGCGGACAACAACTTCTCCCACGATT	2	G	-0.3985	0.2848	-0.0002
NW-016017667.1-445229	GAAATTCGAACTGCGCCTCCGCTATAT	22	C	-0.399	0.2851	-0.0001
NW-016017667.1-457901	CTGTTTCCCACTTCTTCTCCCTTCTCT	5	T	-0.2411	0.2373	0.0534
NW-016017667.1-471249	TTACGTTTTACGTTACCTCCCTTCCCT	5	G	-0.1492	0.3983	0.3085
NW-016017667.1-472436	CGAAATTTTACCTCTTCTCCGTATTAT	2	G	-0.2101	0.165	-0.0104
NW-016017667.1-492562	TTGGCCCGAACGAAGCCTCCCTTTCGA	27	A	0.1208	-0.0028	0.1184
NW-016017667.1-511624	TTTCATTCAACCTGTCCTCCTCTCTCG	27	G	-0.1655	0.1365	-0.0065
NW-016017667.1-527988	CGCGCTTTCACTCCCCCTCCTGTCTCG	15	C	0.1893	0.111	0.2792
NW-016017678.1-15651	TATGTATGGACGTTTTCTCCTGCAATA	12	G	-0.6733	0.3967	-0.0095
NW-016017678.1-237546	TCACGATAAACGTCCCCTCCAACGGCG	27	G	-0.1411	0.1136	-0.0115
NW-016017678.1-285753	CTTTTGCCGACGTGTCCTCCTCCGCCG	24	G	0.0577	0.2242	0.269
NW-016017678.1-332963	CCTACTTCCACTCCTACTCCTCGTTAT	9	C	-0.3233	0.2417	-0.0035
NW-016017678.1-343567	TTTCCTCCAACTCGTTCTCCCCATTCG	7	C	-0.6727	0.4034	0.002
NW-016017678.1-429189	CTCTCTCTAACTCCAACTCCTGTATGC	27	C	-0.6653	0.3949	-0.0078
NW-016017678.1-453107	CCAAATGGGACTCGCTCTCCTCCTTGG	8	G	-0.087	0.357	0.3011
NW-016017678.1-453648	GGTGTATACACTTACTCTCCCACCCTC	4	G	0.6955	0.1724	0.748
NW-016017678.1-580556	GGACCGAGAACGCGCTCTCCACTTTCG	14	G	-0.164	0.2731	0.1539
NW-016017678.1-653308	AAGGGGAGAACTTCAACTCCTATTCCC	14	C	-0.216	0.1696	-0.0098
NW-016017678.1-692426	TCTTCTTTCACACTCCCTCCTCCCTCG	23	C	-0.3451	0.2479	-0.0117
NW-016017678.1-775016	TTTCAATCGACCGCCCCTCCCTCTCCA	23	C	-0.3154	0.2354	-0.0058
NW-016017678.1-856509	CCATTGTCCACCCTCTCTCCCACACCC	16	T	-0.1655	0.1346	-0.0086
NW-016017678.1-858911	CCCCGCGATACTACCGCTCCCCCTCCA	2	C	-0.0118	0.3035	0.2953
NW-016017678.1-869346	GATCTTCGTACTTCGTCTCCTTCGTAT	26	A	-0.3323	0.217	-0.0432
NW-016017678.1-892827	GAGAGAGAAACGTTTCCTCCTGCTCGT	12	G	-0.0183	0.2046	0.19
NW-016017678.1-970279	TGTCCCTCGACGGGGTCTCCTCTCTTC	14	G	-0.3042	0.2268	-0.0084
NW-016017678.1-1073172	TAGACCGCTACTTGTACTCCCGAAAAA	3	G	-0.399	0.2851	-0.0001
NW-016017678.1-1091354	ATCGGATCCACCTGTCCTCCTCCATCT	16	C	-0.3968	0.2824	-0.0023
NW-016017678.1-1121890	AATACAATCACGCGCGCTCCACTTCTC	5	C	-0.1384	0.1134	-0.0092
NW-016017678.1-1179807	CACATCGTAACGTGAACTCCTCTCTCC	7	G	-0.1466	0.2882	0.1838
NW-016017678.1-1216932	ATTAAAATCACGCGTTCTCCAAAGAAG	24	G	-0.0788	0.186	0.1219
NW-016017678.1-1229596	CTTTCTACAACTTTACCTCCAAATAAT	1	C	-0.2689	0.2048	-0.009
NW-016017678.1-1229603	AAATCGATAACAATACCTCCCCGTTTA	21	C	0.1712	0.0474	0.2105
NW-016017678.1-1300523	GATGCAAGAACGGATACTCCTGCGAAT	8	G	-0.214	0.2024	0.0316
NW-016017678.1-1419888	ATACGCAGCACCCCCACTCCGCGTCAA	5	G	-0.1279	0.1088	-0.0052
NW-016017678.1-1508840	GCCGGCCGCACCCTCCCTCCACGCTTT	22	C	-0.4246	0.2861	-0.017
NW-016017678.1-1619738	GCTGGTTATACAATCTCTCCTATCCAT	5	G	-0.1717	0.1354	-0.013
NW-016017678.1-1706443	TTCTTCCGTACCGACACTCCGTAATCT	12	C	-0.1279	0.1088	-0.0052
NW-016017678.1-1736666	GTTGTTCGCACGTGCTCTCCCGTGCAG	12	G	0.2868	0.2135	0.4391
NW-016017678.1-1761334	TACAAAAATACGCCATCTCCGATTCTG	21	G	-0.0926	0.0792	-0.006
NW-016017678.1-1766721	CACAGCGAAACCGACCCTCCCCTGCCC	25	C	-0.1538	0.0981	-0.0407
NW-016017678.1-1805523	TCAACCAAAACACGATCTCCACTTGAC	14	G	0.7748	0.3655	0.8571
NW-016017678.1-1821300	AAGCGCGATACGCTTGCTCCTATTTGA	26	G	0.1118	0.2082	0.2968
NW-016017678.1-1843763	GTCTCCTTTACTTTTCCTCCCAGATTT	16	C	0.0034	0.2211	0.2237
NW-016017678.1-1889800	TTTTTACAGACGCGTTCTCCCCGTTTT	9	G	0.1833	0.2256	0.3676
NW-016017678.1-1898183	GGGGGTGGAACTCGATCTCCTCGTTAA	4	G	-0.1563	0.1256	-0.0111
NW-016017678.1-1944697	GAAAAGCAAACCTTCCCTCCCTCTACT	15	C	-0.0984	0.0783	-0.0124
NW-016017678.1-1967785	ATTTGGCAAACATTCTCTCCGTTCTTG	12	A	-0.2693	0.3077	0.1213
NW-016017678.1-2027900	ATTTTCGACACTTGGTCTCCCCTCGCT	15	G	-0.2349	0.1935	0.004
NW-016017678.1-2037752	AGCACCCATACATAACCTCCTTCAAAC	16	C	0.2026	0.2375	0.392
NW-016017678.1-2066090	GGTAAAATTACCATTCCTCCCAGTCTA	16	C	-0.1798	0.2173	0.0765
NW-016017678.1-2133334	GTGGATCGAACAGTGGCTCCTACTTTA	1	G	-0.1279	0.1088	-0.0052
NW-016017678.1-2319136	AGCAGCACGACAAAACCTCCGGTAAAC	27	C	-0.0898	0.1191	0.04
NW-016017678.1-2321074	TGTGACGAAACCTACTCTCCCTTGGAG	4	G	-0.1856	0.1513	-0.0062
NW-016017678.1-2406082	GAGGTTTGGACATTTTCTCCATCTTTG	1	G	-0.2533	0.1884	-0.0171
NW-016017678.1-2418367	AACCATTTCACGTCTTCTCCATAGGGT	24	G	-0.1399	0.091	-0.0361
NW-016017678.1-2498610	TCTGGATAAACGCCTCCTCCTTTAGCA	12	G	-0.2148	0.1228	-0.0656
NW-016017678.1-2516185	GTACATTCGACGGATCCTCCACTCTAT	16	C	-0.3988	0.285	-0.0002
NW-016017678.1-2587458	ATGACCCAGACCTAATCTCCACTTTCT	12	C	-0.0591	0.0493	-0.0069
NW-016017678.1-2749713	GGTAACAAAACAAAAACTCCTGGTCCA	6	C	-0.146	0.1172	-0.0117
NW-016017678.1-2797200	CGAGACGTCACTGAAACTCCTTTCGGT	2	G	-0.096	0.2456	0.1732
NW-016017678.1-2843298	CTTCCTCCAACTTCTCCTCCTTGTTTT	1	C	-0.204	0.1663	-0.0038
NW-016017678.1-2901836	TGTAGCAAAACGTTATCTCCCATAAAT	24	A	-0.026	0.7582	0.7519
NW-016017678.1-3018162	GCTTTTAAAACTATCGCTCCCCCATCG	2	C	-1	0.502	0.0039
NW-016017678.1-3105083	TAATATTTAACGAACACTCCACAAACA	24	A	-0.108	0.1241	0.0295
NW-016017678.1-3108666	TTAAGTTAAACATCTGCTCCGCTTGCG	21	G	-0.0588	0.049	-0.007
NW-016017678.1-3124830	TCTGGTCAGACTCATCCTCCAAATTCT	4	G	-0.2179	0.1709	-0.0098
NW-016017678.1-3154447	TATTTTTGCACGATGACTCCCTTCCAG	21	C	-0.0395	0.1527	0.1193
NW-016017678.1-3306069	AACGCGTTAACGTTTCCTCCATTATAA	1	A	-0.2682	0.1975	-0.0177
NW-016017688.1-4664	GGGGACGAAACGTTCTCTCCATCGATT	12	G	-0.1274	0.204	0.1026
NW-016017690.1-131982	GAGCGTTCGACTTTTCCTCCTTCCTTT	16	C	-0.4402	0.303	-0.0038
NW-016017690.1-132580	ATTCGGCCAACTTGACCTCCGTCCAAA	21	G	0.1775	0.3835	0.4929
NW-016017690.1-156154	TCCTTTGGAACGACATCTCCTCTATAC	3	C	-0.1835	0.2129	0.0685
NW-016017690.1-308602	TTCCTGCAAACCTTCTCTCCCACTTCC	26	C	-0.2687	0.2045	-0.0093
NW-016017690.1-324667	CTCGTCTCCACGTCTACTCCTCTCGTC	2	T	-0.1765	0.1287	-0.0252
NW-016017690.1-373099	GGTCAATCCACCAGTTCTCCATGAAAC	21	A	0.0447	0.1429	0.1812
NW-016017690.1-434567	AGACGCGGCACCGTTGCTCCTTTTTCT	9	C	-0.399	0.2851	-0.0001
NW-016017690.1-436240	CGTTAATCAACAACGTCTCCGAGTACG	1	C	-0.2154	0.1726	-0.0056
NW-016017690.1-449282	GTCGCGACAACTTTTGCTCCTTCGTTT	4	G	-0.1417	0.1142	-0.0113
NW-016017690.1-475150	TCCTGCAATACCGTTCCTCCTCTTTGG	8	A	-0.0221	0.1868	0.1689
NW-016017692.1-2472	CAACTTTCCACGTTTCCTCCAATAGGG	1	C	-0.5545	0.3566	-0.0002
NW-016017701.1-25448	TTTTCTTTCACTCCATCTCCATCCTTC	9	C	-0.5547	0.3567	-0.0002
NW-016017701.1-69251	AGGCGCCGTACCAGGTCTCCCTTCGAA	8	G	-0.2055	0.1675	-0.0035
NW-016017701.1-139185	AGAAACCAAACTCCTCCTCCTTCTCCT	24	T	-0.1824	0.1169	-0.0441
NW-016017701.1-144057	CGATCAACCACTTTTTCTCCCCACTCT	26	C	-0.2049	0.407	0.2855
NW-016017701.1-266676	TCGAATAGAACTCTCTCTCCCTCTCAA	2	C	-0.0762	0.1075	0.0395
NW-016017711.1-2797	GTTAACGCGACGTAATCTCCAATGAAT	9	G	0.3024	0.2168	0.4537
NW-016017712.1-194195	GATTCGTGCACGACTTCTCCATTAAAA	6	G	-0.3988	0.2694	-0.0219
NW-016017712.1-202353	TAGAAAAGGACGTTCTCTCCTTAGGCT	15	C	-0.0037	0.1921	0.1891
NW-016017712.1-206456	CCCGCGTTAACTTTGCCTCCCGAAGTT	2	C	-0.1875	0.1474	-0.0125
NW-016017712.1-214914	ATCGTGTATACAATTTCTCCTTTGTAA	23	T	-0.5411	0.341	-0.0156
NW-016017712.1-330326	CTTCGAAACACGTTCCCTCCAACGAAG	15	C	-0.1495	0.1128	-0.0199
NW-016017712.1-397456	GCAAAACGAACGTTTCCTCCCTCGTAC	12	G	-0.1983	0.1533	-0.0146
NW-016017712.1-469523	ATAAAAAGAACCCTTCCTCCCGCGCGT	21	C	0.3154	0.015	0.3257
NW-016017723.1-269837	GAACGAATTACACAAACTCCAAGAGAA	23	G	-0.1086	0.2786	0.2003
NW-016017734.1-86190	TTCTTCCAAACACTTTCTCCTTCCTTT	6	C	-0.1655	0.1328	-0.0108
NW-016017734.1-145615	ATAACTTTTACTTAATCTCCAATCGTA	1	A	-0.1485	0.1019	-0.0315
NW-016017734.1-161728	AGGGGAGCGACGCTCGCTCCTGGTTTC	4	G	-0.2878	0.2186	-0.0063
NW-016017734.1-198551	TCGAGTATGACCACCACTCCTTAAACT	2	C	-0.7494	0.4282	-0.0003
NW-016017734.1-245560	CGTATAACAACTTCATCTCCAATCTTT	8	C	-0.1384	0.1134	-0.0092
NW-016017734.1-250561	ATCGTATGTACATATACTCCTTTGAAG	8	G	0.3402	0.3394	0.5642
NW-016017734.1-251957	AGGAAGGAAACTTTCTCTCCCGCCGAT	21	C	-0.1531	0.1224	-0.012
NW-016017734.1-323264	CCGAAGACGACTCTCTCTCCGACGTGT	21	G	0.4611	0.2884	0.6165
NW-016017734.1-436234	TATACCGCCACTGCGACTCCTTTTTGT	6	C	-0.093	0.3905	0.3338
NW-016017734.1-439642	TTTCACTGAACTTATGCTCCTATATGA	16	G	0.0283	0.217	0.2392
NW-016017744.1-4296	TGTACCTATACATGCCCTCCAATCAAA	2	G	-0.1253	0.5704	0.5166
NW-016017756.1-315083	TCTCCACCTACCGAGCCTCCACGAGAG	7	C	0.2408	0.3002	0.4687
NW-016017756.1-432492	CTCCACGAGACCTCTCCTCCTCTCGCT	16	C	0.1264	0.1767	0.2808
NW-016017756.1-462577	ATAAAGGGAACTCCGACTCCTCGAATG	6	G	-0.5992	0.3723	-0.0039
NW-016017758.1-1887	TCCTTCTCCACTCTTCCTCCAGGTGGA	6	C	-0.2113	0.1663	-0.0098
NW-016017762.1-1968	TTTTACATCACCTTCGCTCCACCATTG	15	C	-0.266	0.1575	-0.0666
NW-016017767.1-9579	ATTATTACTACTACTTCTCCCGCTTCC	23	C	-0.1178	0.1884	0.0927
NW-016017767.1-74303	TGTTCCTCCACTCGCTCTCCCGGGATT	2	G	0.2233	0.0213	0.2399
NW-016017767.1-193339	GCTTCGACAACGAGCACTCCGGAAACG	15	C	-0.399	0.2775	-0.0108
NW-016017767.1-201175	CCTCGATCGACCAAACCTCCAACTTTT	5	G	-0.0991	0.3943	0.3343
NW-016017767.1-299659	GGGAGGGCGACGAGTTCTCCCGCCTTT	12	G	-0.2047	0.1562	-0.0165
NW-016017767.1-313408	TCAGGTGTTACCTTTCCTCCTTTTTCT	2	C	-0.2058	0.1678	-0.0035
NW-016017767.1-371387	ATTTTCCAGACCCTCCCTCCCTCTCTC	13	C	-0.3129	0.1956	-0.056
NW-016017778.1-17097	GAAAAGCCAACCCGCCCTCCATTCATC	16	C	-0.3114	0.2347	-0.0037
NW-016017778.1-23769	TCTTTTACGACTGTCGCTCCCGCCCCC	27	C	-0.2236	0.1766	-0.0075
NW-016017778.1-93606	CTCCTCTCCACCACCACTCCTTGTTAT	14	C	-0.1038	0.318	0.2472
NW-016017778.1-106881	GCTATATATACCGCCCCTCCTCCTGTC	16	C	0.1037	0.1981	0.2813
NW-016017778.1-431693	GGGGTCGCGACTCCAACTCCTCCATTT	15	A	-0.3184	0.2306	-0.0143
NW-016017780.1-2136	CGATATACTACCCCCTCTCCTCCCAAG	14	C	-0.1898	0.1508	-0.0104
NW-016017780.1-3866	GTTCATTAAACGCGCCCTCCCGTAAAT	2	T	-0.575	0.3583	-0.0107
NW-016017789.1-157390	ATCACTTGGACGTTGGCTCCTCTCCCT	25	C	-0.0715	0.1715	0.1122
NW-016017789.1-163571	AGTCATCCCACCCTCCCTCCTGAAACG	2	G	0.0953	0.2202	0.2945
NW-016017789.1-251494	GGAGATCGAACCCCTCCTCCTTCTTCC	1	G	-0.5535	0.356	-0.0005
NW-016017789.1-534785	GAGAAGGCTACCTTTGCTCCCACACGT	8	C	-0.1655	0.2744	0.1543
NW-016017789.1-538684	GCGGCCGCCACCTCCTCTCCTCGAACC	6	C	-0.2041	0.156	-0.0162
NW-016017789.1-573598	CTCATCACGACCGACCCTCCTCTCTAA	2	T	-0.2587	0.3137	0.1362
NW-016017789.1-714945	GCACTCTAGACTTGCTCTCCGCGACGT	6	C	-0.2066	0.1638	-0.0089
NW-016017789.1-778841	AATAAATCGACTGGATCTCCTACTGTT	6	A	-0.0457	0.1072	0.0664
NW-016017789.1-1039529	TCGAAACCGACACCCTCTCCCCTTCCT	14	C	-0.1814	0.1297	-0.0282
NW-016017789.1-1194523	TGGCATTCGACGACAGCTCCGGTTCCG	21	G	0.1439	0.1582	0.2793
NW-016017789.1-1194823	GCGAAGAGGACAGGCACTCCTCGTTAG	2	C	-0.3259	0.2446	-0.0015
NW-016017789.1-1366755	TAGACTCTGACAAAATCTCCAAATATC	23	A	-0.1055	0.17	0.0824
NW-016017789.1-1464080	TAATAATTAACACGTGCTCCTATATCT	24	A	-0.173	0.383	0.2763
NW-016017789.1-1651539	AAATAAGTAACCTCTGCTCCTCTTCCC	12	C	-0.6733	0.3967	-0.0095
NW-016017789.1-1754375	TACACTTAGACCACCTCTCCGACACTC	27	C	-0.0769	0.2715	0.2156
NW-016017789.1-1971692	TGCTTGACCACGTGTTCTCCGTGGTAC	2	G	-0.3071	0.3373	0.1338
NW-016017789.1-3026970	TTTCTAAGAACGCTCTCTCCTCCATTG	23	C	0.5892	0.1856	0.6654
NW-016017790.1-135342	AACCCAGACACGCGCACTCCTCCCTCT	23	C	-0.085	0.0647	-0.0149
NW-016017790.1-380438	TCAACCGAAACTTACACTCCCACAACG	5	C	-0.1967	0.1262	-0.0457
NW-016017790.1-385850	TCTTTCGGTACCACATCTCCTCTATAT	15	A	-0.1551	0.1792	0.0519
NW-016017790.1-395023	GAGCAGTCGACGAGGACTCCAATTGTT	3	G	0.3178	0.1744	0.4368
NW-016017790.1-430736	AAAATGTATACCATGGCTCCCGCCTGG	21	C	-0.3988	0.285	-0.0002
NW-016017792.1-2962	AAATATATGACCCAAGCTCCTGCACGC	25	C	-0.1276	0.2233	0.1242
NW-016017799.1-89	CACCAACCGACCCCGTCTCCCTCCGCT	21	C	-0.2844	0.1976	-0.0306
NW-016017801.1-30847	CGTTTCAACACCTCTTCTCCTACCAAT	22	A	-0.0404	0.1671	0.1335
NW-016017801.1-66810	CCACCATTCACTCGTGCTCCACCCTTG	1	C	-0.1975	0.2225	0.069
NW-016017801.1-67699	TCTTCTTCTACACTTTCTCCACTTGGT	23	T	-0.0679	0.0533	-0.011
NW-016017801.1-86895	TATGTATATACAACCGCTCCGCGGTCG	4	G	0.2446	0.1117	0.329
NW-016017801.1-120873	CAACCCCGAACGTTTCCTCCGTTAAAT	12	G	0.3683	0.3621	0.5971
NW-016017801.1-123549	TTATTAAACACACACTCTCCGTTAAAT	15	C	-0.1357	0.0899	-0.0336
NW-016017801.1-191038	GAAAAATCCACGCTCCCTCCGTTTTCT	12	G	-0.1148	0.227	0.1383
NW-016017801.1-237070	GATCGTCAAACTTCGTCTCCCCCAAAA	21	C	0.0055	0.0884	0.0934
NW-016017801.1-263991	TAAGGTGCAACGCTCCCTCCGCTCTTT	16	C	0.2108	0.1816	0.3541
NW-016017801.1-292632	CTTTGTTCGACTTGATCTCCCCCTGAG	25	G	-0.2858	0.2171	-0.0067
NW-016017801.1-399905	GCTCCTTCCACCGCTTCTCCTCTCGCG	1	G	-0.1338	0.1039	-0.016
NW-016017801.1-401114	GGTTTAAAAACATAATCTCCATGTTTT	1	G	-0.1676	0.377	0.2727
NW-016017812.1-56070	TTTCCGAGCACCGCTCCTCCCAATAAT	16	C	-0.136	0.1802	0.0688
NW-016017812.1-83036	ATGATATTTACGATTCCTCCGTATTCG	24	T	-0.2602	0.2621	0.0701
NW-016017812.1-88797	TCCCTCTCCACGCCTTCTCCCTGCCCA	2	C	0.5494	0.445	0.7499
NW-016017812.1-151486	CTCCACTTAACAACACCTCCTTTACTT	16	C	-0.2628	0.1925	-0.0197
NW-016017812.1-179731	GCCGAGCGTACACGAGCTCCGTGTATA	24	T	0.2149	0.1738	0.3513
NW-016017812.1-236593	GAGCCACCCACACCCCCTCCCCATTCG	16	C	-0.225	0.264	0.0984
NW-016017812.1-248665	AGTGAAATCACTCTGTCTCCATCTCTC	13	C	-0.1655	0.1365	-0.0065
NW-016017812.1-424133	CCGATTGTAACCCTTCCTCCGTGCTTT	13	C	-0.1279	0.1088	-0.0052
NW-016017812.1-432828	GCAATCTACACTTTCTCTCCGAAAATA	2	C	-0.0326	0.0236	-0.0083
NW-016017812.1-434226	AAGCGAACGACATCCCCTCCTTTTTGG	4	C	-0.1655	0.1309	-0.013
NW-016017812.1-449860	CAAAAATCCACTTCTCCTCCGAATTTG	16	C	0.0471	0.1264	0.1676
NW-016017817.1-2647	AGGGATAGAACGACACCTCCTTAGAGT	2	G	0.3771	0.1908	0.4959
NW-016017820.1-2406	TCATACACCACGCGATCTCCGATTCTC	21	G	0.7512	0.1945	0.7996
NW-016017823.1-70238	CTCGTGGAAACGCTCCCTCCCGCTTTA	16	C	-0.095	0.2266	0.1531
NW-016017823.1-234205	AACGCGGACACGTTTCCTCCACGTTCG	9	C	-0.3779	0.2633	-0.0151
NW-016017823.1-274150	CGAAACCGAACGCCCTCTCCTCGTCTT	13	C	-0.1267	0.2498	0.1547
NW-016017834.1-17081	TTCCTAATGACGCTCCCTCCGCGTTTT	4	C	-0.1375	0.2027	0.0931
NW-016017834.1-244128	CGACCATTGACCATCGCTCCACGCTTT	5	C	0.036	0.1586	0.1889
NW-016017834.1-300911	TTTCCCTCCACTGTCACTCCGGTGGTG	25	G	-0.2714	0.2083	-0.0066
NW-016017834.1-387186	CGCGATGTAACGCCTCCTCCCACCTCC	21	C	-0.1667	0.1262	-0.0195
NW-016017839.1-4855	AGCTATTATACCGTTCCTCCACTCGCA	22	C	-0.439	0.3023	-0.0041
NW-016017845.1-26082	CACGTTGGAACGGTGGCTCCTTTCGTT	6	T	-0.0441	0.4147	0.3889
NW-016017845.1-37114	ACCGTACACACACCGTCTCCTCTCTCT	1	A	-0.1308	0.1424	0.0303
NW-016017845.1-44723	TGTACAGCTACGCGCTCTCCCCATACG	4	A	-0.2394	0.1661	-0.0336
NW-016017845.1-63763	AAGAGGTTCACCCCCTCTCCATCGAAC	27	C	-0.1979	0.2063	0.0493
NW-016017845.1-272852	AATGCCGAAACGGCACCTCCGACCCTC	24	C	-0.1276	0.1085	-0.0052
NW-016017845.1-279732	CTCCGCAGCACCTCCTCTCCTTTTCCG	26	C	-0.3013	0.2253	-0.0081
NW-016017866.1-2789	AAGCTCGAGACTCCTCCTCCCCTTTCC	22	C	0.2037	0.3134	0.4533
NW-016017867.1-317841	TGAGATAATACAGAAACTCCACCACTG	27	G	0.1297	0.114	0.2289
NW-016017869.1-2624	ATTTTGTCCACGTTCTCTCCGCAATTG	22	C	-0.0886	0.1301	0.053
NW-016017878.1-277871	TTTTTTCTGACAATTTCTCCGTCACAG	4	T	0.0799	0.2601	0.3192
NW-016017889.1-23289	AGTTCGACGACAACCTCTCCTCGGAAT	2	G	-0.2884	0.219	-0.0062
NW-016017889.1-23582	ATTATTATCACAGCATCTCCTTTAAAG	9	C	-0.0089	0.1971	0.1899
NW-016017889.1-27093	AAATTCTATACGTATTCTCCAGTTCGA	3	A	-0.138	0.2907	0.1928
NW-016017889.1-72515	CGAACGGAGACGGTCGCTCCCCAGTTT	1	C	-0.255	0.2012	-0.0026
NW-016017889.1-103658	AATCATTTTACACTTACTCCTTTCCCT	24	C	-0.2371	0.2783	0.1072
NW-016017889.1-119874	TGAAAATCGACCCTTGCTCCCCGAATC	26	T	-0.092	0.0786	-0.0061
NW-016017889.1-146681	GGCAACTCGACGAACTCTCCGAAGTAT	12	G	-0.2098	0.1544	-0.023
NW-016017889.1-335783	GCATGGATAACCAAATCTCCACGGCAA	26	A	0.117	0.1112	0.2152
NW-016017900.1-5852	GATCCACTTACCTAGCCTCCCCTAGTT	12	C	-0.2793	0.1816	-0.047
NW-016017900.1-20820	CGCGAGCCCACCGGTCCTCCACCAGGC	27	C	-0.0119	0.2001	0.1905
NW-016017900.1-55972	TTTCATGGAACTTCTTCTCCGCATAGT	8	G	0.1114	0.113	0.2119
NW-016017900.1-117625	ACAAATTCGACGATCTCTCCAATCCTC	13	A	0.0017	-0.0134	-0.0117
NW-016017900.1-126479	TGAAAAGAAACAGATCCTCCAAATCGA	26	G	-0.129	0.1019	-0.014
NW-016017900.1-154342	TCGGTTACCACTTTCCCTCCCTTGATA	2	C	-0.2612	0.1949	-0.0154
NW-016017900.1-187081	ATCGATCGGACAAGTTCTCCACCGAGC	22	C	0.3481	0.0743	0.3966
NW-016017900.1-201938	CGAGACGCCACAACTCCTCCGGGTCGA	23	G	-0.1592	0.1309	-0.0075
NW-016017900.1-209156	TCACATTTCACAAATTCTCCCATTAAA	21	C	-0.3104	0.2336	-0.0043
NW-016017900.1-232328	TTATTTTCCACCAAACCTCCGACGTCC	9	C	-0.105	0.2119	0.1291
NW-016017900.1-263386	GTCCTCCCCACCAGGCCTCCATCCTCA	16	C	-0.1462	0.114	-0.0155
NW-016017900.1-277940	AAATTATTTACCAATTCTCCTTTAACG	26	C	-0.2088	0.1571	-0.019
NW-016017900.1-308061	ACTCCTTGTACGTGTTCTCCAGATTGA	8	G	-0.1652	0.2497	0.1257
NW-016017900.1-364574	AAAAACTCGACAATTGCTCCACTCTCT	16	G	-0.0923	0.0789	-0.0061
NW-016017900.1-396050	GTACATTAAACCGATACTCCACGCACT	24	C	-0.1279	0.1088	-0.0052
NW-016017900.1-401626	CTCAGTCCAACACCTACTCCGATCCCG	24	C	-0.1012	0.2491	0.1731
NW-016017900.1-475643	CAGTGCAAGACGACCCCTCCTTTGCCG	3	G	-0.1901	0.2393	0.0947
NW-016017900.1-521750	CTTTCTCGCACAATTTCTCCTTTCCCC	24	C	-0.1835	0.1407	-0.0169
NW-016017900.1-651822	AAATTGTTTACTTCGTCTCCGTCTTAT	4	T	-0.2599	0.201	-0.0067
NW-016017900.1-881212	ACAGAAAAAACGTACTCTCCCATCGAC	4	G	-0.1506	0.1267	-0.0048
NW-016017900.1-1004772	AGCGTCGCGACGCGGCCTCCGGGTAAA	21	G	-0.1035	0.2485	0.1707
NW-016017900.1-1017924	ATAGTAAACACGTTAACTCCCTTCAGA	9	C	-0.1841	0.1485	-0.0083
NW-016017900.1-1045132	CCCCTGCCCACCCCCACTCCAGTGGAA	2	C	-0.1264	0.088	-0.0273
NW-016017900.1-1131882	CCTGGAGACACTCGGACTCCAGCGTAG	13	C	-0.173	0.0999	-0.0558
NW-016017900.1-1283492	GGCGCTCGGACGGGGCCTCCGCGAATA	3	C	-0.1236	0.0975	-0.014
NW-016017900.1-1415783	AATTCATTAACACTTACTCCTCATGAA	15	T	-0.06	0.0397	-0.0179
NW-016017900.1-1416769	ACGCAACGTACTGGTCCTCCCTGATCC	2	C	-0.3985	0.2848	-0.0002
NW-016017900.1-1434874	CGATTTTATACGCTTCCTCCTTTGGAA	12	G	-0.0016	-0.0097	-0.0113
NW-016017900.1-1551989	TTTTCACCAACCCGCTCTCCCTCTGCA	5	C	-0.3182	0.2371	-0.0057
NW-016017900.1-1635022	GCACGCTCGACCACCCCTCCCCCCAAA	15	C	0.1501	0.1068	0.2408
NW-016017900.1-1723463	TAGAAATCTACTTATCCTCCCGTAAAT	4	A	0.1121	0.2444	0.3291
NW-016017900.1-1919870	AGAGCAACAACTTTGTCTCCTTCCCCT	25	C	0.0012	0.2307	0.2316
NW-016017900.1-2068304	TGTTCTTCCACTTGCTCTCCAGGCTAT	2	G	0.0012	0.2307	0.2316
NW-016017900.1-2108458	GGTATCGCCACTTTTCCTCCACTCGCT	16	C	-0.0766	0.3002	0.2465
NW-016017900.1-2226921	GTCGGCGTGACCGTCTCTCCTAGAGCG	27	G	0.3588	0.2508	0.5196
NW-016017900.1-2355466	ACTGTTAATACATCTTCTCCGTGGACT	4	G	-0.1384	0.1134	-0.0092
NW-016017900.1-2360309	GCGTGTGTAACAGACTCTCCTCCATCG	15	C	-0.2502	0.1975	-0.0032
NW-016017900.1-2374991	GAATCGACGACGATCGCTCCTCCGAGC	15	C	-0.1563	0.1773	0.0487
NW-016017900.1-2407442	TTTTCTCTAACCTGCCCTCCCACCCTT	4	T	-0.1316	0.2505	0.1519
NW-016017900.1-2531907	CGTTCTTCGACGAGTTCTCCTTCAAGT	13	A	-0.2683	0.1926	-0.024
NW-016017900.1-2605531	TGCGAGTCGACCTCCCCTCCTCCTTTC	22	C	-0.0276	0.0193	-0.0078
NW-016017900.1-2639664	CCGAGAGGAACGCGGCCTCCCCCCTCC	26	C	-0.2589	0.1969	-0.0111
NW-016017900.1-2639698	ATGAAGATAACTTTATCTCCGTTTCGT	21	G	-0.2751	0.2089	-0.0087
NW-016017900.1-2805512	TTCATTGAAACGGTTTCTCCTTTCGTT	7	G	-0.1279	0.1088	-0.0052
NW-016017901.1-83027	TCTCGAACTACGAATGCTCCATGTATT	8	C	-0.0314	0.294	0.2718
NW-016017901.1-234281	TTTCCTATGACAGTTTCTCCAAGTAAT	4	C	-0.0301	0.0217	-0.0077
NW-016017901.1-275648	TTATTTACCACAATTCCTCCAATTGTT	16	C	-0.2204	0.1618	-0.023
NW-016017901.1-328481	GTTTGTCCTACAACTTCTCCTTTCTTA	14	C	-0.3056	0.2279	-0.0081
NW-016017920.1-4731	TTGTTCTTGACATTTTCTCCAATCTTG	13	T	-0.1116	0.0823	-0.0201
NW-016017927.1-88	AGCAATAGTACGTTGACTCCTACTACT	26	C	0.104	0.1978	0.2812
NW-016017927.1-4487	CCGTCATCGACGACGACTCCTCAACAG	27	G	-0.0393	0.1653	0.1325
NW-016017931.1-3326	GGTGAAAGTACTTTAGCTCCAGTACTC	24	A	-0.5545	0.3566	-0.0002
NW-016017934.1-177487	TCTGAACAAACTTAACCTCCAACTCGA	26	G	0.2008	0.2485	0.3994
NW-016017945.1-166597	CTCTTGTTTACACGAACTCCATTTCTT	1	C	0.0143	0.219	0.2302
NW-016017945.1-232688	TTATACACTACATTTTCTCCATCATTA	8	C	-0.3236	0.2419	-0.0035
NW-016017945.1-287227	CCACTTCTGACCCCACCTCCACGCCCG	24	C	-0.0565	0.0426	-0.0115
NW-016017945.1-321003	TCGTTACATACTCGATCTCCTTTCTTG	14	G	-0.1512	0.1508	0.0224
NW-016017945.1-378859	CTTTTGTTTACATTTCCTCCTCCTCCC	25	C	0.3615	0.2791	0.5397
NW-016017956.1-61304	GGCGTCTTCACCTCTTCTCCGCTCTGT	2	G	-0.4402	0.303	-0.0038
NW-016017956.1-70542	CCATCCTCGACTCGAGCTCCTCGATCA	14	G	-0.4195	0.2381	-0.0815
NW-016017956.1-136185	ACGTTCTCAACGAGGCCTCCTTCGGTG	16	C	-0.3112	0.2345	-0.0037
NW-016017956.1-156089	TAAAATGGCACTCCCTCTCCAAGGAAG	15	C	0.0404	0.1805	0.2136
NW-016017956.1-243412	TTTTTCCTCACCCTCTCTCCTTTGTTA	13	C	-0.1655	0.1234	-0.0217
NW-016017956.1-350796	CTGCGACACACACTCGCTCCGTAATTT	15	C	0.0107	0.433	0.4391
NW-016017967.1-61417	CTTTTTTGTACAGAATCTCCATGAAAG	1	C	-0.1094	0.0892	-0.0105
NW-016017967.1-246290	ATCGATTTTACGTCGTCTCCTTTTCGT	25	C	-0.1585	0.2284	0.1061
NW-016017967.1-305480	GGCTTCGGTACTGGCGCTCCGCACCTT	25	C	-0.3793	0.2606	-0.0199
NW-016017978.1-7386	GGACGGACTACGAACGCTCCGAGCACG	6	G	-0.4228	0.2867	-0.0148
NW-016017978.1-32832	ACCGTTCGAACGGCACCTCCGTTTATC	4	G	-0.7495	0.4283	-0.0002
NW-016017978.1-84990	TTACAAGAAACAAATGCTCCTGTTTCA	4	C	-0.1004	0.1921	0.111
NW-016017978.1-154947	GATAATCGAACGATTTCTCCGCAAGAA	1	G	0.3053	0.2078	0.4496
NW-016017978.1-167969	TACCCCGTTACGTTCCCTCCCTTTTCT	4	C	-0.1752	0.1076	-0.0487
NW-016017978.1-181326	CCATCTTCGACCGTTCCTCCCGTTCTA	2	C	-0.2055	0.1675	-0.0035
NW-016017978.1-318248	GAAACTTTTACCCCCTCTCCCTTCTCT	12	C	-0.0923	0.417	0.3631
NW-016017989.1-102890	AAAGCTTTCACGATTCCTCCGCTCGAA	22	C	0.0156	0.2604	0.2719
NW-016017989.1-127614	AAGAAAGAAACGGATACTCCATTGTCG	16	A	-0.0197	0.0072	-0.0123
NW-016017989.1-208162	TGAACGCGAACCCGCTCTCCCCTTCGT	26	G	0.0446	0.3074	0.3382
NW-016017989.1-255643	AAGGAATATACGATATCTCCGAGGATA	27	A	-0.0769	0.2071	0.1461
NW-016017989.1-259801	TTTCGACCGACTAGGCCTCCTACCTAG	6	A	-0.1882	0.1385	-0.0237
NW-016017989.1-339298	GATGGAAGGACAACTGCTCCGGTTTAT	21	G	-0.0392	0.0305	-0.0074
NW-016017989.1-340783	GAATGCGAAACGAGGCCTCCGACCGCG	25	G	-0.1986	0.1608	-0.0058
NW-016017996.1-4235	CTTTGCAAAACGTTATCTCCCCGAAAG	27	G	-0.3958	0.2832	-0.0006
NW-016018000.1-110449	CGCCGTCTCACGCCGTCTCCTCTCGCT	21	T	-0.1865	0.1303	-0.0319
NW-016018000.1-234996	CGACCCTCCACCACCCCTCCGCAACCT	26	C	-0.2612	0.2425	0.0446
NW-016018000.1-294001	TTCTACCGTACTACTCCTCCTCTCTCG	14	C	-0.1655	0.2894	0.1718
NW-016018001.1-336	TTTTAACTAACCGACTCTCCTCCGCCA	23	C	0.3239	0.099	0.3909
NW-016018011.1-258018	TTTAAATCCACTCCCTCTCCCTCCCTT	21	C	-0.0279	0.0196	-0.0078
NW-016018011.1-538599	GGCACGACAACACGAGCTCCACGAGGA	22	C	-0.2098	0.2514	0.0943
NW-016018011.1-644889	AAAGTGATAACGTATCCTCCTCGAGTG	25	G	-0.5547	0.3567	-0.0002
NW-016018011.1-674375	AAAGTACCGACAGTTTCTCCGCTTCTA	21	G	-0.2066	0.1629	-0.0101
NW-016018011.1-684350	GAGACACCCACTTGCCCTCCTCCTTCT	1	G	-0.0653	0.103	0.0444
NW-016018011.1-759522	CCTCACACCACTCTTCCTCCACAGGGA	24	G	-0.1041	0.0871	-0.0079
NW-016018011.1-1056820	CCGAGAAACACGGCCTCTCCAAGTGCA	1	C	-0.1989	0.1428	-0.0277
NW-016018011.1-1061244	CCACGTAAAACCTCTCCTCCACCTTTT	22	C	-0.3924	0.2801	-0.0024
NW-016018011.1-1324889	CCCTAATGCACTTACCCTCCTCCACAC	2	C	-0.015	-0.0018	-0.0168
NW-016018011.1-1526781	GACTGCGAGACTCCTCCTCCCCTCTCT	16	C	-0.2067	0.1682	-0.0037
NW-016018011.1-1827452	TTATCAAGCACAGACTCTCCTCGATCT	8	G	-0.3362	0.2245	-0.0363
NW-016018011.1-1884896	GGAAATTATACGATGGCTCCATCGTCC	23	C	-0.2969	0.2193	-0.0125
NW-016018011.1-2008549	AATAGAATAACTTTGTCTCCATTACAC	25	C	-0.5535	0.356	-0.0005
NW-016018011.1-2057352	TGTCCATATACGATCCCTCCTTGTAAT	15	C	-0.5547	0.3567	-0.0002
NW-016018011.1-2094995	GTATTTATTACCCCTTCTCCTCCTTCC	26	C	-0.1633	0.2784	0.1606
NW-016018011.1-2312022	TTCGCAGTTACCAAAGCTCCTTGCCCT	5	C	0.5878	0.063	0.6138
NW-016018011.1-2457862	CATTGACTAACTGCTTCTCCCTCAAAT	12	T	-0.2589	0.1969	-0.0111
NW-016018011.1-2658567	CTCGCGCGCACTTTTTCTCCCCTCTCT	23	T	-0.1302	0.1094	-0.0065
NW-016018011.1-2714293	CGTGGTTACACTCCTCCTCCCGAGGAG	5	G	-0.4402	0.303	-0.0038
NW-016018011.1-2718269	CGTCGTCCAACAGGCCCTCCAACGATC	14	G	-0.0226	0.0122	-0.0101
NW-016018011.1-2727416	TGGCCTGCGACGCGGCCTCCTCCCCCC	14	G	0.0074	0.3277	0.3326
NW-016018011.1-2777827	TGTCGTACAACAACGCCTCCGAGTCGC	8	C	0.0498	0.2386	0.2766
NW-016018011.1-2789838	GCGTTTCCAACGCTTCCTCCTCGTCGT	13	C	-0.2661	0.3207	0.1399
NW-016018011.1-2922689	GGCACAGAGACGATATCTCCTTTCCGC	5	C	0.0818	0.1908	0.257
NW-016018012.1-3897	ACAAAAGCGACCTCTTCTCCTTTCAAG	14	C	-0.1473	0.1241	-0.005
NW-016018012.1-55065	AATTTGTATACACTGTCTCCTTGTATC	24	T	0.2666	0.4585	0.6029
NW-016018012.1-75329	AAATATTCAACGCAAGCTCCTCACCTT	22	C	-0.384	0.2748	-0.0037
NW-016018012.1-95796	ATTGCATCAACGATAGCTCCCTTTGCA	21	C	-0.1655	0.1365	-0.0065
NW-016018012.1-132108	TTCTTAATCACTTGTCCTCCATCCTTA	23	C	0.1633	0.1472	0.2865
NW-016018012.1-140506	CATGTTTCGACCTCCCCTCCAGGTTCC	14	C	-0.0675	0.0568	-0.0068
NW-016018012.1-164186	CATCGCATAACGAAATCTCCGCGTTAA	4	C	-0.2058	0.1678	-0.0035
NW-016018012.1-276241	TCCCTAACGACCTGTACTCCTCCCACT	3	C	0.1346	0.3121	0.4046
NW-016018012.1-298841	ATGGGATCAACTCCCTCTCCCTCGCTC	25	C	0.0012	0.3324	0.3332
NW-016018012.1-321347	GGTGGTGGAACGGAGCCTCCGTAAGAA	13	G	-0.1176	0.0944	-0.0121
NW-016018023.1-138426	GTTTCATTTACGGGAACTCCACTTTCA	15	A	-0.1188	0.0956	-0.0119
NW-016018023.1-195548	ATTTTATCCACTTACCCTCCAAAGTTC	15	C	-0.0611	0.0584	0.0008
NW-016018023.1-326462	CTCCGCTAAACTTCCCCTCCCTGCTCC	3	C	0.2103	0.0359	0.2387
NW-016018045.1-22251	ATAGTGGCAACTATAGCTCCGCGTTTT	16	G	-0.1414	0.1139	-0.0114
NW-016018045.1-46026	ACTATTACTACGCTACCTCCCTCCATT	15	A	-0.1324	0.2641	0.1667
NW-016018045.1-138752	TTTTCTGAAACCACCTCTCCCACTCCC	23	C	-0.0596	0.0476	-0.0092
NW-016018045.1-150611	AAAAAGATGACGCATTCTCCGCGCAAC	22	C	0.6751	0.2256	0.7484
NW-016018045.1-335597	TTAAACGATACGGCCCCTCCACTGCAT	15	C	-0.2614	0.1863	-0.0264
NW-016018056.1-28528	GCTTGTCCAACGCTTTCTCCTGGGGCA	5	G	-0.1655	0.1365	-0.0065
NW-016018056.1-75615	AAAATGTGAACGTTCTCTCCCGGTTAT	12	G	-0.301	0.2251	-0.0082
NW-016018056.1-132807	TAAAAATGTACAGTTGCTCCTAAGTGC	27	C	0.2447	0.5613	0.6687
NW-016018056.1-214365	AACTTATTCACATTAACTCCTATAACT	26	C	-0.1475	0.1168	-0.0134
NW-016018056.1-347744	CACGCATTGACAATCGCTCCAGACCAC	22	G	-0.1428	0.117	-0.0091
NW-016018067.1-51140	GACCTCGTCACGCTGTCTCCGCGTTTT	27	T	-0.1191	0.2616	0.1737
NW-016018067.1-97725	AAGCTTCCAACATTCACTCCGCTATCA	8	C	-0.2884	0.2072	-0.0214
NW-016018067.1-202701	GGAAACGGCACTTGTTCTCCACCTCTT	15	T	0.0506	0.3018	0.3371
NW-016018075.1-325	CGTCGAGAAACCTTTACTCCGCGAACT	8	A	-0.2132	0.1708	-0.006
NW-016018075.1-1453	ATTAGGAAAACCCGTACTCCCCCTTTT	12	C	-0.255	0.1977	-0.0069
NW-016018075.1-4783	ACAACCTGCACATTTTCTCCATCGTTC	8	G	-0.0792	0.1352	0.0667
NW-016018078.1-68197	GCAACTCGAACGGATTCTCCGGTATGG	5	C	-0.1846	0.1517	-0.0049
NW-016018078.1-93939	TTCTCAGGGACGGTCACTCCTTCAGAA	13	G	0.1043	0.2607	0.3378
NW-016018078.1-122109	CCTCGAATCACCTTTCCTCCCATCCAC	24	C	-0.1026	0.0856	-0.0082
NW-016018078.1-158750	GATGTCGACACGTCTTCTCCGTTTAAT	9	C	-1	0.4999	-0.0002
NW-016018085.1-4753	CCACTTCGAACTGCCCCTCCATCCGGC	8	G	-0.2758	0.2122	-0.0051
NW-016018089.1-175835	GTCCGGGAAACGACCCCTCCAGCGATC	3	C	-0.1986	0.1608	-0.0058
NW-016018089.1-256823	CCCACTCGCACTCGCACTCCCATTCCC	14	G	-0.0433	0.1873	0.1521
NW-016018089.1-261621	ACAAAGAGCACTCGCCCTCCTCCCTCC	12	T	-0.4402	0.303	-0.0038
NW-016018100.1-26713	ACACTCACAACCTCTACTCCTAAAACC	26	C	-0.255	0.1977	-0.0069
NW-016018100.1-159055	CTCCGTGACACGAGATCTCCACGGCTA	1	C	-0.2984	0.4367	0.2686
NW-016018100.1-226857	ATCGGGTTAACGCCAACTCCTTTTCGA	26	G	-0.3063	0.2212	-0.0173
NW-016018100.1-300045	GACCTCATAACAGACTCTCCATTTCCA	13	G	-0.3086	0.2327	-0.0042
NW-016018111.1-90631	CCGCTCGTTACCTTTGCTCCCCTCCTC	16	G	-0.213	0.1567	-0.0229
NW-016018111.1-130815	GTATTCTTAACAAAATCTCCTTACCTA	1	G	0.0053	0.3515	0.3549
NW-016018111.1-143213	ATTGCAAGCACTTTGTCTCCAGGAAGG	27	G	-0.0715	0.1715	0.1122
NW-016018111.1-147278	GAGTGGACAACGGGGACTCCGTGATCG	26	C	-0.0666	0.4283	0.3902
NW-016018111.1-197828	CAAATTAAAACGTCACCTCCTGGAATG	23	G	-0.0555	0.0314	-0.0223
NW-016018111.1-258132	AGCCGTTGTACACCTCCTCCCAGTCCG	14	C	-0.1378	0.2305	0.1244
NW-016018111.1-295608	GTAAATAAAACGATTCCTCCAATTATC	12	G	0.068	0.0442	0.1092
NW-016018112.1-3270	AGTGCAATTACACGTACTCCCTTATGT	5	C	-0.1165	0.1588	0.0609
NW-016018112.1-4601	AACTTCGACACTTTATCTCCTAAGGAA	6	C	-0.2376	0.2545	0.0773
NW-016018122.1-583950	TACGTTAATACACTTTCTCCGTAGACT	4	G	-0.2178	0.1583	-0.025
NW-016018122.1-991030	CTAAAAGTAACGTCATCTCCGCCAATG	14	C	0.3984	0.4476	0.6677
NW-016018122.1-1297381	TTTCTCTCAACCCTTGCTCCAAATATG	13	C	-0.3648	0.2621	-0.0071
NW-016018122.1-1364069	CGAATCGCGACGTGAACTCCCTTGGTC	8	C	-0.2085	0.1696	-0.0035
NW-016018122.1-1396745	ACGTATATAACAATATCTCCATAAGAC	24	A	0.2305	0.3474	0.4978
NW-016018122.1-1452607	TTCGCTAATACATATTCTCCTGTTCCG	26	C	0.0589	0.164	0.2133
NW-016018122.1-1465062	TAGCGAAACACGCGATCTCCAGTCTGC	3	G	-0.061	0.0492	-0.0088
NW-016018122.1-1536515	TTGATTGAAACTTCCTCTCCTTTAATT	14	C	-0.1632	0.1373	-0.0035
NW-016018122.1-1838552	AGAAACGCAACGTCATCTCCATAAAAT	8	C	0.157	0.2057	0.3304
NW-016018122.1-1848394	AGCATTAATACCACTCCTCCTCTGTGC	16	C	-0.1522	0.1149	-0.0198
NW-016018122.1-2227768	CCTCTGTGCACAGTCGCTCCTCGCGAG	2	C	-0.7495	0.4283	-0.0002
NW-016018122.1-2347963	AACGTCGTGACAGCCTCTCCGCTTCTG	4	G	-0.1655	0.1365	-0.0065
NW-016018122.1-2469169	TTACAAAGAACATTGTCTCCTTTTAAA	4	C	-0.1726	0.1399	-0.0086
NW-016018122.1-2471256	TCATCAATTACAATCCCTCCCCCCTCG	23	C	-0.2557	0.1674	-0.0456
NW-016018122.1-2482798	CCGTTAGAAACTTGCCCTCCTCCTCTC	26	T	-0.2388	0.2146	0.0271
NW-016018122.1-2545721	CTTAAACGAACCTCGCCTCCCCACCCT	7	C	0.3647	0.0499	0.3964
NW-016018122.1-2573987	CGCTCGACAACGGTGTCTCCCTCTGGC	5	C	-0.1149	0.3284	0.2513
NW-016018122.1-2621915	TGTCGTCTTACTCGTCCTCCTCGATTT	7	C	-0.2104	0.1639	-0.012
NW-016018122.1-2655200	TCTACAGTAACCAGATCTCCTCAGTAA	2	C	0.0283	0.239	0.2606
NW-016018122.1-2670405	TAAAAGCTAACACTATCTCCTAACCGA	26	G	-0.1979	0.1585	-0.008
NW-016018122.1-2698138	GCCCTCGATACTTTCACTCCAACTACG	3	C	-0.068	0.0451	-0.0198
NW-016018122.1-2821007	GCGGAATTTACATCCCCTCCCCAACAG	14	C	-0.2577	0.1833	-0.0272
NW-016018123.1-2013	ACGAGCAACACTTTTTCTCCTTTTCTA	7	A	-0.1655	0.1365	-0.0065
NW-016018123.1-53829	TAGAAGAGAACCATCTCTCCAAAGTAT	15	C	0.2689	0.0813	0.3283
NW-016018123.1-74507	ACTTTTTCGACAATGACTCCTTTAATT	2	C	-0.2217	0.4192	0.2904
NW-016018123.1-106849	ATTCTCTCAACACCTCCTCCACACCGA	2	T	0.0254	0.2388	0.2582
NW-016018123.1-107663	CCTAGCGCCACTTGCTCTCCTTCCCTC	5	G	-0.1375	0.1126	-0.0094
NW-016018123.1-129311	ATGGAATTAACGCTATCTCCAGATTAT	26	A	0.0727	0.1992	0.2574
NW-016018123.1-211482	TTAAAAGACACATTAACTCCTAATCTT	7	G	-0.1065	0.217	0.1336
NW-016018123.1-225762	AATGAGGTTACATGATCTCCAGACTAT	6	G	-0.1651	0.1242	-0.0205
NW-016018123.1-294402	TTTCGGTACACAATTTCTCCTTTAACC	27	C	-0.3985	0.2755	-0.0132
NW-016018134.1-233320	GAAATTCTTACAAGTACTCCCCTTTAG	2	A	0.0482	0.2166	0.2544
NW-016018134.1-307175	ATGACGTGGACTTTTCCTCCACGATGT	22	C	0.1264	0.0452	0.1659
NW-016018156.1-25417	CCCGCCACCACCACGACTCCCCGACAG	2	C	-0.5547	0.3567	-0.0002
NW-016018156.1-61730	CGCCTATCCACTCCCCCTCCCCCGATC	22	C	-0.1649	0.1359	-0.0066
NW-016018156.1-94341	AATGGCGTAACCACCCCTCCCTCTCAC	14	C	-0.1328	0.4023	0.323
NW-016018156.1-147784	CTCCCTCTCACCCCCGCTCCTTCTCTT	3	C	-0.09	0.1506	0.0741
NW-016018156.1-290669	CCTTAGACGACATATCCTCCTATTGGT	8	C	-0.2655	0.2028	-0.0088
NW-016018156.1-311119	GTTAAAACGACTCTCCCTCCTTCCTTT	23	C	-0.437	0.3858	0.1174
NW-016018165.1-164	GTCACTTTTACGTGTCCTCCTCCTCCT	22	C	-0.11	0.2373	0.1534
NW-016018167.1-46228	CCTGCTTTGACCACGACTCCCCCTCGC	27	C	0.6603	0.0086	0.6632
NW-016018167.1-159349	TCTTCCTTCACTCGATCTCCTCCCTCT	1	T	-0.2509	0.1685	-0.0402
NW-016018167.1-165225	CTTACCCCAACCCCTCCTCCTTCCGCG	4	A	0.6508	0.0377	0.664
NW-016018167.1-173905	GCTTTATGCACCGAGTCTCCAAGTACT	8	G	-0.2577	0.1961	-0.0111
NW-016018167.1-245050	CGGCTGGCTACCCTCTCTCCGCCCCCT	25	C	-0.1904	0.144	-0.019
NW-016018167.1-264049	CCGCTGCCGACTGGCCCTCCCTCCAAC	15	C	-0.0742	0.0609	-0.0089
NW-016018167.1-272868	GCACGCGGCACCCCTCCTCCTCCCCAT	4	C	-0.1921	0.1338	-0.0326
NW-016018176.1-4749	GAATCCTCCACTGGCTCTCCTTCTCCT	12	T	-0.0985	0.0724	-0.019
NW-016018178.1-9438	CTGCGGGATACAGGTGCTCCTCTTCGT	7	G	0.2077	0.1847	0.3541
NW-016018178.1-10597	TTTTTCTCGACCTTGGCTCCCTCGTTT	12	C	0.0043	0.3301	0.3329
NW-016018178.1-69431	GAATCTCCAACGAACACTCCTCTCTCT	24	C	-0.2058	0.1678	-0.0035
NW-016018178.1-92367	CTCGAATGAACGCGCCCTCCCCTCTCG	21	C	-0.1904	0.1513	-0.0103
NW-016018178.1-101520	AGGCTTCCAACTCCCACTCCTCCTCCC	25	C	-0.2286	0.1761	-0.0122
NW-016018178.1-153899	ATCGTTGAAACGCGTTCTCCGATACCC	21	G	-0.3518	0.2564	-0.0052
NW-016018178.1-172456	GAATAACTCACCACCGCTCCCCCTCCA	26	C	0	0.2154	0.2153
NW-016018178.1-264078	CATTGGAAAACATTTTCTCCATGCGAA	24	C	-0.1996	0.1392	-0.0326
NW-016018189.1-260830	CCCGGGAAAACTCTCCCTCCCCCGTTT	6	G	-0.4728	0.3114	-0.0141
NW-016018200.1-90154	CAATTCTCCACCCTTTCTCCCACGAAA	16	T	-0.0672	0.1434	0.0859
NW-016018200.1-164625	ATTATCATGACGATTTCTCCTCTCCCA	26	C	-0.2187	0.1451	-0.0418
NW-016018211.1-50311	CCATCATCGACTCATACTCCTCCCACG	16	A	-0.3353	0.2239	-0.0363
NW-016018216.1-596	CTCCACGTCACAACCGCTCCACCGCGT	7	G	-0.1407	0.0875	-0.0409
NW-016018222.1-54699	ATCTCTTGGACTTCTTCTCCTCCTGCT	12	T	-0.0646	0.1252	0.0687
NW-016018222.1-144330	CGATTGTCCACGATTCCTCCTTCCCAC	1	C	-0.0804	0.0665	-0.0085
NW-016018222.1-150722	CCGACATTGACATTTTCTCCGCGCAGA	1	C	-0.0531	0.369	0.3355
NW-016018222.1-178063	CGCTCCGCAACCGCAACTCCCTACGCT	7	G	-0.2065	0.7849	0.7405
NW-016018222.1-268462	GATATCGTTACGCGAGCTCCCCCCGTC	12	G	-0.3106	0.2341	-0.0038
NW-016018233.1-103930	GGAAAAGCAACCGTGCCTCCGCGCATG	16	C	-0.0889	0.0754	-0.0068
NW-016018233.1-153435	TCGTGGCCAACTTCGTCTCCCTCTCTC	23	C	-0.0702	0.15	0.0903
NW-016018233.1-159341	GGAAGGGACACGTTTCCTCCTCTCGTT	24	C	-0.399	0.2851	-0.0001
NW-016018233.1-318262	ATGCGCGCAACCAATCCTCCCCTTGTC	16	C	-0.2873	0.2031	-0.0259
NW-016018233.1-328152	TTCCTATGAACTGACTCTCCGAAAATC	27	C	-0.0204	0.1862	0.1696
NW-016018233.1-346988	GCAAAGCGGACTTGCTCTCCCACTCTC	14	G	-0.1513	0.137	0.0065
NW-016018233.1-372434	TACGAAGACACTGTTTCTCCAACCGAG	25	G	-0.0366	0.1322	0.1004
NW-016018233.1-386102	ACGGATGGAACAGTGGCTCCACCTGCT	3	G	-0.0501	0.0918	0.0463
NW-016018233.1-508072	CATTGAGGAACCACCTCTCCCCAGTAT	14	C	-0.1429	0.2523	0.1455
NW-016018233.1-682423	CCAGGTGGTACTGGTTCTCCAGGTGCC	27	C	-0.0158	0.1648	0.1517
NW-016018233.1-683798	CTCGTGCTAACTTTCTCTCCTCCTTTT	14	T	-0.0282	0.0199	-0.0077
NW-016018233.1-686808	TCGAATAAGACCAATTCTCCCTTTTCT	25	T	0.3622	0.2675	0.5328
NW-016018233.1-698519	GATTGCTTTACCATTTCTCCTTCCTTC	27	C	-0.1596	0.2857	0.1716
NW-016018233.1-730507	TTCTGATCAACTCCTCCTCCTCATTGA	14	C	-0.0342	0.0231	-0.0103
NW-016018233.1-790187	ACGGCTCGTACGCTCGCTCCGAATCAT	12	G	-0.1451	0.223	0.1102
NW-016018233.1-803000	AAGGCATCTACTGCTTCTCCAGCATCA	13	G	-0.5547	0.3567	-0.0002
NW-016018233.1-926842	CCTCATCTGACCGGTCCTCCACCGTCC	3	T	-0.3498	0.249	-0.0138
NW-016018233.1-1073277	TTTGCATTAACAAGAACTCCTTTTCAC	27	C	-0.174	0.1107	-0.0441
NW-016018233.1-1199331	AAAAATATTACCATTACTCCTTATATT	12	C	-0.4003	0.2307	-0.0772
NW-016018233.1-1253936	ACTTTCCTAACCTAACCTCCTATTCAC	25	C	0.1566	0.4009	0.4947
NW-016018233.1-1263951	CCGTTTCCTACGCGGCCTCCAAGATGG	13	C	-0.1226	0.2754	0.1865
NW-016018233.1-1263951	ATCAGCCTCACCCTCCCTCCTGTTGAT	27	T	-0.2236	0.1766	-0.0075
NW-016018233.1-1282097	ATCTGCCGGACACCGACTCCAATCTAC	27	C	0.3713	0.0396	0.3962
NW-016018233.1-1495317	TTTTTCTTTACCCTCCCTCCACAGCGC	25	C	-0.2233	0.2735	0.1112
NW-016018233.1-1601686	TACGTATGCACGCCAACTCCTTTACAG	5	T	-0.0279	0.0196	-0.0078
NW-016018233.1-1605082	ATTTCTTCGACATCCCCTCCAGTAACT	26	C	-0.108	0.3986	0.3337
NW-016018233.1-1734972	TGGCCGTTGACAGCATCTCCTTACGGC	3	G	-0.0594	0.0496	-0.0069
NW-016018233.1-1921586	GGAATTTGTACCTTCCCTCCTGCTATT	1	G	-0.2607	0.2015	-0.0067
NW-016018233.1-1921965	CCGCGTTCAACTCCACCTCCTCCTCTC	27	C	-0.3114	0.2347	-0.0037
NW-016018233.1-2000335	ATTGTTTATACGCTATCTCCAGCTCGA	25	C	-0.1649	0.1341	-0.0088
NW-016018233.1-2018511	CGCGGGAACACGATCTCTCCCTCTCTC	21	C	-0.0282	0.0199	-0.0077
NW-016018233.1-2100023	TTCTTTCACACTCTCCCTCCTCGTTCA	16	C	-0.3175	0.2382	-0.0037
NW-016018233.1-2217265	ACGAGTTGCACGGATTCTCCGGTTAAA	2	C	-0.0709	0.2168	0.1613
NW-016018233.1-2269112	CTTTTGCTTACCCTCTCTCCTCCTCTT	8	T	-0.399	0.2744	-0.0152
NW-016018233.1-2424388	AAATGCGACACGTTCCCTCCATTCTTA	9	C	-0.1279	0.1088	-0.0052
NW-016018233.1-2450767	TTCCTCGAAACGGCGGCTCCCCTCCCA	24	C	-0.3886	0.278	-0.0025
NW-016018233.1-2471985	CCGAAACCAACATGGCCTCCTCGACAA	22	C	-0.0926	0.0792	-0.006
NW-016018233.1-2478295	TCCCTCTTCACCCTCCCTCCGTTCAAG	3	C	-0.1889	0.3207	0.1924
NW-016018233.1-2632614	AGAGCTCCGACCTCTTCTCCCACGACG	7	C	-0.0226	0.0122	-0.0101
NW-016018233.1-2693418	TGAATATCTACGTTATCTCCTCAAAAC	12	G	0.1496	0.4291	0.5145
NW-016018233.1-2716171	ACGAGGCTTACCTCGCCTCCGTTGTTC	2	C	-0.1899	0.1201	-0.047
NW-016018234.1-27725	CGACTTTACACCCACCCTCCCGTCGTT	9	C	0.041	0.1799	0.2135
NW-016018234.1-28858	TTTCCTGACACGAGCTCTCCTCTCACT	24	C	-0.399	0.2805	-0.0065
NW-016018234.1-124324	GCCTCCCGTACCCACGCTCCGTATCCG	15	C	-0.1989	0.1611	-0.0058
NW-016018234.1-159609	AATCTCGTCACTCCTCCTCCTCCTCAT	26	A	-0.1623	0.1049	-0.0404
NW-016018234.1-177677	CTTCGATCCACCTCTCCTCCTCCTCCT	12	C	-1	0.4999	-0.0002
NW-016018234.1-181417	CATTGTACGACCTAATCTCCCGACACG	22	G	-0.2622	0.2006	-0.009
NW-016018234.1-199434	TAAGCTCCAACTGATCCTCCCCGATGA	7	C	-0.1824	0.2087	0.0644
NW-016018234.1-203035	GCAGAGTGTACCTTTCCTCCTGCTTCT	22	G	-0.3947	0.2825	-0.0007
NW-016018234.1-231116	TAACATTTCACACGTCCTCCACGTTTT	21	A	-0.095	0.2061	0.1307
NW-016018234.1-277724	AATTTTTAAACGATCTCTCCCCGAAAT	15	C	0.1934	0.0586	0.2407
NW-016018245.1-276117	CCCTATTCGACCATCTCTCCCGTGTAT	9	G	-0.216	0.1624	-0.0185
NW-016018252.1-3515	TCACCCTCGACGAATTCTCCATCATAT	12	G	-0.1545	0.2006	0.077
NW-016018256.1-7744	ATTTATTACACAATTTCTCCAATAATA	26	T	0.283	0.2599	0.4694
NW-016018256.1-19302	TTTAAAAGCACTCATTCTCCATTTAAA	13	C	-0.0264	0.1418	0.1192
NW-016018256.1-92232	CGACCGACCACACCACCTCCAGTCAGA	6	G	0.3982	-0.0047	0.3953
NW-016018256.1-93815	AACCACTCGACAACATCTCCATGACGT	6	C	-0.1749	0.2133	0.0757
NW-016018256.1-101001	GTTCATCAGACCCGTTCTCCTCTGGCT	22	C	-0.282	0.1706	-0.0633
NW-016018256.1-101366	AGCTTCGAGACCCGCGCTCCTTCTTCT	7	G	-0.027	0.2914	0.2723
NW-016018256.1-143326	CCCTTCTCTACCCTCCCTCCCTTCCTC	15	C	-0.1917	0.1814	0.0245
NW-016018256.1-145430	TTTGTTCCAACTTCTTCTCCGCTTCAG	5	T	-0.0761	0.1782	0.1156
NW-016018256.1-232541	AGATATATAACAAAGACTCCTGTCCAT	1	A	-0.3266	0.4344	0.2497
NW-016018256.1-274308	ATGAACACAACGAAAACTCCAATTCTC	9	A	-0.1422	0.2006	0.0869
NW-016018267.1-28353	ACTCATTTCACTTATTCTCCATCCGCT	24	C	-0.399	0.2851	-0.0001
NW-016018267.1-59998	AAATGTTCGACGCGTTCTCCTCGAAGA	22	C	-0.0758	0.2104	0.1506
NW-016018267.1-149906	CAGTTAACTACCAAACCTCCCCCCCGT	23	C	-0.3112	0.2345	-0.0037
NW-016018267.1-173125	ACAACTAGAACGCGGACTCCACGGCAC	25	C	-0.3168	0.2144	-0.0345
NW-016018267.1-176406	AATCGAGCCACGGGATCTCCGCTCCTT	25	C	-0.3335	0.4269	0.2358
NW-016018278.1-11443	TATTCATCGACTTCGTCTCCAATCGAG	25	G	-0.1081	0.2216	0.1374
NW-016018284.1-4153	GAATAACAAACACTCTCTCCCGTTCCA	22	G	-0.5543	0.3565	-0.0003
NW-016018289.1-29836	CTTTTCTACACGCGTTCTCCGCGAGAG	27	G	-0.1466	0.1068	-0.0241
NW-016018297.1-3601	ATCGCCGCGACCTCTCCTCCGCCGCCA	16	C	0.2446	0.1117	0.329
NW-016018300.1-9297	GTATAATGTACGTGTACTCCACTCTGA	26	G	-0.1161	0.0922	-0.0132
NW-016018300.1-27107	CCAACTTGCACACCCTCTCCTCCATCT	2	C	-0.1596	0.1186	-0.0221
NW-016018300.1-30133	CTCGCGTACACCCTTGCTCCTCGCTGG	27	G	0.1374	0.057	0.1866
NW-016018300.1-111517	GCAGAAGCCACGTACACTCCTCGACCG	24	A	-0.2593	0.2022	-0.0047
NW-016018300.1-113157	GCCGCTTATACGCGTTCTCCGCGACGG	25	C	-0.3138	0.236	-0.0037
NW-016018300.1-204506	TTCCAATCCACCTAATCTCCCTTTAAT	21	C	-0.2055	0.2637	0.1124
NW-016018300.1-204520	CGTGGGCCCACGGCCCCTCCTCCCTCT	14	C	0.0302	0.2389	0.2619
NW-016018300.1-220472	ACGAGTATCACCTCTCCTCCACCAGTT	3	G	0.3982	0.2514	0.5495
NW-016018311.1-50091	AACTGCAAAACTCCTTCTCCACTTTCG	22	C	-0.1506	0.1266	-0.0049
NW-016018311.1-80805	GACACACAAACGATTCCTCCTCCTAAG	7	C	0.1339	0.3082	0.4008
NW-016018311.1-98605	TGCACACGGACGACCGCTCCGTGTGTA	8	G	-0.3977	0.2843	-0.0003
NW-016018311.1-115403	AAGACCGCGACCCCTCCTCCCTCCTCT	8	C	0.1566	0.2775	0.3907
NW-016018311.1-120594	AAAAATAAGACGATTCCTCCGTTTCCT	25	C	-0.3112	0.2345	-0.0037
NW-016018311.1-173296	CGAGTCGGAACATTTGCTCCATGTTAG	27	G	-0.1591	0.257	0.1389
NW-016018333.1-85017	CCGACCTCCACCGTCCCTCCGCCGCCC	1	C	-0.4902	0.4011	0.1075
NW-016018333.1-146189	CACCTTGAAACACTGACTCCTGCACGC	27	C	-0.0448	0.3267	0.2965
NW-016018344.1-74207	ATGGCCTCCACGGTTTCTCCTCCACTT	26	T	-0.3008	0.2283	-0.0038
NW-016018344.1-155819	GTTCGTTTTACGTTCCCTCCCCCCACC	27	C	-0.3315	0.2365	-0.0166
NW-016018344.1-217571	GACTATCTCACTCTATCTCCATCTTGC	7	C	0.0154	0.1745	0.1872
NW-016018344.1-249567	TCACGCTCGACCAACACTCCCATTCAT	21	C	-0.3174	0.2365	-0.0059
NW-016018344.1-265699	GGTGTAATTACGGTGCCTCCTCTTCTC	26	T	-0.0822	0.1798	0.1124
NW-016018344.1-336958	GAACCGCCAACTGTCGCTCCAAATAAA	26	A	0.3008	0.2831	0.4987
NW-016018344.1-352254	ATCGCGCGAACCGGTGCTCCGAGGTCG	21	G	-0.2122	0.1722	-0.0034
NW-016018344.1-425366	CTCCGAACCACAAAGCCTCCCAAACCG	25	C	0.0043	0.2795	0.2826
NW-016018344.1-522353	ATATTTCCAACGGCCGCTCCTCGAAAT	8	C	-0.2054	0.1382	-0.0388
NW-016018344.1-573760	CGGGGCCCGACAAATCCTCCCCCGGAT	1	C	-0.2336	0.1799	-0.0117
NW-016018344.1-600157	CGCCGTTCCACACGTTCTCCGTATTAA	1	C	0.167	0.3933	0.4946
NW-016018344.1-631195	CGAAAAGCTACTCGAACTCCCACCCAC	8	C	-0.0188	0.3692	0.3574
NW-016018344.1-1220710	TTCAAAAGTACGAATCCTCCGTGAAAT	16	C	-0.0529	0.0434	-0.0072
NW-016018344.1-1259600	CTTCGCATTACATGTTCTCCTTGCCTA	9	T	-0.2589	0.1969	-0.0111
NW-016018344.1-1341696	AACGCATCAACCCTCTCTCCCCCTCCC	14	T	0.0153	0.1378	0.151
NW-016018344.1-1493293	CTGAGGGCTACCTGCACTCCATCCAGC	26	G	0.1614	0.0954	0.2415
NW-016018344.1-1609395	GCTAGATTTACCCACGCTCCAGCTTCG	15	C	-0.2766	0.1974	-0.0247
NW-016018344.1-1681993	TTCATTTTAACTATATCTCCTCTATCA	3	C	-0.1766	0.2692	0.1401
NW-016018344.1-1720709	CCTCTAGCAACGAGCTCTCCTCGTCCA	14	G	-0.0349	0.0264	-0.0076
NW-016018344.1-2289091	GAGGAACAAACAATATCTCCTATTTCT	25	T	-0.4402	0.303	-0.0038
NW-016018344.1-2300685	TGCCTGAAAACGCGTCCTCCCGCGGTT	24	G	-0.5547	0.3567	-0.0002
NW-016018344.1-2345808	TTGACCGTCACGTACCCTCCTCTATCG	14	A	0.035	0.2091	0.2368
NW-016018344.1-2365901	TATTAAACGACGTCCTCTCCTCTCGTA	14	C	0.0583	0.1826	0.2302
NW-016018344.1-2395351	TATTTCGAAACGTCCACTCCGTCGATA	14	C	0.0027	0.3313	0.3331
NW-016018344.1-2489518	TATCGAATTACATGGACTCCAAGTTCG	23	G	-0.2391	0.1889	-0.005
NW-016018344.1-2531119	CCCTCGATAACCTTCCCTCCCCAAAAT	21	C	0.2144	0.0992	0.2923
NW-016018344.1-2551677	GGTGCCATGACTCTCTCTCCCTCTCTC	21	C	-0.399	0.2851	-0.0001
NW-016018344.1-2631213	CCCTCCTCCACGACCTCTCCCTTCAAC	5	C	-0.1258	0.0856	-0.0295
NW-016018344.1-2657555	TCTTTCCAAACCCCTCCTCCCTCTCTC	13	C	-0.4419	0.2978	-0.0125
NW-016018344.1-2706986	AATCCAAATACGTTATCTCCACAAACA	1	A	0.0028	0.185	0.1873
NW-016018344.1-2732446	GGAACGGTCACCCTCCCTCCCCACTCT	24	C	-0.0356	0.0208	-0.0141
NW-016018345.1-22014	GAACGTTTCACGCGCTCTCCTTTCCTC	3	A	-0.0095	0.3536	0.3475
NW-016018345.1-49000	GAAATTTTTACGCCGCCTCCCTTTTCG	26	C	0.2148	0.4163	0.5417
NW-016018345.1-122510	GCGTGAACCACCTTCCCTCCTCTCTCG	22	C	-0.2051	0.1588	-0.0138
NW-016018345.1-178998	CCCACCTTCACCCTCCCTCCCTGCTCC	21	C	-0.141	0.1695	0.0525
NW-016018345.1-183599	AATATCCCGACCTGCTCTCCATTACGA	12	C	0.1896	0.1106	0.2792
NW-016018345.1-243777	AGACTTCCAACTTCCCCTCCCGCGCTA	16	C	-0.2407	0.1714	-0.0281
NW-016018356.1-30828	CCCCGTAGAACGAACCCTCCGAAACTG	8	G	-0.0488	0.0252	-0.0224
NW-016018356.1-41933	TAAAATTTAACCTCCTCTCCCAAACTT	12	C	0.0274	0.2701	0.29
NW-016018356.1-62428	CCCGATACGACTTGGGCTCCGTTACAA	15	G	-0.5068	0.3372	0.0013
NW-016018356.1-80186	CTTAATGATACCGTCTCTCCTGATTAA	21	T	-0.1384	0.1786	0.0649
NW-016018356.1-106179	GGTGCCGAAACACCCCCTCCGCGGGGC	21	G	-0.0297	0.172	0.1474
NW-016018356.1-114394	GATTCCAAGACCCCTCCTCCTCGCTTC	9	G	-0.3064	0.3059	0.0932
NW-016018356.1-183903	TTACTTGGGACCATCCCTCCACTTCCC	16	C	-0.5547	0.3567	-0.0002
NW-016018378.1-207824	TAGAACGTCACACAACCTCCACGAGCC	22	C	-0.399	0.2851	-0.0001
NW-016018389.1-101139	GGCCATCCAACAAATGCTCCACTTTGT	4	C	-0.2058	0.1678	-0.0035
NW-016018389.1-122043	CACGTTGGTACCTCTCCTCCCGTACAC	16	C	0.0215	0.4249	0.4372
NW-016018389.1-122709	TTGTCCACCACTTCGCCTCCTCCTTGC	15	G	-0.2079	0.1692	-0.0036
NW-016018389.1-140099	CCGATAAAAACGTTAACTCCATGAATA	12	G	-0.4163	0.4917	0.2801
NW-016018400.1-42152	AAAGTTTCCACTTGCCCTCCTCCCTCC	25	T	-0.2296	0.2454	0.0721
NW-016018400.1-71592	ATCCTCCAAACCATCCCTCCCTCCCCT	15	C	0.6355	0.4483	0.7989
NW-016018400.1-159257	ATCCAGCCAACCCTTTCTCCCTCCTCC	21	C	-0.6651	0.3935	-0.0099
NW-016018400.1-199236	GAAAATGCAACCAACCCTCCAACGTTA	6	T	-0.273	0.1778	-0.0466
NW-016018400.1-208206	AATTTCCGTACGCGAGCTCCATCTCTT	12	G	0.0546	0.3242	0.3611
NW-016018400.1-235907	CTTTTTTAAACCGGCTCTCCGTTGATC	26	T	-0.0733	0.3358	0.2871
NW-016018422.1-62693	ACAGCCGACACCTCTCCTCCAGCTGTA	22	G	-0.2189	0.1715	-0.0099
NW-016018422.1-111336	CCCTTTTCAACAGATGCTCCTCCAGTT	8	C	0.2443	0.3357	0.498
NW-016018422.1-137224	GTAAATTTCACGAGCCCTCCCTCCCCC	25	C	-0.1231	0.1236	0.0157
NW-016018422.1-164659	AACGCGTCAACCCTCTCTCCTTCACCC	23	C	-0.6717	0.3956	-0.0103
NW-016018444.1-24708	AAAAGATCGACCGCTCCTCCTCCATTT	5	G	0.0239	0.2986	0.3154
NW-016018444.1-37261	CTTCTTCCGACCAACCCTCCGAGGGGA	9	G	-0.2599	0.2008	-0.0069
NW-016018444.1-119527	TCCTCGGTAACTCACCCTCCGCCGGCG	24	G	-0.2708	0.1957	-0.0221
NW-016018445.1-2816	CACGTTCCTACGCCTTCTCCTTGGCTC	14	C	-0.2052	0.1583	-0.0145
NW-016018445.1-2960	ATACTCGGAACTGCTTCTCCCCTCCCC	25	C	0.5492	0.4453	0.7499
NW-016018455.1-13417	TCAAAAGAAACGATTCCTCCTCAGAAA	15	T	-0.3169	0.2378	-0.0038
NW-016018455.1-33206	CACTCGCACACATCCCCTCCATTCGCT	26	C	-0.3983	0.2846	-0.0003
NW-016018455.1-77739	CCTATCGCTACGTTGGCTCCGCTACGT	22	C	-0.1381	0.1132	-0.0093
NW-016018455.1-102297	ACGTGTTACACGCGCCCTCCATTCCAT	12	G	-0.3988	0.285	-0.0002
NW-016018455.1-134954	CTCGGCATAACTATCCCTCCCGCCCGT	16	C	-0.2081	0.1618	-0.0126
NW-016018455.1-154020	CCGCTTTTCACCGCACCTCCTAACCCA	14	C	-0.0875	0.0743	-0.0067
NW-016018455.1-209166	GCTGCTCTTACGTCGTCTCCTACCGAT	7	C	0.0012	-0.0098	-0.0086
NW-016018455.1-212678	TACTTCAATACAATGACTCCTTTCCGT	24	C	-0.2058	0.1588	-0.0143
NW-016018455.1-281309	TTGCAATATACCTATTCTCCGTGTAGA	15	T	-0.1072	0.0857	-0.0123
NW-016018455.1-309110	TCGATATCGACGAATTCTCCGTCGAAA	8	C	-0.3393	0.2445	-0.0119
NW-016018455.1-609544	CGTCTCGAGACCACTTCTCCCTCTGCA	13	A	-0.3212	0.2223	-0.0275
NW-016018455.1-745006	AATTGCCTCACCCTTTCTCCCTCCGTT	12	C	-0.1719	0.1375	-0.0108
NW-016018455.1-931318	TATCCTCCAACTTGCACTCCACTCTAT	5	C	-0.0293	0.2078	0.1846
NW-016018455.1-1105054	GGGAAGGGAACATCTCCTCCTCCCTCC	21	T	-0.0003	-0.0083	-0.0086
NW-016018455.1-1117952	TATTGTCCGACGTAAGCTCCACACGAG	13	T	-0.3169	0.2617	0.0278
NW-016018455.1-1218348	ACGATCGACACGGTTCCTCCACGTTAG	12	G	-0.5057	0.3366	0.0012
NW-016018455.1-1219364	AAGTCTCAAACCCCCACTCCGCTACTT	6	T	-0.1896	0.1883	0.0344
NW-016018455.1-1227450	AGTCAACTAACTGTCTCTCCCTTACAT	21	C	-0.1421	0.0944	-0.0342
NW-016018455.1-1359128	ATTAAGCTCACTCATCCTCCTTCTCGT	9	C	0.1759	0.4487	0.5456
NW-016018455.1-1379646	TTCCTTACGACGATATCTCCGAAGTAT	23	A	-0.1495	0.204	0.085
NW-016018455.1-1405649	ATTTTTCTAACGATACCTCCTATATTC	16	C	-0.1646	0.1357	-0.0066
NW-016018455.1-1991140	GATCCGCCAACTCGGCCTCCGAGGATT	23	G	0.0622	0.1999	0.2496
NW-016018455.1-2159588	TTAGATTTTACGTGCTCTCCCGTTTTT	22	G	0.0627	0.1107	0.1665
NW-016018455.1-2162056	AGGGAAACGACGATTTCTCCTCCGTCT	4	G	-0.1824	0.0972	-0.0674
NW-016018455.1-2191140	CACAGGTGAACCACAGCTCCAGGTGAA	12	C	-0.1743	0.2056	0.0671
NW-016018455.1-2231931	CGTATATCGACAACTTCTCCAATTCTG	5	T	-0.1775	0.1267	-0.0283
NW-016018455.1-2238506	TTCTTCTTTACCAATCCTCCTCCTCTC	22	C	-0.185	0.1436	-0.0148
NW-016018467.1-57971	GAGACACGTACAAGCTCTCCAGACAAT	5	C	-0.399	0.2851	-0.0001
NW-016018467.1-163187	TTCCGCGCAACTTGAACTCCGTGTCTC	27	C	0.1937	0.2557	0.3999
NW-016018478.1-38046	TCGATGCCAACTTCTTCTCCATCGAGT	21	A	-0.0838	0.191	0.1232
NW-016018478.1-42663	CCTCGATACACACCGCCTCCACGCGAG	8	A	0.4789	0.5206	0.7501
NW-016018478.1-42899	CTTTCCATAACGCGTACTCCATCGTTA	14	G	-0.2058	0.1678	-0.0035
NW-016018478.1-58958	TCGTTAAGAACATGGTCTCCATTTTCT	12	A	-0.1113	0.0754	-0.0276
NW-016018478.1-123870	CCAACGAATACGGCCTCTCCTCGCCCG	2	C	-0.0279	0.0196	-0.0078
NW-016018478.1-152736	TGCGAGACCACGTGGTCTCCGCATTAA	15	G	-0.1652	0.1343	-0.0087
NW-016018480.1-565	TTTATCCATACACTAACTCCGGTGCTA	12	A	-0.399	0.2851	-0.0001
NW-016018480.1-1066	TTGGCAGAAACAGACTCTCCAGTTAAT	7	G	-0.1904	0.3218	0.1927
NW-016018500.1-8032	AAAAAAATTACTTCTACTCCTGCATAT	5	A	-0.0101	0.239	0.2314
NW-016018500.1-44167	ATCCTTGAAACTTTTACTCCCCCACAT	21	C	-0.1381	0.2284	0.1218
NW-016018511.1-1335	ATTGACAGTACAATGGCTCCGGCGAGA	22	G	-0.3988	0.285	-0.0002
NW-016018511.1-40820	TCCTTAGAGACCGATCCTCCAAAGGTG	16	C	-0.1276	0.1085	-0.0052
NW-016018522.1-5149	CAACCCCATACGCGATCTCCGCACACG	26	C	-0.1652	0.1231	-0.0218
NW-016018522.1-73707	AAATCTTTGACGATTCCTCCGATAAAT	21	G	-0.3037	0.2247	-0.0108
NW-016018522.1-109564	CATCGGTACACTCGCTCTCCTCGAGGA	26	G	0.1949	0.1039	0.2786
NW-016018522.1-122905	AAAACTAAGACTCTTTCTCCCTCTTTC	12	T	0.5503	0.4438	0.7499
NW-016018522.1-196051	AAACTTTCCACGCACGCTCCGATCTTT	15	C	-0.0561	0.0444	-0.0092
NW-016018526.1-1098	AAGACTGGAACGTATCCTCCTCCGATT	5	C	-0.2058	0.1678	-0.0035
NW-016018544.1-143158	AGCGCGAGAACCGCGCCTCCCAAGGTT	13	G	-0.1471	0.1212	-0.0081
NW-016018544.1-172909	TCACACTCGACTCGTACTCCCTTCTCC	1	T	-0.1535	0.1257	-0.0085
NW-016018555.1-67313	ACCTTCGGGACGTCCTCTCCTCTGTCT	12	G	-0.1464	0.1235	-0.0048
NW-016018555.1-84271	TTATCACGAACACCATCTCCATTTAAA	21	A	0.0632	0.1334	0.1882
NW-016018555.1-122815	CGCAGAAAAACCGATTCTCCGATCGAC	6	A	0.2608	0.0748	0.316
NW-016018555.1-136709	CTCTTCTCCACTTTTTCTCCTCCTCCT	23	C	-0.2055	0.1675	-0.0035
NW-016018566.1-77942	CTCTCGCTGACCTCCTCTCCTCGCAAG	15	C	0.347	0.0762	0.3968
NW-016018566.1-129501	CTCGGATTTACCCTCTCTCCTCATTTC	5	G	-0.5066	0.3371	0.0013
NW-016018566.1-227839	ATCACCAACACCACGCCTCCTCCTCTT	21	T	-0.0362	0.0275	-0.0077
NW-016018566.1-248675	GCGCCAGCAACCCCTCCTCCCTTCGAT	27	T	-0.3708	0.2619	-0.0118
NW-016018566.1-264219	CTATCCTTGACCCATTCTCCCATCGAC	13	C	0.0144	0.1848	0.1965
NW-016018566.1-271361	TCGTTTCAAACGTATTCTCCTTTGTCG	27	G	-0.399	0.2851	-0.0001
NW-016018566.1-293347	TCGCCCTCCACGTATTCTCCACAGCCT	12	G	-0.1628	0.3521	0.2467
NW-016018566.1-316778	TATATGCACACCGGTGCTCCACCCCCC	12	C	-0.2052	0.1673	-0.0036
NW-016018566.1-380117	TGGACAGGTACACGATCTCCGTGGTAA	3	G	-0.1835	0.1407	-0.0169
NW-016018566.1-412521	GGTTAAATAACTTTTCCTCCTATCTTT	16	C	0.5892	0.1856	0.6654
NW-016018566.1-431770	CACAATGCTACTCTGGCTCCACCGGTG	13	C	0.0121	0.222	0.2314
NW-016018566.1-440581	GATTGAGGGACATTCTCTCCACTCACG	27	G	-0.3988	0.285	-0.0002
NW-016018566.1-446636	ACGGAACGTACGATGCCTCCGGTTGCT	24	T	-0.1943	0.3834	0.2636
NW-016018566.1-512246	CCGCGCGCAACCGATTCTCCCACGTTC	26	T	-0.2491	0.174	-0.0318
NW-016018566.1-550692	TCCGTAGATACGATCTCTCCGCCCAGT	3	C	-0.2104	0.1639	-0.012
NW-016018566.1-590237	ACGACATCCACCACTCCTCCCCTCCTT	24	C	0.0215	0.369	0.3826
NW-016018566.1-666749	CAACTGGCAACAACCTCTCCTCCTTCC	13	A	-0.0781	0.0462	-0.0283
NW-016018566.1-736825	CGAAGATAGACGCTTGCTCCCCCTTCC	15	T	-0.1464	0.1755	0.0548
NW-016018566.1-774875	GTGGCGATTACTCAAGCTCCATTCGTG	1	G	-0.1773	0.1222	-0.0334
NW-016018566.1-790833	GCCTCTTCCACTTCCTCTCCTCCCCAA	25	C	-0.1469	0.1023	-0.0295
NW-016018566.1-853179	TCTCTCTATACCTCTCCTCCTCTCCTC	24	C	-0.073	0.0595	-0.0091
NW-016018566.1-1108512	GCATTAGCCACCTTCTCTCCGTTTTCC	12	C	0.0235	0.0909	0.1123
NW-016018566.1-1121111	GGTGAACCGACCACCTCTCCTAGTCCT	23	G	-0.367	0.2633	-0.0071
NW-016018566.1-1220591	CTACCACCGACGCTCCCTCCGACGCTA	15	C	0.7761	0.1027	0.7991
NW-016018566.1-1261996	GCTGGAGGTACTCAGCCTCCCGCTTCT	7	G	-0.135	0.1105	-0.0096
NW-016018566.1-1266403	AATGGCTCGACATACACTCCAACGAGA	8	C	0.0589	0.164	0.2133
NW-016018566.1-1282014	ATACACGATACGTATGCTCCTAAATAT	12	G	-0.1464	0.1141	-0.0156
NW-016018566.1-1305133	ATTTATTATACTCATTCTCCACGGTGC	26	G	-0.0745	0.2568	0.2015
NW-016018566.1-1318322	CGCGCGGGAACTAGGCCTCCTTTGAAA	4	G	-0.5577	0.4996	0.2206
NW-016018566.1-1334911	CCTTGCTCCACGACCCCTCCCCTCGAG	25	G	-0.0239	0.2328	0.2145
NW-016018566.1-1367060	TTCGATTTAACGAATACTCCTCCATCT	3	C	-0.0048	-0.0042	-0.009
NW-016018566.1-1395669	GAGATTTATACATTCCCTCCTTCTGTT	1	G	-0.1949	0.1462	-0.0202
NW-016018566.1-1492700	ACACCTATGACAGGGGCTCCATTAGCA	13	G	0.0012	0.3324	0.3332
NW-016018566.1-1558762	AACTCCATTACTTGTGCTCCTCCTTGA	3	C	-0.3988	0.285	-0.0002
NW-016018566.1-1625549	CTCTTCTACACTTCCACTCCGCTCTCT	8	A	-0.2128	0.1417	-0.041
NW-016018566.1-1626011	CCCTCCTTCACTTCCCCTCCCCTTCGT	1	C	-0.1151	0.1707	0.0753
NW-016018566.1-1640208	CACGCTACCACGAGTACTCCTGTACGT	27	T	-0.2803	0.2139	-0.0065
NW-016018566.1-1653900	GTGTTTCCAACCGGCCCTCCCTCCCCG	24	C	-0.5547	0.3567	-0.0002
NW-016018566.1-2005895	GGGCCGATTACTCTACCTCCCCGATAC	24	A	-0.1473	0.0934	-0.0402
NW-016018566.1-2008107	GAGACTGTAACCAGTTCTCCAGGAGTT	7	G	-0.2744	0.2017	-0.0173
NW-016018566.1-2031523	CATCCGCCCACTGAGTCTCCTTTTTCT	15	G	-0.2024	0.2282	0.072
NW-016018566.1-2098225	TTTTCTCGCACGCGTTCTCCTCGTGAA	15	T	-0.1734	0.4148	0.3133
NW-016018566.1-2207157	CCCGATGCAACGTGCCCTCCGATTTAC	2	C	0.0974	0.0801	0.1697
NW-016018566.1-2321607	TATCATATTACGATTGCTCCACTTAGA	22	C	-0.2589	0.1969	-0.0111
NW-016018566.1-2386139	CTTAATTTAACTCGGCCTCCTGCTGCA	16	C	-0.1369	0.1085	-0.0136
NW-016018566.1-2468424	ATCGCTGAAACTTTCTCTCCCCTTTCT	7	G	-0.2473	0.2298	0.0393
NW-016018566.1-2588910	AAAGTTCAAACACGTCCTCCTGTGCGG	25	C	-0.1253	0.099	-0.0139
NW-016018566.1-2677859	AACAAAATTACTCACGCTCCAAAACTT	15	C	-0.0578	0.0394	-0.0161
NW-016018566.1-2678091	CCCATCCCTACGTCCACTCCTCACAAT	12	G	-0.1989	0.1611	-0.0058
NW-016018566.1-2763699	CAATAACCGACAAATCCTCCTCTTAAG	7	C	-0.2058	0.142	-0.0346
NW-016018566.1-2866606	TTTCCGGGGACTTTAACTCCCTTGCCC	6	G	-0.0938	0.0802	-0.0061
NW-016018566.1-2909761	CTCTTTGACACGCTTCCTCCCTTTTCT	21	C	-0.3593	0.4847	0.2996
NW-016018566.1-3006956	TCGATCCTTACTTGTACTCCACGCGCA	22	C	-0.2058	0.1308	-0.048
NW-016018566.1-3256717	GAAATAGGTACATATGCTCCACTATGC	23	T	-0.0402	0.0271	-0.0119
NW-016018566.1-3293851	TGGTTCGAGACATCTCCTCCTCGCCGA	9	G	-0.0888	0.0756	-0.0066
NW-016018566.1-3650650	CTTTGAACGACGTTGACTCCCCGTTTC	1	C	-0.0355	0.027	-0.0075
NW-016018566.1-3899613	CCTTAATCGACACTCTCTCCTCCGTAT	22	C	-0.2433	0.5354	0.4223
NW-016018566.1-3903583	CAGGTACATACATTAGCTCCCTCCTAC	26	A	-0.1393	0.1592	0.0421
NW-016018566.1-3912765	CCGTTTCCCACACACGCTCCCCCCTCT	16	G	-0.017	0.2035	0.19
NW-016018566.1-4021133	TCCCCTCCCACCTTTCCTCCCCCCGTG	4	C	-0.2476	0.1824	-0.0201
NW-016018566.1-4040564	CGCAACACCACCGTTACTCCAATTTGT	9	C	-0.2035	0.1447	-0.0293
NW-016018566.1-4148878	GAAAATAAAACTCCCTCTCCAACCCCT	26	C	-0.2533	0.1999	-0.0028
NW-016018566.1-4287799	CTATCCACCACGCCAGCTCCGTTCTCC	27	C	-0.7495	0.4283	-0.0002
NW-016018566.1-4341456	TTTCGACCGACCTTCTCTCCTGAAACG	7	C	-0.0701	0.3397	0.2934
NW-016018566.1-4445746	TTCTACTTCACACTTCCTCCCAATGGT	9	C	-0.0625	0.1753	0.1237
NW-016018566.1-4622890	ATCCCGATTACGATTTCTCCTCTCAAT	3	C	-0.217	0.1649	-0.0162
NW-016018566.1-4849675	GGAGGGTCAACTTAGGCTCCAGAATCG	6	G	-0.2052	0.1673	-0.0036
NW-016018566.1-4908047	GTTTTCTTTACTTTTCCTCCATGTCCA	4	T	0.1715	0.1056	0.2591
NW-016018566.1-4910842	TTTGACCTTACTTAGGCTCCAGACTCC	16	G	-0.1038	0.0868	-0.0079
NW-016018566.1-4925914	TTACCCCCGACGCCAGCTCCAAATGCA	12	G	-0.44	0.3029	-0.0039
NW-016018566.1-4975521	TTTCTTCGAACGAATGCTCCATCGATT	8	G	-0.2637	0.1982	-0.0132
NW-016018566.1-5048731	AAACTTAGAACTCTTCCTCCATTCTTC	27	C	-0.2952	0.2098	-0.0235
NW-016018566.1-5172215	GCTTCTTCAACATCTCCTCCTCGATAA	8	C	-1	0.4999	-0.0002
NW-016018566.1-5198046	GCTTCCTACACTTTATCTCCCCTGTGC	24	G	0.3215	0.4061	0.597
NW-016018566.1-5217299	GGGAAGGGCACGCGAGCTCCTTCCCCC	1	G	0.2088	0.0396	0.2401
NW-016018566.1-5218435	TAAATTTATACTCTTCCTCCAACTTCG	7	T	0.0046	0.1669	0.1708
NW-016018566.1-5218886	GTTACAATCACAGCCCCTCCCCAGATG	13	G	-0.0129	0.1512	0.1403
NW-016018566.1-5232706	CGCGGAACTACCCCCTCTCCCCGTGCC	23	G	-0.1202	0.1005	-0.0077
NW-016018566.1-5264730	TGGCCCCCAACTTTTTCTCCTCCCCTC	5	C	-0.1038	0.2488	0.1708
NW-016018566.1-5287905	CGATGCGGAACCCCCCCTCCTCTCCCT	15	C	0.0884	0.1696	0.2431
NW-016018566.1-5290134	TGTAACAATACACCGCCTCCCCTCTTT	14	C	-0.2337	0.1566	-0.0405
NW-016018566.1-5327520	CCATATTTCACCGTGGCTCCGAAACAG	16	G	-0.1922	0.1477	-0.0162
NW-016018566.1-5338127	AAAGAAACGACGTTCCCTCCCTTGTTA	15	C	-0.1076	0.1785	0.0901
NW-016018566.1-5343451	ATTTTTTTCACCTATTCTCCTTATTCT	26	C	0.0629	0.2825	0.3276
NW-016018566.1-5429650	AACTCGTTCACCTTCCCTCCACTCGCA	15	C	-0.3512	0.3187	0.0795
NW-016018566.1-5501409	TCTCCTCCGACATTATCTCCTCTAAAC	22	C	-0.398	0.2845	-0.0003
NW-016018566.1-5517448	TTCTCGCTCACCCTCCCTCCCTCTTCG	6	G	-0.1147	0.098	-0.0055
NW-016018566.1-5574722	ACGTTCCCAACGGTCACTCCTAGCTCT	6	C	-0.043	0.204	0.1698
NW-016018566.1-5589447	AACGCGATTACTGCCACTCCAACGGGT	23	C	-0.0174	-0.0019	-0.0193
NW-016018567.1-424	GGGTGTAAAACACTCCCTCCTCAAGAG	2	G	0.2831	0.0627	0.3281
NW-016018567.1-7540	GCAGATTAGACCATGTCTCCTGGTGTG	12	C	-0.2227	0.1759	-0.0077
NW-016018567.1-56773	TCTTAACAAACTCATTCTCCTTATTAT	13	C	-0.3988	0.2678	-0.0241
NW-016018567.1-408481	TCATTAACCACCGCCTCTCCGCCAACG	12	C	-0.2884	0.219	-0.0062
NW-016018567.1-493893	TCTGAACGAACGTTAACTCCACTCGCC	24	C	-0.0728	0.29	0.2383
NW-016018567.1-561001	CCTCATTTCACTTCATCTCCATTTCTT	14	C	-0.2058	0.1675	-0.0039
NW-016018567.1-610348	GCTTGAATAACGAAATCTCCATGGTGA	23	G	-0.1343	0.226	0.1221
NW-016018567.1-639383	AACGCGAAAACTGATTCTCCATAACTT	25	C	-0.0962	0.3926	0.3341
NW-016018567.1-681334	CTATAATAGACACGCACTCCGCATAAA	13	C	-0.0812	0.1129	0.0409
NW-016018567.1-750528	CCCTCGAGAACAGAGACTCCAACTTTT	27	T	0.3437	0.1628	0.4506
NW-016018567.1-795702	GTCAAAGACACGTGCCCTCCATATCCT	12	G	0.0133	0.701	0.705
NW-016018567.1-809977	TTCTGACCGACGACGTCTCCTGAATGA	8	C	-0.1904	0.1513	-0.0103
NW-016018567.1-874798	AAGCATTTCACATTTCCTCCTGGAGGT	23	G	-0.0972	0.2658	0.1944
NW-016018567.1-879052	CTCGGAGCCACCTTGCCTCCTGGATAG	22	G	0.216	0.0303	0.2397
NW-016018567.1-911486	CACCCACCTACCCTTACTCCACAACCT	12	C	-0.1908	0.1498	-0.0124
NW-016018567.1-912254	TGGATATACACGTTTTCTCCACTTTTA	8	A	0.0122	0.2182	0.2278
NW-016018567.1-928332	TAAATTATTACGCTCTCTCCGTGGAAA	16	T	-0.1346	0.2986	0.2042
NW-016018567.1-952922	CTTTCCACAACACTCGCTCCACAAAAC	7	A	0.1614	0.0954	0.2415
NW-016018567.1-983644	AATTTCTCCACCGTAACTCCTTCATCT	12	C	-0.2239	0.1769	-0.0074
NW-016018567.1-992130	CCACTCACCACTGTTTCTCCTCCTTCC	16	T	-0.0668	0.1544	0.0979
NW-016018567.1-1010011	TCAACTCACACCGTACCTCCTCGCTCC	26	C	0.1461	0.342	0.4381
NW-016018567.1-1032728	TCCGCAGGAACTGGCGCTCCATCTGAA	15	C	-0.171	0.1406	-0.0064
NW-016018567.1-1041878	AAAAATTCCACGCTTGCTCCTGTGTAC	16	G	-0.1518	0.1107	-0.0243
NW-016018567.1-1138264	AAATTGGAAACGCAAACTCCGCCGAAA	21	G	-0.0284	0.1584	0.1345
NW-016018567.1-1158923	AATCTTTCAACCATTTCTCCCAAAATT	12	C	-0.1867	0.4469	0.3437
NW-016018567.1-1208235	GTTCGTTTCACTCCACCTCCGATCAGT	25	A	-0.0995	0.187	0.1061
NW-016018567.1-1210174	TTGTAAATAACGTAAACTCCCATTAAC	27	C	-0.1674	0.1303	-0.0153
NW-016018567.1-1237460	TACTCGCCTACCGCTTCTCCCCTCCCC	25	C	-0.1449	0.0994	-0.0311
NW-016018567.1-1276423	GAGGGAAAAACGGCGCCTCCGTCCCCC	4	G	-0.5547	0.3567	-0.0002
NW-016018567.1-1279133	ATTAACGCTACCCTCCCTCCACGAATA	8	C	-0.153	0.2317	0.1141
NW-016018567.1-1406623	CATCGTTCCACCGTGTCTCCGATAAAT	12	C	-0.3053	0.2277	-0.0081
NW-016018567.1-1413740	CTTTGTGAAACTGGTGCTCCCTCGAAA	24	G	0.2542	0.1852	0.3924
NW-016018567.1-1561707	TCATCGACGACTTTAACTCCTCTTCGA	25	C	-0.282	0.2082	-0.0151
NW-016018567.1-1753278	GCGCTATTAACGAGCGCTCCGAGAACT	15	C	-0.5059	0.3367	0.0012
NW-016018567.1-1800455	TCTCACGACACGACTCCTCCATCTTCC	14	C	-0.3098	0.2335	-0.004
NW-016018567.1-1843566	CAACGTTGTACCTTACCTCCTGGACCA	8	G	-0.3103	0.2339	-0.0038
NW-016018567.1-1849904	CGGGGCATTACCTCGACTCCGATCGAT	5	G	-0.1841	0.1392	-0.0192
NW-016018567.1-1850054	CCTCACGAAACTTTCGCTCCCATTCAC	6	C	0.0918	0.1053	0.1874
NW-016018567.1-1872733	TCTTATGAAACTGCAACTCCGTGCATT	7	G	0.1733	0.1956	0.335
NW-016018567.1-1971568	CGCCGACAAACCATTTCTCCTTGTCTT	2	G	-0.3162	0.3241	0.1104
NW-016018567.1-2075418	TCCGCCCCGACGAGTTCTCCGGCTCCG	8	C	-0.0815	0.0674	-0.0086
NW-016018567.1-2075625	GGGCTGCGAACTTCGTCTCCTCGTCCT	2	G	-0.2115	0.2106	0.0437
NW-016018567.1-2116751	AGCGAAAAAACCGTTCCTCCTCGAGCG	16	C	-0.1495	0.1291	-0.0011
NW-016018567.1-2169823	CTTTGTTGCACTCCTCCTCCTAGCCTT	5	G	0.1242	0.0716	0.1868
NW-016018567.1-2186949	TTCCTCTATACACACACTCCAGGCCAC	13	C	-0.1962	0.1588	-0.0062
NW-016018568.1-163022	AAGGAAAGAACATGGTCTCCAGGTATA	4	G	-0.399	0.2851	-0.0001
NW-016018579.1-101084	ACGACTATTACCTCTCCTCCTCCTCCT	23	C	0.206	0.0921	0.2791
NW-016018601.1-22109	ACGTTTCGAACCTAACCTCCTCCCCGA	22	C	-0.5234	0.4568	0.1725
NW-016018601.1-32633	GGCCACGCGACTACCCCTCCCCCCGAT	7	G	-0.0485	0.2233	0.1856
NW-016018601.1-48694	CCCGCTGTAACTGAAACTCCCTTTTTT	5	C	-0.2385	0.2163	0.0294
NW-016018601.1-104421	AATCATTCCACCTGCTCTCCCGTTCAC	12	C	-0.2038	0.1646	-0.0057
NW-016018601.1-138856	TATCCGCGAACTTGTACTCCTCCCTCC	23	C	-0.158	0.1154	-0.0243
NW-016018601.1-155747	GGAATGGCAACTTGACCTCCGACCCGT	1	G	0.1346	0.1687	0.2805
NW-016018601.1-176259	GTTGGTATTACAACGCCTCCGATTCTC	6	T	0.0168	0.1897	0.2033
NW-016018602.1-2528	CTTTTCTCCACCCTTTCTCCCCCTCTC	23	C	-0.0026	0.1541	0.1519
NW-016018612.1-53846	ACGCCTAGGACCAAGACTCCCGGTAGA	22	G	-0.3178	0.2384	-0.0037
NW-016018623.1-47861	CGATACATTACCGACACTCCAACAAGA	4	T	-0.5537	0.3562	-0.0003
NW-016018623.1-59830	TCCTGCTTTACCATCACTCCTGTGCAC	9	T	-0.1652	0.1362	-0.0065
NW-016018623.1-144863	TCGCCCCTCACCTCCTCTCCTCTTATC	22	C	0.4554	0.0781	0.498
NW-016018623.1-158517	CGCGCTCGCACACATGCTCCCTCCTCA	12	A	-0.3114	0.2347	-0.0037
NW-016018643.1-2537	TTTTGCAAAACCTCTTCTCCCCCTCTC	26	T	0.1411	0.1852	0.3002
NW-016018645.1-37062	TCTTCCGCAACGTGACCTCCTGTAATC	2	C	-0.2236	0.1766	-0.0075
NW-016018645.1-106200	CCACCGCCCACTGTGGCTCCCCGAAAA	24	A	-0.399	0.2851	-0.0001
NW-016018645.1-146468	TAGATCCCAACCTCTCCTCCCCTTCCG	3	G	-0.7495	0.4283	-0.0002
NW-016018646.1-950	CGCGTAATAACTTTTTCTCCGATTCAA	1	C	-0.0279	0.0194	-0.008
NW-016018659.1-1440	CGACTCGTTACTACCACTCCTCCTTGA	13	A	-0.0541	0.0354	-0.0168
NW-016018667.1-11588	CAGAGACCAACGGCTGCTCCTCCCAGG	12	G	-0.1086	0.0771	-0.0231
NW-016018667.1-15964	CGTGTCACAACGACAGCTCCGTCTCCT	26	C	-0.1075	0.2699	0.1914
NW-016018667.1-55159	GGTCGAAACACGAGTACTCCTTATGTC	25	G	-0.1337	0.1089	-0.0102
NW-016018678.1-90292	AGAGGCGGGACGTCCTCTCCGCCGCTG	14	C	-0.2222	0.1582	-0.0289
NW-016018678.1-298877	TGATACATAACCTCTTCTCCGTTCGAA	22	T	-0.1648	0.1334	-0.0094
NW-016018678.1-442793	AAACATTTTACATATTCTCCGTTATTG	4	C	-0.2003	0.1455	-0.0257
NW-016018678.1-498760	TCTCAAAAAACACCGACTCCTTGCTTT	21	T	-0.3988	0.285	-0.0002
NW-016018678.1-504554	AAGCACGAAACGAGTGCTCCATGAACG	7	G	-0.1678	0.1382	-0.0064
NW-016018678.1-554991	CGAACAGGCACGAGTGCTCCCGATCTA	8	G	0.0592	0.3161	0.3565
NW-016018678.1-645264	CGCCCTTCAACTCCATCTCCTTCTCGA	2	G	-0.0445	0.146	0.108
NW-016018678.1-691876	TCTTGAGATACAGTAACTCCTTCACTT	5	G	-0.251	0.1812	-0.0244
NW-016018678.1-803260	GTTTCTCCGACATTCTCTCCCACAATT	2	T	-0.0974	0.2175	0.1413
NW-016018678.1-815330	CCTCATCTTACCCTCACTCCTCACAGA	1	C	-0.1655	0.1365	-0.0065
NW-016018678.1-845650	CTTTGCCGCACGAGATCTCCTCGATCA	8	G	-0.2198	0.3965	0.2639
NW-016018678.1-863396	GATTAACACACCGTTGCTCCCTTCTTC	16	G	-0.2015	0.1488	-0.0228
NW-016018678.1-878837	ATTACCGAAACCGTTTCTCCTTACAGA	23	A	0.0224	0.2806	0.2967
NW-016018678.1-925929	ATCTAATTAACGTCCTCTCCGACTGTT	21	G	-0.0926	0.0792	-0.006
NW-016018678.1-963231	ATTCAACCGACGTGCCCTCCTCCTCCT	8	C	-0.399	0.2851	-0.0001
NW-016018678.1-965174	ATTAGTTACACTTTTACTCCGGCGAAC	27	C	-0.3643	0.2618	-0.0072
NW-016018678.1-1158987	GATTATTAAACCCTTCCTCCGTACGCG	26	C	-0.0279	0.0172	-0.0103
NW-016018678.1-1223906	AATCTCTCTACCTCCCCTCCCCTCCGC	13	T	-0.0789	0.0578	-0.0165
NW-016018678.1-1284844	CCGCTTTCCACCACCCCTCCTGACCCT	1	C	-0.399	0.2851	-0.0001
NW-016018678.1-1296339	GCGAAGAAAACTCGTACTCCCCCCCCT	27	T	0.2126	0.2368	0.3991
NW-016018678.1-1403199	CCTCGAGGAACTACCACTCCCACGGTC	5	G	-0.0737	0.1957	0.1364
NW-016018678.1-1563691	TTTTTCGAAACTTTTCCTCCCCTACCA	25	C	-0.041	0.1243	0.0884
NW-016018678.1-1737228	ATCTCCTCTACATCCTCTCCCCCTCCT	9	T	-0.3114	0.2347	-0.0037
NW-016018678.1-1977983	GGATGTAGTACCTGGACTCCAGTGGTC	22	G	-0.0229	0.0126	-0.0101
NW-016018678.1-1996304	GGGGGGATAACATTTTCTCCTCGCGAG	24	C	0.0126	0.204	0.214
NW-016018678.1-2055279	ATACCTGAAACGAGTTCTCCGTTGTTA	5	C	-0.553	0.3558	-0.0005
NW-016018679.1-38191	AGGCGAAAAACTGTCGCTCCGAACGCA	4	C	-0.1593	0.2028	0.0758
NW-016018679.1-106401	GGCAGGAGGACTCTTGCTCCTGTCCCT	6	G	-0.0923	0.0789	-0.0061
NW-016018685.1-981	CGATAATTAACGAGTCCTCCCTCTCCC	22	T	-0.1281	0.101	-0.0142
NW-016018734.1-23114	CAATGGAGGACCCATTCTCCAACCCTT	9	G	-0.166	0.114	-0.0331
NW-016018734.1-58093	ACTCCGTCAACGTTCCCTCCGAGGGGG	9	A	-0.1356	0.1843	0.0737
NW-016018734.1-83435	GTAGAAGGAACCTTCTCTCCTCTCCTT	12	C	-0.1247	0.2629	0.171
NW-016018737.1-1689	AAGGATGATACTGCCACTCCAACTTGG	5	A	0.2311	0.2149	0.3963
NW-016018767.1-74087	TTTGTTCCAACTTCCCCTCCCTTGGAA	15	C	-0.1989	0.1611	-0.0058
NW-016018767.1-107785	CCGCGGATCACTTCTCCTCCTCTCAGA	4	C	-0.049	0.208	0.1692
NW-016018789.1-427387	ATTCTTAAAACACATTCTCCGATACTT	7	A	-0.258	0.1944	-0.0134
NW-016018789.1-466795	GATCAAATAACAAATCCTCCAGTGGAG	16	C	-0.3417	0.2426	-0.0162
NW-016018789.1-466935	GCACGTGTAACCGAAACTCCGATAATT	4	C	0.1952	0.2542	0.3998
NW-016018789.1-477295	TGATATTTCACATTAACTCCACTATGC	1	T	-0.5499	0.3542	-0.001
NW-016018789.1-536762	AACGAGTGTACGTACCCTCCGCCAACC	27	C	-0.3704	0.2652	-0.007
NW-016018789.1-746121	AAAAATATTACGATCTCTCCGAAATAT	15	C	0.5872	0.268	0.6978
NW-016018789.1-810013	ACCTTATCAACCGCTACTCCAAATCCT	2	C	-0.1655	0.1253	-0.0195
NW-016018789.1-920615	TTCGAATCGACAGGGGCTCCATCAGAT	14	G	-0.47	0.3798	0.0883
NW-016018789.1-1003340	AAAAATATCACTTAATCTCCAATCTGG	24	C	-0.1983	0.1606	-0.0059
NW-016018789.1-1031299	CTCCGTCTCACTCTCACTCCCTCTCCC	5	G	-0.0331	0.0195	-0.013
NW-016018789.1-1034979	GTAAGGGTAACATTGCCTCCAATAGTT	15	G	-0.3988	0.5	0.3006
NW-016018789.1-1560792	ACAAGAATTACCTTCGCTCCGTTGGTT	21	G	-0.2058	0.1678	-0.0035
NW-016018789.1-1629395	AGATATTAAACTACGGCTCCTGTATAA	16	G	-0.0663	0.0539	-0.0089
NW-016018789.1-1673003	TTTGACGAAACACTCTCTCCTCCCTCA	22	C	-0.1989	0.1611	-0.0058
NW-016018789.1-1829789	TTTTTTATTACATCGTCTCCTCTAACC	27	C	-0.0196	0.3286	0.3155
NW-016018789.1-1978838	TGGAAGGAAACAATCCCTCCGTCGAAC	7	G	0.1063	0.4867	0.5413
NW-016018789.1-2045417	GGGGAAAGTACTTGCTCTCCTGTATAA	14	G	-0.0742	0.0609	-0.0089
NW-016018789.1-2055919	CGATAAGCAACAACGCCTCCAAGATGT	7	G	-0.0516	0.0418	-0.0076
NW-016018789.1-2077726	CTCGCTCTCACCCTGCCTCCTTATCCT	12	C	-0.1279	0.1088	-0.0052
NW-016018789.1-2094389	GTCTTAAACACACCACCTCCTATGCGG	23	T	-0.1404	0.1053	-0.0203
NW-016018790.1-114696	TATCTCGAAACTCTTGCTCCACTTATC	13	C	-0.134	0.1851	0.0759
NW-016018801.1-71926	TCCTCCACCACTTTTCCTCCACCCTGT	7	A	-0.0213	0.0124	-0.0087
NW-016018801.1-77926	CCAGTTGATACCGCTGCTCCTCTCCAC	2	C	-0.5066	0.3371	0.0013
NW-016018801.1-107284	ATTACGTCTACTTTAACTCCTTATATT	26	T	-0.0854	0.0673	-0.0124
NW-016018812.1-35100	CTCGTCCCCACAATCTCTCCTAATTTA	8	C	-0.0981	0.2015	0.1232
NW-016018812.1-84290	TCCCCGTCTACCATGCCTCCGTCCTCG	2	C	-0.0541	0.0344	-0.0179
NW-016018823.1-5538	TATACTTATACGTTTACTCCTTCGCAG	21	T	0.0024	0.2811	0.2828
NW-016018834.1-60314	GGGCCGACAACTTCATCTCCGAGTAAC	23	G	-0.1869	0.1462	-0.0134
NW-016018834.1-65512	GCCGTCGCCACCGCCGCTCCCGGCGGT	12	C	-0.3701	0.5814	0.4265
NW-016018834.1-98339	GAATTTCGAACACTACCTCCGCATGCA	25	G	-0.1796	0.1415	-0.0127
NW-016018856.1-83403	ACGGATTAAACCGTCCCTCCCTTCATT	22	T	-0.3214	0.2543	0.0146
NW-016018856.1-109028	ATTGATAGAACGCTCTCTCCCTATAAA	13	C	-0.3112	0.2345	-0.0037
NW-016018867.1-106552	GAAGATAATACCTTGCCTCCTCCTCTC	26	T	-0.0926	0.0693	-0.0169
NW-016018867.1-120704	TATAGCGATACTAGTCCTCCTCCCCCT	22	C	-0.0352	0.1693	0.1401
NW-016018878.1-15691	CACATAAATACCCGCGCTCCTTATTTT	16	G	0.0194	0.2341	0.249
NW-016018878.1-86053	GTTTTGCAAACCGCTACTCCTCGCAAC	24	C	-0.0591	0.0493	-0.0069
NW-016018878.1-116440	ATAGCATATACCAAACCTCCTTAAAGG	24	A	-0.2972	0.378	0.1932
NW-016018889.1-69832	TCCAACGAGACGGCTGCTCCTTCGTGT	14	C	-0.1417	0.1142	-0.0113
NW-016018889.1-81189	TTCCCAATTACAATTGCTCCAGACAGG	4	C	-0.1173	0.1001	-0.0055
NW-016018900.1-242966	AGGTATCTAACGATATCTCCATCTGCC	25	G	0.0704	0.1882	0.2453
NW-016018900.1-301836	ATCCCGGTAACGAAATCTCCTTCATTT	3	C	-0.2128	0.1727	-0.0034
NW-016018900.1-604318	ACGAGATGCACCGATGCTCCTCCACTC	25	C	-0.1276	0.1085	-0.0052
NW-016018900.1-652297	TCCACTATCACTCTTTCTCCTTGTTCA	9	C	0.6793	0.2128	0.7476
NW-016018900.1-659040	CTCACCAAAACCCTCCCTCCTGCCTTC	16	C	-0.1196	0.1013	-0.0062
NW-016018900.1-681358	CCGAAAACGACTTCCTCTCCCCCGCCG	27	G	0.0938	0.2505	0.3208
NW-016018900.1-751418	CATCCGTAAACCCGCCCTCCCTGCTGA	1	C	-0.0444	0.1196	0.0805
NW-016018900.1-779317	AGAGAGTTAACCAATTCTCCGACATTG	9	A	-0.2163	0.1698	-0.0097
NW-016018900.1-798841	AGCGAGCGCACCCCTCCTCCCCTCCCT	27	T	-0.1307	0.0933	-0.0252
NW-016018900.1-825951	CACCGCAAAACTGAAACTCCTCTCTCC	27	C	-0.2055	0.1675	-0.0035
NW-016018900.1-971283	ACCCTTGATACCCGATCTCCTCCAGAG	14	G	-0.017	0.4302	0.4206
NW-016018900.1-971482	TCACTATCAACTCTCCCTCCCCGCGCA	13	C	0.692	0.4784	0.8394
NW-016018900.1-988040	ACCACTTTCACCCGGGCTCCGCGCGGG	12	C	-0.212	0.1645	-0.0125
NW-016018900.1-1063389	TATCTCCGTACGTACCCTCCTCGAAAC	16	C	-0.1106	0.2083	0.1207
NW-016018900.1-1067161	GAGAGCGGCACGCTCGCTCCCTTAATT	1	G	-0.0488	0.0377	-0.0093
NW-016018900.1-1185598	CCGTGTGTTACTCGCCCTCCCTTTCTT	1	C	0.0012	0.3324	0.3332
NW-016018900.1-1201655	CATCTCCCCACCACTGCTCCATCCTTA	27	A	-0.0947	0.175	0.0968
NW-016018900.1-1232439	TTCGTTAACACTGCTGCTCCTGAGGGA	13	G	-0.4402	0.303	-0.0038
NW-016018900.1-1327776	GAATTTACCACTGACCCTCCCCTCCCC	27	C	-0.0489	0.1378	0.0956
NW-016018900.1-1344587	GGGTACGGTACCCTCTCTCCTATCTAA	2	G	-0.1655	0.1365	-0.0065
NW-016018900.1-1429159	TCAACCGCCACCCTCCCTCCCTCTTTG	12	C	-0.2602	0.4423	0.2973
NW-016018900.1-1525356	GTGTCGCGGACGGCTCCTCCCTTCTTC	9	G	-0.2385	0.2595	0.083
NW-016018900.1-1543669	CACGTTTCTACGCGTTCTCCATTTTTA	3	C	0.0749	0.1842	0.2453
NW-016018900.1-1631832	TCCGTGAAAACTTCATCTCCGTATACT	24	T	-0.2548	0.1975	-0.0069
NW-016018900.1-1692057	CATTGCTGCACATGATCTCCTCGAATC	5	G	-0.0282	0.0199	-0.0077
NW-016018900.1-1792934	CGGGAGGCGACGGTGTCTCCATTCGCG	9	G	-0.0589	0.041	-0.0156
NW-016018900.1-1887002	ATCCACCGTACCTTGCCTCCTTCCTCC	12	C	-0.1276	0.1085	-0.0052
NW-016018900.1-1921010	ACACTTTCTACGCACTCTCCAACAAGT	22	A	-0.1402	0.1091	-0.0157
NW-016018900.1-1926290	ACGGCTTGTACCTTCTCTCCCCCTTCC	22	C	-0.2236	0.1766	-0.0075
NW-016018901.1-48728	GCCCCCAACACCCGCGCTCCTTTGTCG	4	C	-0.2999	0.3286	0.1273
NW-016018901.1-52575	CCTCCTTCCACCTTGACTCCACGAAAT	21	A	-0.0905	0.1753	0.1007
NW-016018901.1-106009	GGGCTCTCGACTCTTGCTCCCGCTCCT	13	C	-0.1904	0.1513	-0.0103
NW-016018912.1-25976	TCAAGGGCGACCATGTCTCCGTCGAGC	12	C	-0.5061	0.3369	0.0012
NW-016018912.1-63655	CCTTCCGGAACGCCTCCTCCTCGCCTC	8	G	0.6904	0.1851	0.7477
NW-016018934.1-75898	TAGGTGACGACGATTACTCCTGGTGCT	9	G	-0.399	0.2851	-0.0001
NW-016018937.1-641	TCGGTGTCGACATCCTCTCCGTAGGCT	7	T	-0.1041	0.249	0.1708
NW-016018945.1-61017	CGGTCGCGTACATCATCTCCGTCGCGG	24	G	-0.1506	0.1267	-0.0048
NW-016018945.1-84453	AACCGAGCAACGTCCACTCCAGATACA	13	T	-0.0284	0.2374	0.2158
NW-016018956.1-33767	CGTACCGGTACTTATACTCCAAAGATT	7	G	-0.1796	0.1102	-0.0496
NW-016018956.1-62179	TAATATTCTACTTATTCTCCATTTATT	2	A	-0.2359	0.4147	0.2767
NW-016018967.1-27101	CCAGTTCAGACTCCGTCTCCGATCGTG	1	C	-0.2088	0.1681	-0.0056
NW-016018967.1-46766	GTTATCTTAACGTCTCCTCCACAACAA	15	T	-0.3988	0.285	-0.0002
NW-016018967.1-70715	ATACGACTTACGTATCCTCCAAGAAAT	27	T	-0.1351	0.0912	-0.0316
NW-016018978.1-65429	TCGAATTTAACGCCCTCTCCCTTCCAA	24	C	-0.1936	0.2537	0.1092
NW-016019011.1-66226	CCATGCGAAACGCAGTCTCCTCGGGGT	25	G	-0.1824	0.1262	-0.0332
NW-016019011.1-162344	AAACAAAAAACTCACTCTCCCTCTTCA	14	A	-0.1391	0.1668	0.0509
NW-016019011.1-164938	ATTTTGCAAACTTGCTCTCCCCTCTTA	14	G	-0.0545	0.1021	0.0532
NW-016019011.1-172794	GGGACAAGAACACTTTCTCCTCGAGCT	5	C	-0.1652	0.3538	0.247
NW-016019011.1-193547	TCGATCATTACTTCTTCTCCCCGCCAC	25	C	-0.3972	0.284	-0.0004
NW-016019011.1-196283	CGCGAGCCAACATTCCCTCCGATATCT	7	C	-0.0141	0.1805	0.169
NW-016019011.1-489327	CCCGTGGATACGTGGGCTCCGGTTGAC	4	G	-0.1655	0.1365	-0.0065
NW-016019011.1-680962	TTCCATCCAACCATCTCTCCTTCTCTC	12	C	-0.0775	0.0435	-0.0306
NW-016019011.1-1134767	TCGATTTTCACGCTTCCTCCTCTCGAT	24	C	-0.1684	0.14	-0.0048
NW-016019011.1-1143832	CCGAACGTGACGATTCCTCCCCCCTCT	7	G	-0.4029	0.2794	-0.011
NW-016019011.1-1158081	AGGATGGCGACCGATTCTCCATATACT	4	A	-0.2006	0.2475	0.0965
NW-016019011.1-1190209	AATCGATAGACATAACCTCCGAAAGTG	25	G	-0.0434	0.0345	-0.0074
NW-016019011.1-1211660	ACTGGCTCGACAATTGCTCCCATTCCC	6	C	-0.0545	0.2323	0.1904
NW-016019011.1-1575036	TAGGAAGTAACGAGCTCTCCAGCCGAG	23	C	-0.2058	0.1678	-0.0035
NW-016019011.1-1594826	CACACCGCGACCCGCTCTCCGCTCTTG	3	C	-0.2058	0.1678	-0.0035
NW-016019011.1-1608922	GTTTCGAAAACCTCGTCTCCTCGGATC	26	T	-0.0497	0.1651	0.1236
NW-016019011.1-1647401	GTGCTCGAAACTTTTCCTCCGACGCAG	2	T	-0.2028	0.1651	-0.0043
NW-016019011.1-1694003	ATAGATGAAACTCCATCTCCGCTGGAA	14	C	0.5181	0.3082	0.6666
NW-016019011.1-1783882	GACACCGATACGTCCACTCCCCTTCGA	22	C	-0.0659	0.0522	-0.0103
NW-016019011.1-1795320	ACGGCGATTACTTTTCCTCCGATTGTG	2	C	-0.1023	0.0854	-0.0082
NW-016019011.1-1875974	AAGCGAACAACGAAACCTCCTCCTAAA	4	C	-0.0718	0.2072	0.1502
NW-016019011.1-1922353	AAAAGGAACACTTTTGCTCCAACAACA	5	G	0.0018	-0.0105	-0.0087
NW-016019011.1-1941908	CTAAGATGTACTCCTACTCCTCCAAAA	23	C	-0.0033	-0.0052	-0.0085
NW-016019021.1-375	ATCGGCGCGACGATCTCTCCACGATAA	26	A	-0.07	0.151	0.0916
NW-016019034.1-10933	CTCACGAACACCATCACTCCCTTCGTT	21	C	0.0593	0.1995	0.247
NW-016019034.1-44339	ACAACGACGACAATTCCTCCTCGGTCA	5	C	0.168	0.088	0.2412
NW-016019045.1-41922	CCTCTTTGTACATTGGCTCCGGGAGGA	26	G	-0.3114	0.2347	-0.0037
NW-016019047.1-2465	AAAAACGGCACGATTTCTCCTCTCTCG	22	C	-0.0785	0.1422	0.0748
NW-016019050.1-3191	CGCACGCCCACACCTCCTCCTCGTCGG	14	C	-0.3114	0.2347	-0.0037
NW-016019050.1-9784	CTCCTCGATACATGTCCTCCAGGTTCC	16	C	0.0125	0.1918	0.2019
NW-016019050.1-53408	GCAAAGGCAACGAGGGCTCCTCGAGCA	9	A	0.5337	0.0717	0.5672
NW-016019053.1-67261	GGGACCGCGACGATTCCTCCCGCGCAG	2	G	-0.3114	0.2347	-0.0037
NW-016019053.1-93645	CACTTTGTCACACATCCTCCGAATCCT	13	C	0.366	0.0477	0.3962
NW-016019053.1-369673	GCGAAAGAGACGCATCCTCCGGGACGA	3	G	-0.4185	0.4484	0.2176
NW-016019053.1-381532	ACAAGCTCCACGAGTGCTCCGTCTCGC	6	C	0.0018	0.332	0.3332
NW-016019053.1-421924	CGGAGGAGCACGTACTCTCCATCGATC	6	G	-0.2526	0.1875	-0.0177
NW-016019053.1-456547	GCTTCGAAAACACGCCCTCCGCGCCTT	6	G	-0.0298	0.0214	-0.0078
NW-016019053.1-560127	TCACGCGAAACACTTTCTCCATTCCGC	21	A	-0.2488	0.3203	0.1512
NW-016019053.1-560686	GCCTGCACCACTCTTCCTCCAAGATCC	16	C	-0.7773	0.4362	-0.0021
NW-016019053.1-616845	GTGGAAAGAACTCCGGCTCCTTCGGAT	15	G	-0.2612	0.1949	-0.0154
NW-016019053.1-623410	CGAAAATGCACTTTCACTCCTTCTCAT	23	C	-0.0889	0.1954	0.1238
NW-016019053.1-646029	GGATTTTCAACGCGTGCTCCACCAACA	23	C	-0.1276	0.2317	0.1336
NW-016019053.1-680410	CCAGATTCCACGTACTCTCCATATACG	22	T	0.0137	0.2673	0.2774
NW-016019053.1-750120	GAATGGGACACCCATCCTCCCCGTCAC	12	C	0.1949	0.2545	0.3998
NW-016019053.1-766218	GTTCTCGCGACAGATTCTCCGACATCC	23	C	-0.6086	0.3719	-0.0104
NW-016019053.1-962763	AAAAGTGCTACGATTTCTCCGTTTCGA	8	C	-0.0484	0.0262	-0.021
NW-016019053.1-1495257	TCCTTTCGAACCGAATCTCCACCATAC	27	C	-0.3112	0.2345	-0.0037
NW-016019053.1-1552297	TCTCCCTTTACAACTTCTCCAAGAATA	8	T	0.0015	0.1705	0.1717
NW-016019053.1-1653681	AGGATTATGACGTTAACTCCGATCGGT	25	G	-0.0152	0.3718	0.3622
NW-016019053.1-1753504	GTTGCGTTTACAAATTCTCCCCTCCAC	21	C	-0.2337	0.1727	-0.0206
NW-016019053.1-1786518	GTCTGGGAAACGAATTCTCCTTTTCGC	6	G	-0.0987	0.0842	-0.0061
NW-016019064.1-24680	GAACCCTCCACCAACCCTCCAACCAAC	6	C	-0.0656	0.3067	0.2612
NW-016019064.1-91827	TCCAATTCCACCCGGTCTCCCTTTCTC	9	C	-0.2398	0.3692	0.2179
NW-016019064.1-102890	CCTCGGGAGACCCGTCCTCCTCCGAAT	16	C	-0.5547	0.3567	-0.0002
NW-016019064.1-432218	TGCTTCCCAACCTCTCCTCCACTTCCT	22	C	-0.2037	0.1661	-0.0037
NW-016019064.1-446901	CGCAACGGAACGAGTCCTCCTCTCCTT	16	C	-0.1515	0.1275	-0.0047
NW-016019064.1-475174	GAACGGTCCACCTCTCCTCCCCTCCGA	8	C	-0.0282	0.1752	0.1519
NW-016019064.1-506612	ACTTTAGAGACTGCTGCTCCCTCTCTC	27	C	-0.2644	0.1969	-0.0154
NW-016019064.1-533293	ACCAAATGGACGCGCTCTCCTCCCTTT	16	T	0.1459	0.1607	0.2831
NW-016019064.1-586082	AATCTTCAGACGCGTCCTCCTTCGGGC	8	A	-0.1643	0.1297	-0.0133
NW-016019064.1-601152	ACGAACATTACGTTCCCTCCTTAGAGG	16	C	-0.0689	0.0539	-0.0113
NW-016019064.1-602275	CGATTGCATACGCTTTCTCCGATCAAT	24	C	-0.1038	0.0868	-0.0079
NW-016019064.1-660681	CGTGGCCCGACGACTCCTCCTCGCTCG	14	C	-0.0292	0.0207	-0.0078
NW-016019064.1-733365	TTGTCTTGAACACAGACTCCGTCTTCT	26	C	-0.5376	0.3295	-0.031
NW-016019064.1-868712	ATTCATTAGACTTCGTCTCCCCTAATA	25	A	-0.2553	0.2176	0.0178
NW-016019064.1-938705	AAATTCACCACAATATCTCCCAGCTAC	27	C	-0.2878	0.2186	-0.0063
NW-016019064.1-960968	TCGTTCTCCACATTTTCTCCTCAGAGA	9	C	-0.3106	0.2341	-0.0038
NW-016019064.1-977079	TCCTCAGTAACCATCACTCCTCTTCCT	24	T	-0.0891	0.1733	0.0996
NW-016019064.1-990290	TTCCTAGTTACTTTTCCTCCTCTTCTA	16	C	-0.4395	0.3026	-0.004
NW-016019064.1-1046454	AATTTTCAAACTCTCTCTCCTTCCTCC	26	C	0.0261	0.0981	0.1217
NW-016019064.1-1069796	CTTAATGAAACCTGGTCTCCTACGTTA	7	G	-0.5545	0.3566	-0.0002
NW-016019064.1-1084424	ATGGAGAGAACTCTCGCTCCTTTTTTC	4	G	-0.2693	0.2067	-0.007
NW-016019064.1-1119853	CACTGTCCAACTTGCACTCCTTCTCGA	25	C	-0.3013	0.3806	0.194
NW-016019064.1-1161208	CTTTCGTTTACCAGTTCTCCAATAAGT	9	T	-0.1804	0.2379	0.1005
NW-016019064.1-1219810	TTGGCAACAACTCGTTCTCCGAGCAAG	23	G	-0.1769	0.1352	-0.0178
NW-016019064.1-1240913	TGGACGGCCACGGCTCCTCCGCTTGGC	13	G	-0.2397	0.313	0.1483
NW-016019064.1-1244968	CTCCTTTTTACCGCGGCTCCGCGCTCG	16	G	-0.2052	0.1673	-0.0036
NW-016019064.1-1403469	TGTCGGGTTACTTGCCCTCCTCGCATA	2	G	-0.3554	0.2505	-0.0159
NW-016019064.1-1406971	ACGCGAGAAACAATATCTCCTTGACGC	3	G	-0.3109	0.2343	-0.0038
NW-016019064.1-1446565	CAGGTTAATACCCCGGCTCCGTGTTGT	13	C	-0.3114	0.2347	-0.0037
NW-016019064.1-1547793	CCCTCTTGAACGAGAGCTCCGACTTTC	27	C	-0.399	0.2851	-0.0001
NW-016019064.1-1553311	CTCTGTTTAACCGTCTCTCCGCCTCTC	23	C	-0.1652	0.3538	0.247
NW-016019064.1-1599937	CTTTTCCCTACCATTTCTCCCTTCTTC	27	C	-0.1818	0.1402	-0.0161
NW-016019064.1-1625476	CGGGTGTCCACGTGCCCTCCGCGAGCC	22	C	-0.5057	0.3366	0.0012
NW-016019064.1-1633201	CCCTTATCAACAATTACTCCCACGGAA	21	C	-0.6794	0.3976	-0.0116
NW-016019064.1-1652728	CCTCTCGTGACTTTTTCTCCGCCACCC	26	C	-0.2257	0.2474	0.0776
NW-016019064.1-1680225	TCATCATCCACGCTCCCTCCACGAACA	5	C	-0.0758	0.0543	-0.0173
NW-016019064.1-1765139	CAAAAGTAAACAAAAACTCCCCCAACT	21	C	-0.0909	0.0696	-0.0149
NW-016019072.1-550	TCGCATTATACAAGACCTCCAAGCAAT	16	C	-0.0844	0.0619	-0.0173
NW-016019072.1-3943	CCCCGAGAAACATCTGCTCCGGCGGTG	24	G	-0.4909	0.3185	-0.0161
NW-016019073.1-532	TTCGGTTTCACCTTCTCTCCCCTTATA	14	T	-0.415	0.2857	-0.0107
NW-016019075.1-60990	ACGGGTATAACGCTCTCTCCCCAAAAT	5	G	-0.3921	0.2753	-0.0089
NW-016019075.1-76996	CTCTAGTTAACAACCTCTCCTCAACCG	22	C	0.0848	0.1755	0.2454
NW-016019075.1-122074	CTCTCCTCAACCGAGCCTCCTCAACGG	8	C	0.0351	0.1572	0.1868
NW-016019075.1-193746	CAAACACATACATTCTCTCCGCGTTCG	23	G	-0.3338	0.3464	0.1282
NW-016019075.1-340289	ATCTCCTTTACTTGTTCTCCCTCTTGC	3	C	-0.2327	0.273	0.1039
NW-016019075.1-355033	GCTCGTTACACGCGCGCTCCCTCTCCT	23	C	-0.2416	0.1885	-0.0075
NW-016019075.1-397701	GATAACGTTACCTCTTCTCCCCGGATG	22	C	-0.2025	0.1564	-0.0144
NW-016019075.1-448419	GATGTTTCCACATTGGCTCCATCATAA	16	G	-0.4402	0.303	-0.0038
NW-016019075.1-473379	CACCACGTTACATACTCTCCGTTATTA	15	C	-0.0926	0.0792	-0.006
NW-016019075.1-499510	ATTTCACCCACTCTTCCTCCCCCTCGC	6	A	0.1443	0.3734	0.4637
NW-016019075.1-615822	CCACTATCGACTGCCTCTCCATTCTCA	4	C	-0.2833	0.1935	-0.035
NW-016019075.1-647328	TTTCTCGCAACAATATCTCCTCTTCAA	8	C	-0.0803	0.1284	0.0585
NW-016019075.1-814473	CACCGAATTACCTAATCTCCCTACACA	3	C	-0.092	0.0786	-0.0061
NW-016019075.1-821759	TAAAAATTCACTTCTACTCCGTTAATT	21	G	0.0468	0.2062	0.2434
NW-016019075.1-851322	AAATTCGAGACTTGTTCTCCCTTTCAA	7	G	0.1662	0.1235	0.2691
NW-016019075.1-884645	ACGAACCCGACAACTTCTCCCGACTCA	14	C	-0.0926	0.0792	-0.006
NW-016019075.1-899261	ATCACCGATACCGACCCTCCTCTTTTC	7	G	-0.2669	0.1855	-0.0319
NW-016019075.1-929850	TATAACTATACCCCTCCTCCCCCTCCT	14	C	-0.1652	0.125	-0.0196
NW-016019075.1-972956	GCGCTCGAGACATCGACTCCGTCCCTG	24	C	-0.2239	0.4641	0.3442
NW-016019075.1-1028141	GGGCGGGGGACGCCACCTCCCGCCGCG	3	G	-0.5358	0.3444	-0.0068
NW-016019075.1-1048214	CCACTGAGAACTAAACCTCCACATCTG	12	T	-0.1949	0.1572	-0.007
NW-016019075.1-1426424	AATCAGTATACTGTTCCTCCTTTTGCA	9	T	-0.1077	0.1893	0.102
NW-016019075.1-1440395	GAAACTCGAACTCTTTCTCCTAAACCC	25	C	-0.3103	0.2339	-0.0039
NW-016019075.1-1464274	CAAATTTTAACGACATCTCCGTCTATC	13	A	-0.1186	0.0698	-0.0404
NW-016019075.1-1465812	AAATACCCAACTTGAACTCCCTATATT	14	G	0.0629	0.3047	0.3484
NW-016019075.1-1467109	TATTTTTCCACGCGTTCTCCGGAAAGT	13	C	0.0036	0.1321	0.1353
NW-016019075.1-1546572	TCCAATTTCACTGCCTCTCCAACCTCT	23	C	-0.2979	0.2265	-0.0039
NW-016019075.1-1574164	AAGCGGATAACTCACGCTCCGGAACGT	13	C	-0.1041	0.0871	-0.0079
NW-016019075.1-1580657	AAAAAATGAACTCCATCTCCATCTCAT	13	C	-0.2058	0.1678	-0.0035
NW-016019075.1-1632234	ATATTTCTGACTTTTTCTCCGAATCGA	24	T	-0.0262	0.0157	-0.0101
NW-016019075.1-1662940	TTTCGGCCCACACTCCCTCCTCCTCTC	8	C	-0.3601	0.2563	-0.0115
NW-016019075.1-1709655	AGGCTGCTTACGAGCTCTCCGTCCGAG	27	G	-0.1795	0.1414	-0.0128
NW-016019075.1-1717951	CCTTCCAATACAGCTCCTCCTCCACCT	22	C	-0.0267	0.0183	-0.008
NW-016019075.1-1745685	TAATTCTTTACGTGTACTCCGTTCAAT	12	G	0.0457	0.1147	0.1551
NW-016019084.1-15863	GCACCTGACACTGCCGCTCCCAGAATC	15	C	-0.206	0.1643	-0.0079
NW-016019086.1-54928	TATTTACAAACTCCATCTCCTCTCCAA	14	C	-0.4466	0.4813	0.2497
NW-016019086.1-68630	TGCGATCTAACGATTCCTCCAGACATG	22	G	-0.0877	0.071	-0.0105
NW-016019086.1-88516	GCTTCGATCACGCGCGCTCCTTCCAAC	14	G	-0.1293	0.8239	0.8011
NW-016019086.1-296236	TATTAATCGACTTCTACTCCCTTATTC	14	C	-0.0768	0.2113	0.1507
NW-016019086.1-319198	AAACGTTCGACCCCCCCTCCTCCCCTG	12	C	0.2581	0.3741	0.5356
NW-016019086.1-378812	TAACTCGTAACGGTGTCTCCGCTGGAG	21	G	-0.185	0.0487	-0.1272
NW-016019086.1-413145	GAAGTGGACACCCACGCTCCACACGGC	24	C	-0.5547	0.3567	-0.0002
NW-016019086.1-758023	CGAGAATCGACTCGTGCTCCTTTTATT	16	G	-0.5545	0.3566	-0.0002
NW-016019086.1-764628	ATATTAATAACCAACCCTCCCCACTTC	24	C	-0.1196	0.0943	-0.014
NW-016019086.1-791747	TCTGGAAATACCTCAACTCCAACGTGT	24	G	-0.399	0.2851	-0.0001
NW-016019086.1-951062	TCGTCGAAAACTTTTCCTCCGTTTGTC	16	C	-0.3106	0.2341	-0.0038
NW-016019086.1-978171	GAACATTGCACTGTCTCTCCGCAGGAC	21	G	-0.1188	0.0956	-0.0119
NW-016019086.1-1096699	ATATGAAAGACCAAATCTCCAAGGGCT	26	C	-0.1649	0.1359	-0.0066
NW-016019086.1-1188862	ATCCGTGTCACTTTTTCTCCAAAAAAT	5	G	-0.2185	0.3636	0.2245
NW-016019086.1-1375137	TCTCCGTTCACCGTCTCTCCTTCTTAA	13	G	-0.1205	0.1851	0.0869
NW-016019086.1-1396119	CGAAGAAAAACGATCGCTCCTTTTATC	16	G	-0.2032	0.1641	-0.0058
NW-016019086.1-1460929	CCTCGACTAACCTCCTCTCCACCGTAG	2	C	-0.2817	0.2012	-0.0239
NW-016019086.1-1475449	TGCAGCAATACGGATTCTCCTGGCCGG	26	G	-0.2803	0.3092	0.1156
NW-016019086.1-1618171	CGCGTCCCAACATCATCTCCATCATCA	4	G	-0.1384	0.1134	-0.0092
NW-016019086.1-1731693	CCGAACCCGACTTTTTCTCCTATCCCA	7	C	-0.1032	0.0803	-0.0146
NW-016019086.1-1733244	CGACGAGCCACGTTCGCTCCTTCGAAA	16	G	-0.5066	0.3371	0.0013
NW-016019088.1-20641	TATCCATCAACGAGTGCTCCAAACAGA	3	T	-0.2516	0.1275	-0.0921
NW-016019097.1-24678	TCGCTAGCCACCTGTCCTCCAAGTATT	7	G	0.3871	0.1601	0.4852
NW-016019097.1-205997	CGTGATTTTACAACGACTCCCGTGTTC	27	C	-0.399	0.2851	-0.0001
NW-016019097.1-292826	CACAAGTTTACACTTCCTCCAATGTTA	1	C	-0.3097	0.2332	-0.0044
NW-016019097.1-339415	TTCGTGAACACGGCTCCTCCTACATGT	12	G	-0.2069	0.1632	-0.0099
NW-016019097.1-340697	AAAAACAGGACGAAATCTCCAACACTA	12	G	-0.4464	0.3044	-0.0061
NW-016019097.1-350022	CCCGTAATAACAAATGCTCCAAACAAT	1	C	-0.5545	0.3566	-0.0002
NW-016019097.1-367710	GCTTTATCGACGGAATCTCCCAAATAC	2	C	-0.1656	0.1345	-0.0089
NW-016019097.1-483258	ACAGAGGGAACTCTCTCTCCATGTTCT	26	C	-0.5547	0.3567	-0.0002
NW-016019097.1-508512	CCTCCTTTCACCCTTTCTCCGGCTACC	2	C	-0.087	0.0624	-0.0192
NW-016019097.1-579144	CCGCGCGCCACGTCCTCTCCAAGTCCT	15	C	-0.1041	0.0871	-0.0079
NW-016019097.1-582611	AAACCCCGAACCCCCTCTCCTTCCGTT	13	C	-0.1219	0.0546	-0.0606
NW-016019097.1-594871	CTTCCTTCCACCTCCTCTCCGCCCTTC	21	G	-0.3112	0.2345	-0.0037
NW-016019097.1-612552	CCTCTCGTTACTCGCCCTCCTGTCCCA	21	T	0.002	0.2172	0.2188
NW-016019097.1-629796	CGTTCCGCGACAATTCCTCCCGGCAAA	5	C	-0.2163	0.1698	-0.0097
NW-016019097.1-732491	CTCGCCCCGACGGAACCTCCACCAGTT	3	C	-0.4402	0.303	-0.0038
NW-016019097.1-733470	AATCATAGCACTGCCCCTCCCTCCCCT	27	T	-0.2254	0.1599	-0.0295
NW-016019097.1-754053	ACCGACCAAACCTACTCTCCGTCCTTT	23	C	-0.0482	0.037	-0.0094
NW-016019097.1-825259	ACCCGATATACACACTCTCCCGCGGAC	1	A	-0.6689	0.3963	-0.0074
NW-016019097.1-957627	AAAAAGACAACGCTCGCTCCGTGAAAT	8	C	-0.4149	0.2749	-0.026
NW-016019097.1-959603	CCACAAGGAACGTTAACTCCGCGAAGA	23	G	-0.1652	0.1134	-0.0331
NW-016019097.1-1062703	TCGTTGAAAACTCCTCCTCCTCCCTTT	27	T	-0.0902	0.1744	0.0999
NW-016019097.1-1276824	ACACGCTCGACGTGTCCTCCCTCTCGA	27	A	-0.1923	0.1384	-0.0273
NW-016019097.1-1283674	TCGATCGTCACCGTCCCTCCACGTATC	23	G	-0.3988	0.2788	-0.0088
NW-016019097.1-1301503	TCTGGACGTACGAGAACTCCCCTCCTC	27	C	-0.0149	0.2011	0.1892
NW-016019097.1-1342463	CCCACGTCTACTCGATCTCCCTCCCCC	23	C	-0.1035	0.0865	-0.008
NW-016019097.1-1347729	CCAAAGTCTACGACCACTCCTTTTCTC	14	C	0.2092	0.1044	0.2918
NW-016019097.1-1357766	GGTCGGCTTACTCTCCCTCCTTCCTTG	6	G	-0.0699	0.2671	0.2159
NW-016019097.1-1502211	ACTTTATCCACACGCACTCCCTAATGG	2	C	-0.0181	0.3523	0.3406
NW-016019097.1-1532126	GTCATCGTCACGGAATCTCCTTCCATC	27	C	-0.1188	0.0798	-0.0295
NW-016019097.1-1532617	AGGAGACCAACCCCGTCTCCCCGCAGG	3	G	-0.2716	0.1859	-0.0352
NW-016019097.1-1541829	AATATTATTACTATAACTCCACTTATT	6	T	0.2073	0.3612	0.4937
NW-016019097.1-1665376	CTTCTACACACGCGTACTCCAGTGTTT	24	G	-0.2049	0.1671	-0.0036
NW-016019100.1-1525	ATACGACGTACCTGCCCTCCAGTGATA	7	C	-0.1702	0.1381	-0.0085
NW-016019108.1-44578	CCTCGACCAACGATGGCTCCTCGCCGT	22	C	-0.104	0.1776	0.0921
NW-016019108.1-103187	CGCGACTCAACGCCACCTCCTCCCCCT	24	C	-0.3394	0.2462	-0.0096
NW-016019108.1-120462	CTCCCGTGGACCTCTCCTCCAACGCCT	4	C	-0.1692	0.1242	-0.024
NW-016019108.1-133585	GCGAGTCGAACAACGGCTCCACTGTCT	15	G	-0.2409	0.1865	-0.0095
NW-016019108.1-168392	CAGCGCGCAACCTCGCCTCCAACTCCA	2	A	-0.1836	0.2447	0.1061
NW-016019108.1-411034	CGTCTCGTTACCGCATCTCCGCTCGTT	13	G	-0.2342	0.1588	-0.0382
NW-016019108.1-440356	GAACGCGACACGCTCGCTCCCATCGCT	9	C	-0.1456	0.1173	-0.0112
NW-016019108.1-479509	GATTGCCGGACCCTGGCTCCCGCAAGA	12	C	-0.095	0.0813	-0.006
NW-016019108.1-489946	GTCACCTCGACCAATTCTCCTACAGAC	24	A	-0.0484	0.4911	0.4664
NW-016019108.1-546433	TTTTTAATAACATTATCTCCGTCCCAT	25	C	-0.5533	0.3559	-0.0005
NW-016019108.1-660021	TTGAGGATTACTTAGTCTCCTTACGAT	3	G	0.075	0.2382	0.2953
NW-016019108.1-699630	ACTTGTCCTACCCTTCCTCCAATGGAA	16	C	-0.064	0.6325	0.6089
NW-016019108.1-796261	CTACTAGACACATTCTCTCCTTTAATA	7	G	-0.1358	0.7465	0.7121
NW-016019108.1-819532	GACAACGACACAGAACCTCCTTCAGAT	16	C	-0.2466	0.22	0.0277
NW-016019108.1-877578	AAACATGCGACTTGCACTCCAGTCGAA	14	G	-0.1343	0.1035	-0.0169
NW-016019108.1-912362	ATATTAACTACTCGTTCTCCATTATGC	12	T	-0.166	0.1286	-0.0161
NW-016019108.1-926110	TAAGCGACCACTTAACCTCCTCCTCTG	27	G	0.0012	0.3324	0.3332
NW-016019108.1-942305	AATCAACCAACTCCACCTCCCAGCGGA	8	C	-0.1138	0.0905	-0.013
NW-016019108.1-977626	CGATGAATCACCAATTCTCCGACGTCT	12	C	-0.202	0.1543	-0.0165
NW-016019108.1-996987	TTTTCCATAACATTCTCTCCTTAAAAA	6	C	-0.2265	0.1458	-0.0476
NW-016019108.1-1096545	AATTTTACAACATTTACTCCAGCCACG	23	C	-0.1869	0.6311	0.5621
NW-016019108.1-1214195	TATAATTGTACAATGTCTCCAAAAAAT	15	G	0.4439	0.0898	0.4938
NW-016019108.1-1251801	TAAATAACAACCCTCCCTCCAGGCAAA	23	G	0.0748	0.1673	0.2296
NW-016019108.1-1446990	CGCTTTCACACCTTTTCTCCGTTTAAC	21	G	0.1376	0.214	0.3221
NW-016019108.1-1502335	AAATTATACACTCGCGCTCCGTGTACA	26	C	-0.149	0.2388	0.1254
NW-016019108.1-1539798	TTACGATGAACGAAAGCTCCAAAGTTC	27	C	0.3448	0.0795	0.3969
NW-016019108.1-1592761	TCGGCCCACACCCCTTCTCCCCCATTG	5	C	-0.4041	0.3779	0.1265
NW-016019108.1-1612803	TTCCTCCTCACTTTCTCTCCCCGTTCC	6	C	-0.1652	0.1343	-0.0087
NW-016019108.1-1633773	GTTGGAAGAACGCCGCCTCCCCTCTCT	23	T	-0.0949	0.2361	0.1636
NW-016019108.1-1654058	AATCTTGCCACACCGCCTCCATTCTTG	9	C	-0.399	0.2851	-0.0001
NW-016019108.1-1721256	CGCCCTGCCACACTGCCTCCTCCAACC	12	A	-0.0365	0.3108	0.2857
NW-016019108.1-2176192	TATTACGTTACGAATACTCCCGACTTG	21	C	-0.2052	0.2986	0.1547
NW-016019108.1-2278011	TGAACGTCTACACTAACTCCCTTTCGC	2	G	-0.0373	0.467	0.4471
NW-016019108.1-2353635	GCAGATGACACCGACGCTCCACATGTC	1	G	-0.1665	0.1278	-0.0174
NW-016019108.1-2376427	TCATCGTCCACGTGATCTCCATTGGTT	5	C	0.0071	0.2481	0.2535
NW-016019108.1-2384341	GCTTTAACTACATATTCTCCTCTGTCG	9	T	-0.0578	0.2935	0.2526
NW-016019108.1-2412198	TTCTTAAAAACCATTTCTCCGAGCGAG	22	A	-0.2361	0.1832	-0.0097
NW-016019108.1-2579280	TCGCTTCGTACGCCTCCTCCTCTCAAT	24	C	-0.3101	0.2337	-0.0039
NW-016019108.1-2604763	GGACCATCCACACGCGCTCCTTCCTCA	14	G	-0.1097	0.1821	0.0924
NW-016019108.1-2780454	ACTATCGGGACCGTGACTCCAACTATG	2	C	-0.2342	0.1804	-0.0115
NW-016019108.1-2837774	CGGTCGAGTACAATCTCTCCTTTCCTA	1	C	-0.2035	0.2594	0.1086
NW-016019108.1-2884050	TTTCGCGTGACGAACACTCCTTGATGG	27	G	-0.0197	0.2299	0.2147
NW-016019108.1-2923361	GTTTTCCCCACCTTTCCTCCTCCCCCT	1	G	-0.1655	0.1346	-0.0086
NW-016019108.1-2932177	TTACGAGCTACAACCGCTCCACACCTG	25	C	-0.4081	0.2851	-0.0066
NW-016019108.1-2958140	TAGATTGGAACCTTATCTCCCGATCTT	7	G	0.0545	0.2416	0.2829
NW-016019108.1-2980274	TGAAAATGTACAGGCACTCCAGTTTAT	16	A	0.4392	0.2318	0.5692
NW-016019108.1-3040653	ACTCTGGTTACAACTGCTCCGTTCCGT	26	G	-0.0408	0.323	0.2954
NW-016019108.1-3042243	TCTCGTGGAACTTGTTCTCCTTCTTCT	14	G	-0.3988	0.285	-0.0002
NW-016019108.1-3054184	CCGCTTCCGACCTCCGCTCCTCCTCCT	9	G	-0.0198	0.5057	0.4959
NW-016019108.1-3145031	AAACTTCTGACGGATTCTCCGACCATT	13	G	-0.2142	0.1427	-0.0409
NW-016019108.1-3287565	GTGCAAGGAACTTCTTCTCCTCCTTTC	23	C	-0.1062	0.0889	-0.0078
NW-016019108.1-3320936	TATGTCGCCACGATTTCTCCCTCCCTT	25	C	-0.5547	0.3567	-0.0002
NW-016019108.1-3321621	CTCGCCGACACAGTTCCTCCTTTGACT	4	G	-0.2163	0.1698	-0.0097
NW-016019108.1-3417702	TTCTTCGCCACACGCTCTCCTCGATTC	8	C	-0.121	0.1906	0.0927
NW-016019108.1-3457145	AGATTATATACATTGCCTCCATATCCG	25	C	-0.7184	0.419	0.0015
NW-016019108.1-3471317	AGCCTGGCAACGTTATCTCCCTAATTA	7	G	-0.4276	0.2768	-0.0325
NW-016019108.1-3472267	CAAAAGTGAACGTTGGCTCCCTAGCTA	8	G	-0.0282	0.0199	-0.0077
NW-016019108.1-3516630	TCGTTCCACACGCCCCCTCCCCCTTCC	21	C	-0.0596	0.0493	-0.0074
NW-016019108.1-3557257	TTTAACCAAACGATTGCTCCTCTCAGG	6	C	-0.1429	0.2396	0.1309
NW-016019108.1-3620009	ACACCGAACACGTAGGCTCCTCGGATT	2	C	-0.1496	0.1721	0.0483
NW-016019108.1-3621237	CACGCATACACGCGCTCTCCACGGTTC	3	C	-0.0926	0.0792	-0.006
NW-016019108.1-3680150	GTCGTCGAAACGGATTCTCCCAGGATT	4	G	-0.399	0.2805	-0.0065
NW-016019108.1-3827898	AGTTCCGTGACGTTGGCTCCCCGGCCA	21	C	-0.011	0.2247	0.2162
NW-016019108.1-3849158	CGCTCTTGGACGATGTCTCCTGGACGG	22	G	-0.1655	0.1365	-0.0065
NW-016019108.1-3850190	CAGAAGAACACGGCTGCTCCAACTTGG	26	G	-0.1279	0.1088	-0.0052
NW-016019108.1-3923368	TTTTAAACAACACGATCTCCTTTACTT	5	A	-0.0201	0.1247	0.1071
NW-016019108.1-3930758	CCGATTCCGACAGCTTCTCCGTTATAT	13	G	0.0183	0.2469	0.2607
NW-016019108.1-3973929	TCACATCTTACACACACTCCGTAGCGA	26	G	-0.5068	0.3372	0.0013
NW-016019108.1-4060224	CACGTCATCACCTTCTCTCCTCTAATC	8	T	0.2772	0.1587	0.3919
NW-016019108.1-4094827	CGTGTTCCAACCTTTCCTCCACCCCTT	22	C	-0.2058	0.1678	-0.0035
NW-016019108.1-4105202	GCATCCTCCACTTCCGCTCCCTCCTCC	15	C	0.1934	0.256	0.3999
NW-016019108.1-4132243	TCCTCTTGTACGCGTCCTCCACTTCCG	2	C	-0.2681	0.1923	-0.0242
NW-016019108.1-4178699	TATCGTTTTACCTCGCCTCCCATGAAA	16	C	-0.3826	0.2656	-0.0154
NW-016019108.1-4242720	ACGAGACAAACTGCAACTCCCATCGCT	16	A	-0.1909	0.135	-0.0301
NW-016019108.1-4308641	TATTCTTACACTCTTGCTCCGCGTGTA	25	G	-0.169	0.1354	-0.0107
NW-016019108.1-4368848	ATGATTTTGACGGATGCTCCGAGCATT	22	A	-0.2366	0.227	0.0442
NW-016019108.1-4384935	TCCACCACCACCTCCCCTCCCAATACC	16	C	0.3941	0.4519	0.6679
NW-016019108.1-4395036	GCTCCCACGACAAGTCCTCCGCCTTTC	15	T	-0.1655	0.1099	-0.0374
NW-016019108.1-4722607	CCCACTCCGACCAATTCTCCCAAGCAG	2	C	-0.5547	0.3567	-0.0002
NW-016019108.1-4911029	AGGAGAAAAACTCCCCCTCCGCGAAAC	24	A	-0.0232	0.0108	-0.0122
NW-016019108.1-4916038	TCTTTGACGACTTTGCCTCCTCGTTTG	16	C	-0.0765	0.2292	0.1702
NW-016019108.1-5238156	AAAAGGAAAACCCTTCCTCCACATTCA	6	G	-0.1074	0.2935	0.2176
NW-016019108.1-5429174	CCTAGGCGCACCTTTTCTCCAGATAGA	8	G	-0.2118	0.2316	0.0688
NW-016019109.1-3072	TCGTGGAAAACAACCCCTCCCCGATCT	21	C	-0.2048	0.1667	-0.0039
NW-016019109.1-316172	CGGCCATAAACGAGACCTCCCTTTACT	16	C	0.0012	0.2134	0.2144
NW-016019109.1-425247	CCGAAGGGAACCGTCTCTCCTAGGATC	7	G	-0.5547	0.3567	-0.0002
NW-016019109.1-1556991	TTTATTCGGACGTGTTCTCCTGATTTT	7	C	-0.1392	0.2429	0.1376
NW-016019113.1-13851	AAGAAATTTACTCCTCCTCCCTCCTTG	23	C	-0.1165	0.0876	-0.0186
NW-016019120.1-2603	CGAAGCCTCACCACCACTCCGTTAAAG	15	C	-0.0554	0.2331	0.1906
NW-016019120.1-168966	CCAGCCACGACCGAGCCTCCTTCGAGC	12	C	-0.2644	0.1912	-0.0226
NW-016019120.1-221209	TTCTCCCCCACCTGTTCTCCTTTCGAA	27	A	-0.1023	0.0732	-0.0216
NW-016019120.1-524879	GGAAGAAGCACGGTAGCTCCGCCAGAG	21	G	-0.5547	0.3567	-0.0002
NW-016019120.1-646316	CGACACAGTACAGAGACTCCTCGTTCC	23	G	-0.2079	0.1583	-0.0167
NW-016019120.1-751032	TCGAGCATCACAGCCCCTCCCCCCTTC	22	C	-0.3146	0.2094	-0.0393
NW-016019120.1-774840	GTTTCCTCTACTGTCCCTCCTTTTTTC	23	T	0.4272	0.1646	0.5214
NW-016019120.1-776674	TTTATGTTCACTTTACCTCCCTTGTTA	16	C	-0.3891	0.2784	-0.0024
NW-016019120.1-964997	TCCTCCACGACTCTTTCTCCTCCTTCA	25	T	-0.1253	0.0892	-0.0249
NW-016019120.1-1123843	TTTTTAATAACAAATACTCCCCTATAA	25	T	0.0478	0.1951	0.2336
NW-016019120.1-1273327	AGCAAATGGACTAATTCTCCCACCGTA	22	A	-0.1856	0.0926	-0.0758
NW-016019120.1-1404303	GGAATTTCAACCACTCCTCCTCGCTAT	24	C	-0.0895	0.1684	0.094
NW-016019120.1-1565278	CATTCCTAGACGCCACCTCCCTCCATC	27	C	-0.5992	0.3723	-0.0039
NW-016019120.1-1583407	GCTGTCGTTACTCTGTCTCCCGAGGAA	21	C	-0.1015	0.1471	0.0605
NW-016019131.1-10961	TCCTTCTCGACGATTTCTCCGTTTATT	9	G	0.1336	0.0915	0.2128
NW-016019131.1-25768	TTCAATTTCACCGATTCTCCTACTCGC	12	C	-0.1022	0.0694	-0.0257
NW-016019131.1-97735	TAGAAATGTACTGTGACTCCTTCAATA	15	G	-0.0988	0.0727	-0.0189
NW-016019131.1-151292	TTTCCCGCCACGATCTCTCCCCACCAC	27	C	-0.157	0.1425	0.0079
NW-016019131.1-336390	ACACCAACAACGTTCTCTCCACTGTGA	24	G	-0.3114	0.2347	-0.0037
NW-016019131.1-396022	AAAAAGTAAACGGATGCTCCGTTATGA	13	G	-0.0287	0.2819	0.2613
NW-016019131.1-405174	TTATCATATACAGCAGCTCCATGTGCA	27	A	-0.0279	0.0196	-0.0078
NW-016019131.1-426307	TAGAACGAGACCGTTCCTCCAAGTTCT	15	T	0.3926	0.7255	0.8333
NW-016019131.1-668701	GGCCGTGATACTACCCCTCCCTTCTCC	26	C	-0.4397	0.3027	-0.0039
NW-016019131.1-796816	CAAATTATCACCGAATCTCCATCTCTC	27	C	-0.0415	0.1444	0.1088
NW-016019131.1-1158570	TGTCCTGCAACCGCAGCTCCCTGAGTT	2	G	0.0884	0.1551	0.2298
NW-016019131.1-1235949	TTCCCTCGAACACCTTCTCCTCATCCT	25	C	-0.3643	0.2618	-0.0072
NW-016019131.1-1236487	CCTTGTTAAACGGTCCCTCCCTATATT	15	C	-0.5545	0.3566	-0.0002
NW-016019131.1-1246638	TGGTGTGAGACGTTTCCTCCAAGGTTT	12	G	-0.204	0.1663	-0.0037
NW-016019131.1-1330551	TCAATGGCAACACATCCTCCTCTACCA	24	A	-0.1655	0.1365	-0.0065
NW-016019131.1-1385755	TCCTCTCCGACTCGCTCTCCGACTCAT	2	C	-0.1991	0.2153	0.0591
NW-016019131.1-1455563	TTCCATTTAACCCCCTCTCCCATTAAC	26	A	-0.5547	0.3567	-0.0002
NW-016019131.1-1510745	AAATTTCGAACGATAGCTCCGGGAGAA	21	G	-0.1193	0.2613	0.1732
NW-016019131.1-1535992	TACGAAAATACCCACGCTCCTGTCGAT	14	A	0.0466	0.2069	0.2439
NW-016019131.1-1548673	CCTCCTCCTACTCCTCCTCCCCTTCTT	26	T	-0.2008	0.1551	-0.0145
NW-016019131.1-1561135	AACAACGCGACGTGATCTCCTGCACTG	26	T	-0.1258	0.1655	0.0605
NW-016019131.1-1593724	TGCCTCTTCACACTCTCTCCACCCTCG	21	A	-0.1265	0.1038	-0.0096
NW-016019134.1-2108	GGGAGGGCAACAATTTCTCCATTACAC	1	G	0.2437	0.1127	0.3289
NW-016019134.1-7183	TTCCTTTATACGCGTTCTCCCAAGAGT	15	T	0.1262	0.3755	0.4543
NW-016019134.1-8565	GTGAATTTTACAGATGCTCCTTTAATT	5	A	-0.3016	0.2236	-0.0105
NW-016019136.1-15125	AAGAATCCCACTTCCTCTCCGAAACTT	7	C	-0.1422	0.1087	-0.0181
NW-016019142.1-52688	ATATATCGTACCCTTCCTCCTCCCCCT	24	C	-0.4262	0.2696	-0.0416
NW-016019142.1-361175	GATTGATCGACTTCTTCTCCTTCCCGA	26	G	0.1369	0.4124	0.4928
NW-016019142.1-574275	GGTAAGATAACTCCTCCTCCGGAAGGT	1	G	-0.2782	0.0947	-0.1571
NW-016019142.1-580660	GTTCTTGGAACCGACGCTCCATCTTCG	12	C	-0.2681	0.1942	-0.0218
NW-016019142.1-589415	CGTCGAGAGACGGTCTCTCCTCGGTAG	4	C	-0.2489	0.1886	-0.0134
NW-016019142.1-633100	ATATATTATACGTATCCTCCTCTAAGG	12	G	0.0362	0.3295	0.3538
NW-016019142.1-682934	CCAATGGCAACGTACCCTCCAAAGACA	27	A	-0.5581	0.3567	-0.0023
NW-016019142.1-844422	AGGCAAGCAACCAGGTCTCCCTAAGAG	13	A	-0.1906	0.1251	-0.0416
NW-016019142.1-869053	TCAGAAGGAACCAGAGCTCCAATGGTT	14	G	-0.1548	0.1067	-0.0316
NW-016019142.1-955970	AGGAAGCCGACGGCGCCTCCAGTTAGC	8	C	-0.2867	0.304	0.1045
NW-016019142.1-1135160	TGCACCGAAACGTGTACTCCCGAATAT	12	G	-0.0676	0.0489	-0.0154
NW-016019142.1-1164005	GGCCAGTACACGCGTTCTCCCTCTAGC	26	G	-0.2674	0.1934	-0.0223
NW-016019142.1-1547549	ATGTCAAATACCGCTCCTCCAGCGATT	14	C	-0.1853	0.1439	-0.0147
NW-016019142.1-1552053	CGATCTTCTACAACGGCTCCTACAGCA	23	C	-0.338	0.2452	-0.01
NW-016019152.1-4039	TTAATTAATACCGTTTCTCCTGAATTA	13	G	-0.027	0.0186	-0.0079
NW-016019153.1-83985	CTCCGTGACACAGTTCCTCCACAGTTC	12	A	-0.1273	0.0824	-0.0344
NW-016019153.1-111281	CTCGGTTCGACCACCGCTCCCTCCTCC	23	C	-0.399	0.2851	-0.0001
NW-016019153.1-142231	AATTATCCAACGTAAGCTCCGGCAGGA	12	G	-0.2101	0.1378	-0.0433
NW-016019153.1-382775	GAAAAGTTAACAATCCCTCCGCCATTA	16	C	-0.1326	0.1227	0.0063
NW-016019153.1-393076	TCTTTATATACACTTGCTCCAAGGGAC	27	C	-0.2884	0.2072	-0.0214
NW-016019153.1-505470	TCCTCGTTTACGAATTCTCCGAGTTTG	1	T	0.1787	0.5268	0.6114
NW-016019153.1-519785	GGAAACGAAACCTTCGCTCCCTCCGGG	2	G	-0.5061	0.3369	0.0012
NW-016019153.1-573130	ATTTAAAGTACGCCGTCTCCGAAGGTA	26	T	-0.1272	0.1493	0.0411
NW-016019153.1-578187	TTAGATCCAACAATGACTCCAATTTCC	8	C	-0.3454	0.5197	0.3538
NW-016019153.1-610347	CAATATACAACGTTCTCTCCGTGAATA	8	C	0.0163	0.1934	0.2066
NW-016019153.1-612309	CGTTCTCGTACTTCGCCTCCTCCTGGG	8	G	-0.0078	0.1579	0.1513
NW-016019153.1-663197	GCTGATGGTACCTCGCCTCCCCGTTCT	27	T	0.0977	0.2035	0.2813
NW-016019153.1-696897	TTGGCACGGACTCCTCCTCCCTTCTCG	13	C	0.1783	0.1091	0.268
NW-016019153.1-722419	AACCGTACCACGCGGACTCCCTCTGTA	15	G	-0.2125	0.1724	-0.0034
NW-016019153.1-723064	CAAGATCATACTGATACTCCAAAGTAT	24	G	-0.3988	0.285	-0.0002
NW-016019153.1-864608	TTTACTATCACGTTTCCTCCCTTTCCT	4	A	-0.2952	0.3484	0.1561
NW-016019153.1-901656	CGCAAAAGGACCGTCGCTCCTCATCCT	5	A	-0.0877	0.0936	0.0141
NW-016019153.1-912139	AAAATACACACTTCCACTCCACAATTC	3	A	-0.1011	0.3234	0.255
NW-016019153.1-1002891	ACCTACATTACCGCGACTCCATTCTAC	13	G	-0.2039	0.2226	0.0641
NW-016019153.1-1065122	CGATGCCAAACTATTACTCCCTCCCTC	27	C	-0.092	0.0786	-0.0061
NW-016019153.1-1162222	ATTTTTGCAACGAAATCTCCAAATGTA	1	A	0.0405	0.1995	0.2319
NW-016019153.1-1174064	CCTCGAGATACGCTTCCTCCTCTTCTT	26	T	-0.231	0.3115	0.1524
NW-016019153.1-1191135	TCGAGATCCACGACTCCTCCCTGTGGA	16	C	0.1264	0.1326	0.2423
NW-016019153.1-1270482	TTCTCCTGGACTAAGGCTCCCTATCAC	16	G	0.3784	0.0283	0.396
NW-016019153.1-1295484	AGTTTAGCCACTTGCTCTCCAGCTTCC	2	G	-0.1785	0.1401	-0.0133
NW-016019153.1-1546091	ATCATATTTACAGTCTCTCCTTTCAAT	6	A	-0.3253	0.223	-0.0297
NW-016019155.1-11116	TGCGTCGCCACTGTCTCTCCCTCTCTC	13	G	-0.5543	0.3565	-0.0003
NW-016019164.1-191313	GTGAAATTAACTCAGCCTCCATTACAC	1	G	-0.0344	0.0254	-0.0081
NW-016019164.1-273451	CGTGTTTCCACGCGCACTCCATTCAAT	24	C	-0.1655	0.1365	-0.0065
NW-016019164.1-394927	AACGTGGGTACGATATCTCCAAATGGA	8	G	-0.1635	0.1778	0.0434
NW-016019164.1-395567	ATGTTACTAACATTTCCTCCTATATAA	21	T	-0.4697	0.056	-0.3875
NW-016019164.1-551481	CAACGTGACACTTCTTCTCCCCCTATG	27	G	-0.0568	0.1619	0.1143
NW-016019164.1-603411	GAAATTATAACACGGTCTCCTTATTGT	13	C	-0.0276	0.0193	-0.0078
NW-016019164.1-646542	ACGAAATAAACCCCTTCTCCCCCAAAG	22	C	0.3534	0.2203	0.4958
NW-016019164.1-967623	AATCATTTCACCCCTCCTCCCTCCGCA	22	T	-0.0291	0.1192	0.0935
NW-016019164.1-1055728	TTCCAAGCTACATGTTCTCCATTACCA	24	A	-0.1758	0.1404	-0.0107
NW-016019164.1-1224704	AATCGTATTACTTTTCCTCCTCGATAA	16	C	-0.2013	0.152	-0.0187
NW-016019164.1-1290207	TTACCGTGCACATTGTCTCCTTATTTA	4	C	0.2368	0.1203	0.3287
NW-016019164.1-1545723	CCCTCTTGTACCTACCCTCCCTCTGTT	25	G	-0.0102	0.2561	0.2485
NW-016019165.1-14018	GGCAGAAGCACCTCCCCTCCTTGAAAG	5	G	-0.0406	0.2217	0.1901
NW-016019166.1-5248	AAACGTTCTACCAAATCTCCAAAGAAC	5	G	-0.2051	0.1626	-0.0091
NW-016019169.1-12504	TCAAGAAAAACTAACACTCCATCGATT	2	C	0.456	0.0694	0.4937
NW-016019175.1-51989	ACCCTGTCTACCGTTCCTCCCTCATGC	2	C	-0.0967	0.0786	-0.0105
NW-016019175.1-79355	TTGCATCCGACGAAAGCTCCTTTATCA	24	A	-0.0939	0.1075	0.0236
NW-016019175.1-329322	TTAATAAAGACGCAAGCTCCGACCGGT	12	G	-0.2637	0.1982	-0.0132
NW-016019175.1-503758	TTCCCGTGCACGACGACTCCGTGGAAT	21	G	-0.2058	0.1678	-0.0035
NW-016019175.1-522199	GTTACTTGGACTCTTTCTCCGATAGAA	23	T	-0.202	0.2843	0.1397
NW-016019175.1-545593	TAAGGAACAACCACCCCTCCTCCTCCT	14	C	0.8219	0.2957	0.8746
NW-016019175.1-707386	GGACCGAGGACCCGAACTCCATCTTCC	2	G	-0.1279	0.1088	-0.0052
NW-016019175.1-752761	CGTTTTAATACCGTGCCTCCTCGACGG	12	C	-0.0524	0.1915	0.1492
NW-016019175.1-921510	GAGCGGCGGACTCTTCCTCCCGACATC	8	G	-0.1655	0.1079	-0.0397
NW-016019175.1-1152278	ATGGGTATCACAGGTGCTCCGCTAGTC	1	A	0.1527	0.2103	0.3309
NW-016019175.1-1197739	AAGCTCGCGACCCTTTCTCCTCGTTAA	7	G	-0.2088	0.1497	-0.0279
NW-016019175.1-1252440	TTCCAATCGACTACCACTCCAATTTTA	9	G	-0.1686	0.2431	0.1155
NW-016019175.1-1266535	CGAGCTTTTACAAACCCTCCCCCTCTT	25	C	0.1087	0.135	0.2291
NW-016019175.1-1410697	TCGCCACCCACCCACTCTCCGTTGTTA	1	T	0.1499	0.2143	0.3321
NW-016019175.1-1466877	GAATTGTAGACAAATGCTCCGTCCCAA	9	G	-0.1402	0.0995	-0.0268
NW-016019175.1-1494971	ACACCGCAAACCGTCACTCCGACTATA	23	C	-0.45	0.3031	-0.0104
NW-016019175.1-1512310	AACGGTTTTACTTTCTCTCCAGCTACG	4	G	-0.1348	0.1132	-0.0064
NW-016019175.1-1558677	TCAAAGCCAACTCTCGCTCCAACCCTC	21	A	-0.3711	0.3255	0.0753
NW-016019176.1-6098	GTCTCGGATACCGCCGCTCCGTTGCGC	21	G	-0.0672	0.0565	-0.0069
NW-016019186.1-230446	GCGGACCTCACTCATCCTCCTTCCTTG	2	C	-0.153	0.2634	0.1506
NW-016019186.1-257731	CCGTGTACAACTAACCCTCCTTTTCCG	4	T	-0.2058	0.1678	-0.0035
NW-016019186.1-291594	GCAACCCCCACCTCTTCTCCCCACTCC	5	C	0.0048	-0.0145	-0.0097
NW-016019186.1-354856	ATATGAAAAACGTATTCTCCGTTTTTA	12	G	-0.1689	0.1852	0.0476
NW-016019186.1-360951	TTACTTTACACCTTTCCTCCCCATCCG	26	C	-0.218	0.1719	-0.0086
NW-016019186.1-474917	AAAGTTGTTACCTTTCCTCCCTCGAGA	16	C	-0.0865	0.0677	-0.0129
NW-016019186.1-479874	CACGGAACAACGTGATCTCCTTTCTTC	23	T	-0.0328	0.016	-0.0163
NW-016019186.1-539808	GTCGCGTGAACGGCTCCTCCCAGAACT	8	G	-0.3236	0.2283	-0.0214
NW-016019186.1-912753	TGCGAGAGCACTCGTCCTCCCTTACCC	16	C	-0.2049	0.1671	-0.0036
NW-016019186.1-922934	TTTCATTAAACGACCCCTCCTTTCCCC	16	C	-0.0969	0.1754	0.0955
NW-016019186.1-992884	TATTACTCGACAATTACTCCAGCCGAA	6	C	-0.0594	0.2394	0.1943
NW-016019186.1-997934	TCTTCTCTCACTTCCTCTCCCTCCCCT	25	C	-0.4325	0.2947	-0.0104
NW-016019186.1-1072731	GCTGGCGCCACCACCGCTCCAGCGGGG	6	C	-0.3512	0.256	-0.0053
NW-016019186.1-1080033	CCAGCCACGACCGCTGCTCCTACGGGA	6	C	-0.1925	0.1582	-0.0039
NW-016019186.1-1103214	CCACCTAACACCACTGCTCCATTGTGT	9	C	-0.1274	0.1799	0.0754
NW-016019186.1-1227398	GCTCCCGTCACGACAGCTCCACCGTCC	6	C	-0.2553	0.198	-0.0068
NW-016019186.1-1335684	GGATGCCCGACCGCGCCTCCGGTTGAT	1	G	-0.1666	0.1086	-0.0399
NW-016019186.1-1366651	ATACACGGTACCTCGCCTCCGCTCGCG	25	G	0.0053	0.3293	0.3328
NW-016019186.1-1462470	TACGCTTACACCGCTGCTCCACCAATC	9	C	-0.1655	0.1365	-0.0065
NW-016019196.1-256	AAGCTCGATACGAAGCCTCCTAATATT	16	C	-0.2716	0.1965	-0.0218
NW-016019197.1-2383	GATGAAACGACTCGAGCTCCTAGGGGA	1	G	-0.1655	0.1346	-0.0086
NW-016019197.1-2678	ATCTATGTTACAGATCCTCCAGCTGCA	1	A	-0.0932	0.1514	0.0724
NW-016019197.1-10162	AAGAGAAACACGTCCGCTCCGCTCCGT	24	C	-0.3864	0.2775	-0.0017
NW-016019197.1-11952	ACGAAAGACACGCTTCCTCCGGGATCC	26	C	-0.2039	0.1167	-0.0634
NW-016019197.1-192881	GGCGGAAATACTTTCGCTCCCCGCGAT	22	C	-0.7495	0.4283	-0.0002
NW-016019197.1-314200	CGTTGACAAACGTTTCCTCCGACTAAT	16	C	-0.1144	0.0977	-0.0056
NW-016019197.1-340997	ATTAATTTGACACAAACTCCAAACATA	24	C	-0.179	0.1405	-0.0133
NW-016019197.1-352328	CCACGTTGAACGCGTCCTCCGTCAATG	2	C	-0.352	0.2566	-0.0051
NW-016019197.1-397748	AACTTATTAACGAACACTCCAACTTAT	15	C	-0.3451	0.2479	-0.0117
NW-016019197.1-417267	TTCCACCCAACTCCTCCTCCAACGGGT	4	C	-0.2609	0.3183	0.1404
NW-016019197.1-444707	CGCTCACAGACACAGCCTCCTCTCCAA	15	G	-0.1008	0.1832	0.1009
NW-016019197.1-449198	ACGTTATCCACTCGCCCTCCTAAGTAA	16	C	-0.0197	0.0072	-0.0123
NW-016019197.1-499192	AAAAGGGTAACATTCTCTCCCCCTCCC	22	C	-0.0874	0.0707	-0.0105
NW-016019197.1-523708	TCGAGCGAAACGGCCTCTCCTACGCTT	12	G	-0.3109	0.2343	-0.0038
NW-016019197.1-549387	AGATCCCCGACTTTTACTCCGCAATTC	7	C	-0.1188	0.2775	0.1917
NW-016019197.1-580434	ACGTAGCGCACGTGTGCTCCCTTCATC	25	A	0.0998	0.18	0.2619
NW-016019197.1-629802	GCCATTCGAACGCACCCTCCTATCGCG	1	G	-0.1385	0.2052	0.0952
NW-016019197.1-632089	TGGTCGAACACCCTCTCTCCCTCCCCC	24	C	-0.1889	0.2236	0.077
NW-016019197.1-659877	ACGAAATCCACGTCGTCTCCGTCGTCG	3	G	-0.0163	0.1526	0.1388
NW-016019197.1-961221	TGCAGCCGGACATGTTCTCCCCGCGCA	24	C	-0.1725	0.138	-0.0108
NW-016019197.1-1027523	GAATGGGGAACGGCCGCTCCATGGATC	16	G	-0.2876	0.2184	-0.0064
NW-016019197.1-1029753	TCTACGAGCACCCATCCTCCTTCGCAT	24	G	-0.3004	0.2246	-0.0083
NW-016019197.1-1034079	ACCATGCGCACCATGCCTCCCCGTTCA	12	C	-0.3988	0.285	-0.0002
NW-016019197.1-1070308	CGATTTCTCACGCCTCCTCCCCAACCC	27	C	-0.2407	0.183	-0.0137
NW-016019197.1-1100513	AATCCATAAACCACCCCTCCACGTTTT	12	C	-0.3975	0.2842	-0.0004
NW-016019197.1-1221346	AATTAATATACTGCGCCTCCTCGCGGT	9	T	-0.2227	0.3513	0.2069
NW-016019197.1-1315829	CGAGTTTGTACAAAGCCTCCGCCGTCG	21	G	-0.399	0.2851	-0.0001
NW-016019197.1-1338726	TTGCTTCCTACTCCTCCTCCTCGTTCG	4	C	-0.0594	0.0496	-0.0069
NW-016019197.1-1436336	AGAAAAAGAACATCCCCTCCGATATAC	27	C	-0.2562	0.1983	-0.0071
NW-016019197.1-1475814	CCTCTGCTAACGATATCTCCTCGAATT	12	G	-0.1185	0.2176	0.1249
NW-016019208.1-220779	TTCTTCCCAACTCTCTCTCCCAACTTC	27	C	0.0015	0.3322	0.3332
NW-016019208.1-245294	GTTCCTCGAACTGTTCCTCCACCGCGT	16	C	-0.0539	0.234	0.1927
NW-016019208.1-389209	TCAATTCTGACCCCGTCTCCGGCCACA	13	C	-0.1353	0.1135	-0.0065
NW-016019208.1-399264	TCGCGATCCACCTTGCCTCCTACTCGA	9	C	-0.5144	0.3931	0.081
NW-016019208.1-414201	ACGAGCTTCACGCGCCCTCCCCTCTTG	15	C	-0.3988	0.285	-0.0002
NW-016019208.1-539856	CTTGTGACTACAATGGCTCCTCCAACT	3	T	-0.0709	0.1044	0.0408
NW-016019208.1-567860	AATGATTCAACAATATCTCCTATTAAA	9	A	0.0512	0.2161	0.2562
NW-016019208.1-631868	GCTAGAATAACTCTATCTCCTTCTCGA	26	G	0.32	0.1988	0.4552
NW-016019208.1-811016	ATGCGCGCGACCCTGACTCCGAGAAAG	7	G	0.0837	0.1406	0.2126
NW-016019208.1-811524	AAAAAATATACAGATTCTCCTATCGAT	24	C	-0.1735	0.2926	0.1698
NW-016019208.1-904071	CGTTTTTTTACTAGTACTCCTCGACAC	1	C	0.0899	0.3615	0.4189
NW-016019208.1-905316	TATTTCTATACATCCTCTCCACACAAA	25	A	-0.1258	0.2059	0.106
NW-016019208.1-998787	ATTTTCTCCACCGAAACTCCCACGATG	23	C	-0.1128	0.0785	-0.0254
NW-016019208.1-1009426	GTTGTTGGGACGTTTGCTCCTCCTTGT	1	G	-0.3321	0.2416	-0.0102
NW-016019208.1-1161124	ATCCAATTCACCTCGTCTCCATCCCTC	26	T	-0.1537	0.1923	0.0682
NW-016019208.1-1225071	TCGGCCTGCACTCAATCTCCCCATGAA	2	C	-0.1508	0.1259	-0.0059
NW-016019208.1-1312945	ACTTTTGGCACTCGCACTCCTCCACTT	23	C	-0.2151	0.163	-0.017
NW-016019208.1-1332091	TTCCTGATTACAATTTCTCCATCGAGA	13	A	-0.2046	0.1668	-0.0037
NW-016019208.1-1378419	GCGCACACCACGACGGCTCCCTTCCAA	12	G	0.5813	0.661	0.8581
NW-016019208.1-1406346	GTCGCGTTGACCGGGCCTCCGTTCAAT	21	G	-0.3112	0.2345	-0.0037
NW-016019208.1-1470502	TCCGGATTAACACACTCTCCGGGATAG	22	G	-0.2078	0.1669	-0.0062
NW-016019208.1-1532308	CGCACGTTTACCTTCCCTCCCTATATC	21	C	-0.399	0.2851	-0.0001
NW-016019214.1-8711	ATTAATACTACTCCGCCTCCTCCTCCT	9	T	1	0.1049	1
NW-016019218.1-11388	TGAACTTTAACGATGCCTCCGGTACCA	6	T	-0.1014	0.1236	0.0347
NW-016019219.1-66119	TGTGACAACACTCGTCCTCCCGTGGTT	23	T	-0.1676	0.1015	-0.0491
NW-016019219.1-174218	TTCAACAAAACCGAATCTCCGTTTGAC	12	C	-0.236	0.1686	-0.0276
NW-016019219.1-183028	AACCCTTCGACCCTCTCTCCTCAAAAC	16	T	-0.0623	0.1367	0.0829
NW-016019219.1-200304	TCAAGGATTACTTCATCTCCCGCAAGA	2	C	-0.2604	0.1978	-0.0111
NW-016019219.1-220195	ATGCAAGTCACACGTTCTCCTGTCTGT	21	T	-0.2548	0.201	-0.0026
NW-016019219.1-245855	TTACAAACGACCAGTTCTCCTCCGCGA	2	T	-0.1572	0.1198	-0.0186
NW-016019219.1-309890	GATATTACAACTAGACCTCCACCTGTG	21	A	-0.2433	0.2618	0.0822
NW-016019219.1-347651	AGGTCCAGCACTCTGCCTCCATTTTCC	8	G	-0.3087	0.2505	0.0191
NW-016019219.1-366761	CGATCGGCTACTCTTCCTCCCCTCCCA	27	A	-0.1968	0.1318	-0.039
NW-016019219.1-393543	ATGGTTGTTACTATCCCTCCACCAGGA	7	G	-0.5064	0.337	0.0013
NW-016019219.1-403032	CCAATTTAAACACCCTCTCCTGGACGC	27	C	-0.5545	0.3566	-0.0002
NW-016019219.1-464265	AAGTGGATCACGGTAGCTCCACTTACG	13	G	-0.0282	0.0199	-0.0077
NW-016019219.1-546326	ACGCACTTGACACATACTCCACATCTT	3	G	-0.1845	0.1414	-0.017
NW-016019219.1-546454	AATTCTCCAACACGGGCTCCTCCTTGA	14	G	-0.399	0.279	-0.0087
NW-016019219.1-690577	TAACACGTAACAAAATCTCCGAAAGTC	25	G	-0.1509	0.1194	-0.0135
NW-016019219.1-729813	AACGGTTTAACTGCCTCTCCTGCCTCC	4	G	-0.2542	0.197	-0.007
NW-016019219.1-758465	ATATGAGGCACGGCTCCTCCTGCTGCA	14	C	0.3011	0.3867	0.5713
NW-016019219.1-954158	CCTCTTTTAACCTCTTCTCCCTTTCTC	27	C	-0.2301	0.1773	-0.0121
NW-016019219.1-961328	GCTGACGCAACTTTCCCTCCACCGGTG	25	G	-0.3886	0.278	-0.0025
NW-016019219.1-1034288	TTCCTTCTTACTTACTCTCCTGTAAAT	15	C	-0.1366	0.1156	-0.0052
NW-016019219.1-1090756	TGGCACCGTACCACCCCTCCCCACTAC	7	C	0.1721	0.0462	0.2103
NW-016019219.1-1224464	TTTTTAATTACTCAGTCTCCTTCAAAC	13	C	0.0321	0.1404	0.168
NW-016019219.1-1306934	AATTCTCACACCGTTACTCCTGTTAAA	24	T	-0.0523	0.0852	0.0374
NW-016019219.1-1310230	CTCCATTTCACGCTCCCTCCCACGCAC	13	C	-0.3985	0.2848	-0.0002
NW-016019219.1-1418648	GACTGGTTAACGACTGCTCCTTAAGGG	16	G	-0.2321	0.1772	-0.0137
NW-016019219.1-1463781	TAAATAATCACCAAAACTCCGCAATAA	1	T	0.1489	0.3084	0.4114
NW-016019219.1-1576890	GCTCTTTCAACCACCACTCCTCCCTCC	22	C	0.8296	0.3444	0.8883
NW-016019219.1-1592326	TGTGTAAACACATCCTCTCCTCCCATT	24	C	-0.3166	0.2212	-0.0254
NW-016019219.1-1759871	AATTGAGAAACTTTTCCTCCCAACGAT	16	C	-0.3112	0.2345	-0.0037
NW-016019219.1-1767740	ACGTATATCACGCTGCCTCCCCTCCCC	15	G	-0.0531	0.1736	0.1297
NW-016019219.1-2197565	TGACAGCGCACACGACCTCCCCGTGGC	23	G	-0.0775	0.1166	0.0481
NW-016019219.1-2203501	AATACCTCCACGTTGCCTCCAACCTTT	5	C	0.1037	0.1981	0.2813
NW-016019219.1-2253292	TACAAATGGACTCATTCTCCCCTCAAT	24	C	-0.2008	0.2014	0.0411
NW-016019219.1-2289851	ACAGTATAGACTTTTTCTCCTCGATAA	8	A	-0.0755	0.2693	0.2142
NW-016019219.1-2370717	GCGTTCCAAACTTTTTCTCCCCGACTC	25	C	-0.1819	0.1422	-0.0139
NW-016019219.1-2380239	TTTTCATTTACCCGAGCTCCTCGACTT	22	C	-0.1634	0.1327	-0.009
NW-016019219.1-2467408	AATAGACACACATACACTCCGTATAAA	7	C	0.1739	0.1445	0.2932
NW-016019219.1-2525221	ATCTCAAGAACGAATCCTCCAAGTTAA	25	T	-0.4435	0.3888	0.1177
NW-016019219.1-2571851	TTCCTTCCAACGAGCGCTCCCCGGTGC	21	C	0.2185	0.0758	0.2777
NW-016019219.1-2658384	CGGTTGGAAACCTGTGCTCCTCGCTTT	24	C	-0.3601	0.2499	-0.0202
NW-016019219.1-2660698	CCCAACCCAACCCCTCCTCCTCGTAAC	1	C	-0.2163	0.1698	-0.0097
NW-016019219.1-2767074	TCAACGAGGACGTTTCCTCCTCCCTTA	23	C	-0.1075	0.1454	0.0536
NW-016019219.1-2790434	GTGTTGCGCACACACTCTCCCTGTCCA	5	T	-0.1008	0.153	0.0676
NW-016019219.1-3117874	AAGACTACCACTCTCTCTCCCTCCTTC	26	T	0.0793	0.1094	0.18
NW-016019219.1-3181942	GTGGCTGCTACCGCCGCTCCATGTTAT	14	C	-0.5547	0.3567	-0.0002
NW-016019219.1-3186529	ATGTAACAAACGTTTCCTCCACCGCTT	24	G	0.0491	0.1244	0.1675
NW-016019219.1-3188931	GCGTTGCTTACTTACACTCCCCAGGTA	7	C	-0.3112	0.2296	-0.0102
NW-016019219.1-3209695	GTCATGCGTACAACAGCTCCACGCGTG	16	G	-0.4402	0.303	-0.0038
NW-016019219.1-3282238	TTTCCAGATACCCATTCTCCATGGGAA	22	T	-0.3648	0.2621	-0.0071
NW-016019219.1-3465299	TTACGATACACTCCCTCTCCCTCTCGC	14	C	-0.1525	0.1261	-0.0072
NW-016019219.1-3552242	CGATTGATCACCACCCCTCCCCTGTGA	16	C	-0.4664	0.2927	-0.0371
NW-016019219.1-3569892	AGCAACGACACGCGTTCTCCGTTTCTC	14	G	-0.1276	0.1085	-0.0052
NW-016019219.1-3719205	GATAGCGCTACTAGTACTCCTCCCACT	1	G	-0.1176	0.188	0.0926
NW-016019219.1-3776812	TCGTATATGACCGGCCCTCCTCCTCCT	23	C	0.2587	0.2615	0.4525
NW-016019219.1-3965613	ACCCTTTTCACCTCCGCTCCTCTCGTC	27	C	-0.206	0.1661	-0.0057
NW-016019219.1-4003438	GTGCAACCCACGTCCCCTCCTCTCGAC	16	C	-0.1144	0.0977	-0.0056
NW-016019219.1-4017469	GGGGCTGCAACCCTCTCTCCGACGCAA	22	A	-0.227	0.1737	-0.0138
NW-016019219.1-4069287	CTCGATTTCACTTCCTCTCCACTTCCT	25	C	-0.2716	0.2068	-0.0087
NW-016019219.1-4258003	CCTTTAACTACGAATCCTCCGAGGAAT	1	C	-0.1817	0.3486	0.2303
NW-016019219.1-4258882	AGCCAGCCAACGGGCTCTCCGCCGACC	2	G	-0.3042	0.2268	-0.0084
NW-016019219.1-4261547	CCCATTCCCACCCCTTCTCCTTTGCTT	2	C	-0.3376	0.2286	-0.0319
NW-016019219.1-4493040	ATTATAAAAACCCTTGCTCCTTATCTT	16	G	0.005	0.1855	0.1895
NW-016019219.1-4555941	TCCACGCGGACTCCTGCTCCTCTCCCT	22	C	-0.1922	0.1523	-0.0106
NW-016019219.1-4668327	ATGAGACGTACGATTGCTCCCAATTTG	12	G	0.1262	0.3071	0.3945
NW-016019219.1-4859344	AACGTAACGACTCCCCCTCCCTGGAAT	16	C	-0.399	0.2851	-0.0001
NW-016019219.1-4864210	AATGGGCCAACACCCCCTCCTCTCCTC	16	C	-0.4794	0.3159	-0.012
NW-016019219.1-4884256	TCCCCCTACACTCTCTCTCCATACCTA	2	C	0.874	0.2697	0.908
NW-016019219.1-5039745	CTCCCCTCGACCCCTCCTCCCCCCACG	22	C	0.3048	0.1331	0.3973
NW-016019219.1-5052677	TCTAATTTTACTTATCCTCCGACAAGA	23	C	-0.0557	0.2331	0.1904
NW-016019220.1-25962	TCGATTAAAACTCTTCCTCCAGGCGAA	21	A	-0.1716	0.204	0.0674
NW-016019220.1-32154	GGATACCGGACACGCGCTCCCTCCTCC	24	C	-0.3371	0.3376	0.1143
NW-016019220.1-66664	GATATTCCAACCCTTTCTCCCTCTCTT	15	T	-0.0897	0.1758	0.1019
NW-016019220.1-98101	CACCCCTCCACCGGCTCTCCTCCAGAG	1	C	-0.2043	0.1666	-0.0037
NW-016019220.1-98884	TAGTTCGAAACTCGTGCTCCCACAGTG	7	G	-0.2884	0.219	-0.0062
NW-016019220.1-191923	AATCAACTTACTGATCCTCCACATTTT	13	G	0.3762	0.0305	0.3952
NW-016019220.1-288831	CTCACGCACACGCCAGCTCCCTCTCCC	26	C	-0.1989	0.1502	-0.0188
NW-016019220.1-293346	TATGGACAAACCTCCTCTCCTCCCAGT	14	C	-0.0309	0.1619	0.136
NW-016019220.1-353627	GGACGACGAACCTTGGCTCCCTTGGTT	13	T	-0.4402	0.2925	-0.019
NW-016019220.1-357132	GAACCCCTGACCTCTTCTCCTCTGGAG	27	G	-0.0282	0.0199	-0.0077
NW-016019220.1-491696	AATCTAAAAACGCGCCCTCCGTTCGGA	1	A	-0.1744	0.1773	0.0338
NW-016019220.1-534190	ATACGTTACACTCACACTCCCGCGGTT	22	G	-0.2716	0.2068	-0.0087
NW-016019220.1-544487	GAGGAACAAACACCCCCTCCCCTCGTT	25	G	-0.2434	0.2221	0.0327
NW-016019220.1-605595	GACAGAGACACCTGCCCTCCTTTGTGT	25	T	-0.5547	0.3567	-0.0002
NW-016019220.1-649637	ATGCTTAAAACATTAACTCCTACGATC	7	A	-0.0926	0.0792	-0.006
NW-016019220.1-795306	CTTCGTGCCACTTCTTCTCCCTGCATC	24	C	-0.0282	0.1752	0.1519
NW-016019220.1-1177056	ATGGAGGCAACCTTCTCTCCTCCTCCT	25	C	-0.0147	0.3069	0.2967
NW-016019220.1-1372732	CCAACTTGTACGCGGTCTCCGTTAATT	12	G	-0.2454	0.2967	0.1241
NW-016019220.1-1429431	ACACAAAAAACCACCTCTCCATTTCTC	1	A	-0.5064	0.337	0.0013
NW-016019230.1-10768	CATCGAACCACCATCTCTCCCTCTCTC	23	C	0.2572	0.0452	0.2908
NW-016019231.1-12163	GAGTATCCTACTTGCCCTCCTTAACCA	3	G	-0.4274	0.292	-0.0105
NW-016019231.1-34416	GAGCACGAAACGTCTTCTCCACAGAAA	24	G	0.1182	0.2688	0.3552
NW-016019231.1-73374	TACGAAACGACCATTGCTCCTCACTTT	13	A	-0.2499	0.129	-0.0886
NW-016019231.1-85173	AATTTTCAAACATCAACTCCAACGGAT	23	C	-0.115	0.1216	0.0206
NW-016019231.1-97041	GGTCCTCCTACCTCTCCTCCTTCCCTG	5	C	-0.4228	0.2867	-0.0148
NW-016019231.1-116971	ACACGGAAGACACTTTCTCCCAACTTA	2	C	-0.3144	0.2364	-0.0036
NW-016019231.1-166283	CCTCGTCCCACTCGGTCTCCAGAGGAT	2	C	-0.2093	0.1296	-0.0526
NW-016019231.1-168496	CCCATTACGACTCTCTCTCCCACTCAT	16	T	0.0338	0.0911	0.1218
NW-016019231.1-273359	TACTCGAAGACCGATTCTCCTCGACTC	25	C	0.272	0.1098	0.352
NW-016019231.1-295248	TCTCCTTTCACCTAATCTCCAAAATTG	4	C	0.1542	0.2079	0.33
NW-016019231.1-333275	CGCCCCATTACCCTGCCTCCACGATCC	23	G	0.1429	0.2519	0.3588
NW-016019231.1-356231	GGGATGGCGACCCCTCCTCCTCCCTTC	27	C	-0.44	0.3029	-0.0039
NW-016019231.1-429454	CTCTCCCTCACCACCTCTCCCCACTCT	24	C	-0.1652	0.1343	-0.0087
NW-016019231.1-440327	CCACGCATAACTCCTCCTCCACTTCGA	26	G	-0.2445	0.1933	-0.004
NW-016019231.1-546649	ATCGCTCGAACGATTCCTCCAGCCGAA	22	G	-0.2283	0.1675	-0.0226
NW-016019231.1-625090	ATGGATGAAACGTTTCCTCCCTTCCCT	15	T	-0.2333	0.1399	-0.0608
NW-016019231.1-638251	ATTGTCTCTACTCGCTCTCCTCATACA	15	C	-0.1	0.1837	0.1021
NW-016019231.1-726130	CTTTGATCCACTATCGCTCCCGTTCAC	9	C	-0.2726	0.1737	-0.0516
NW-016019231.1-793212	ATTTCAACAACTATATCTCCATAGCCC	25	C	-0.0891	0.1936	0.1217
NW-016019231.1-793318	TAGTTTCATACATTTTCTCCACTGATG	22	C	0.0569	0.2057	0.2509
NW-016019231.1-794267	AGAAGAGGCACGGTTACTCCTTACGAA	13	G	-0.1655	0.1365	-0.0065
NW-016019231.1-861163	ATTAATTGCACTATAGCTCCATGCGTA	21	A	0.0725	0.0665	0.1342
NW-016019231.1-903695	TCTCCTCTGACCCACTCTCCCCAACTG	21	C	-0.399	0.2805	-0.0065
NW-016019231.1-929561	CATACGTCGACCTATTCTCCCCTTCTC	6	G	-0.0739	0.2081	0.1496
NW-016019231.1-946060	CATTGCTCAACTATTACTCCATGTATG	1	C	0.3499	0.2255	0.4965
NW-016019231.1-957121	AGGGAAAATACGTACACTCCTCCTCCC	27	C	0.1312	0.158	0.2684
NW-016019231.1-983087	CCCACGCTAACGATTCCTCCAAACTGT	7	C	0.3652	0.0491	0.3963
NW-016019231.1-1005107	AGGCGAGGGACACCTCCTCCTGGCCAT	16	C	-0.1253	0.099	-0.0139
NW-016019231.1-1065581	GAAAATCGGACTTTCCCTCCTCCGCGT	22	C	-0.2765	0.2044	-0.0156
NW-016019231.1-1107140	CTTGATCCAACAGTTTCTCCGCGAGAA	16	T	0.0857	0.1134	0.1893
NW-016019231.1-1154745	ACGTTCGAAACCAAGTCTCCTCGAAAT	2	C	-0.141	0.2052	0.0931
NW-016019231.1-1275211	GCTCCATCTACTCGCCCTCCACAGACA	15	C	-0.1976	0.1583	-0.0081
NW-016019242.1-60108	TACAGCCCCACTTGGACTCCCTTTCAC	6	C	-0.1276	0.1085	-0.0052
NW-016019242.1-82715	TCCTCCTCCACGCCACCTCCTTTCCCT	8	C	-0.3114	0.2347	-0.0037
NW-016019242.1-129759	TTACGATTTACACGCCCTCCACGTTTA	14	G	0.2295	0.2121	0.3929
NW-016019242.1-231183	ATGCCAATTACTAGGTCTCCCTAGTAC	14	G	-0.182	0.1377	-0.0192
NW-016019242.1-462555	AGTCTCTATACCTCTTCTCCTGTTTAC	12	C	-0.1223	0.0963	-0.0143
NW-016019242.1-555824	ATAACAGTCACGCTCTCTCCTTTACAC	5	C	0.2245	0.1352	0.3293
NW-016019242.1-689382	AAATGGAATACGTAAACTCCACGGAAT	21	A	-0.1981	0.1629	-0.0029
NW-016019242.1-722298	ATTAGTCCAACATCCCCTCCCAACTTC	27	C	0.0012	-0.0098	-0.0086
NW-016019242.1-772154	TGGGCGCCAACTAATTCTCCCTTCTCT	5	C	-0.0021	-0.0066	-0.0087
NW-016019242.1-973686	CCGCTTTCAACTCGTACTCCCGGCCGA	16	A	-0.0208	0.1363	0.1183
NW-016019242.1-1270720	AGTGCGTTCACGCCTCCTCCTCATTCG	6	G	0.3647	0.0499	0.3964
NW-016019243.1-9328	CGAAATTACACGAAATCTCCAACAGGG	26	G	-0.1446	0.2221	0.1096
NW-016019246.1-8027	TGCGAATATACAGCGACTCCAGTGACT	3	C	-0.0323	0.2099	0.1844
NW-016019249.1-3596	CCCTCTTCCACGATCGCTCCTTTAAGC	16	G	-0.1122	0.0939	-0.0077
NW-016019253.1-15689	TTTCAACGCACCAACCCTCCACAAATT	9	C	-0.1655	0.1346	-0.0086
NW-016019253.1-50731	CTAGAACCGACAAACTCTCCAACCGAA	4	G	0.1934	0.256	0.3999
NW-016019253.1-93104	ACGTTGTTGACGTGTTCTCCCGCAACT	3	G	0.0012	0.2822	0.283
NW-016019253.1-103896	TTTCCTTAAACAGCGTCTCCCTAACGA	15	G	-0.1008	0.0664	-0.0277
NW-016019253.1-246470	AGACTTTTCACGTGGGCTCCGCTTTCG	21	G	-0.2145	0.3064	0.1576
NW-016019253.1-419801	CGGCCGCTGACCGTTCCTCCTCGGGTC	25	G	-0.0596	0.2434	0.1983
NW-016019253.1-420117	AAAAAATCTACGCGAGCTCCTTTTTTC	27	C	-0.5063	0.3354	-0.0011
NW-016019253.1-570040	CCAGCTCCAACGTCTGCTCCTTCTCCA	2	C	-0.1464	0.1141	-0.0156
NW-016019253.1-819033	CGCGGACCAACCTCGCCTCCCCGCGCC	23	G	-0.0969	0.077	-0.0124
NW-016019253.1-1066554	CCTCCCTCAACGTGGTCTCCTCGCCGG	23	G	-0.3025	0.2279	-0.0056
NW-016019253.1-1077266	TGGAAGGAGACGACTTCTCCGGTTTCG	14	C	-0.1072	0.0857	-0.0123
NW-016019253.1-1194487	GGCGGAGCAACGCGTTCTCCAGCAACC	26	C	-0.1989	0.1611	-0.0058
NW-016019253.1-1302478	GCTCCGACGACGTCCTCTCCGTCAATT	5	C	-0.098	0.0698	-0.0214
NW-016019253.1-1341358	TTCCTCTCCACCTGTTCTCCGTCCACA	26	C	-0.2391	0.3057	0.1397
NW-016019253.1-1363491	CCGGCGATAACGCTTGCTCCCTCGCGA	23	C	-0.0138	0.2694	0.2592
NW-016019253.1-1378202	ACACGATCCACCCCCTCTCCACCGCTT	4	C	-0.2278	0.1721	-0.0165
NW-016019253.1-1384015	CGTCGCTCGACGAAGCCTCCTCCTCCT	23	C	0.3408	0.2757	0.5225
NW-016019253.1-1391427	AGAAAAAGAACCGTCACTCCTCCGATT	8	G	-0.1722	0.1618	0.0175
NW-016019264.1-1143940	GGCTGTACAACGTGGACTCCTCGCCGT	14	G	0.0075	0.167	0.1733
NW-016019264.1-1273355	TGGACGCCGACGAGCGCTCCGTGTTTT	23	G	-0.1309	0.0895	-0.0296
NW-016019264.1-1398729	GTGTGTTGGACCGAATCTCCTCCTCCT	5	G	-0.1314	0.1954	0.0897
NW-016019268.1-4050	CGAACTGGCACAGCCGCTCCCACGCTG	1	C	-0.3985	0.2848	-0.0002
NW-016019275.1-10630	CTAGCTTCCACACCTTCTCCTCCAACG	2	T	-0.2033	0.2451	0.0916
NW-016019275.1-153869	CCACCGAACACCGCTTCTCCGCTACGT	14	C	-0.3109	0.2343	-0.0038
NW-016019275.1-165939	ACCCACCCTACCTGCTCTCCTGTCGCC	2	C	-0.399	0.2851	-0.0001
NW-016019275.1-492618	GCAAACAATACAAATACTCCTATATCA	25	T	0.1192	0.0493	0.1626
NW-016019275.1-519165	GATGAAATTACGTTCACTCCCGGCAAT	15	C	-0.2055	0.1675	-0.0035
NW-016019275.1-634379	ACCCTCCCCACCCCCGCTCCCTGTGTT	9	C	-0.3112	0.2345	-0.0037
NW-016019275.1-892101	TTCCTGAAAACTGAATCTCCGGTCGCG	22	G	-0.1655	0.1346	-0.0086
NW-016019275.1-905460	ATCATATATACATATACTCCACACAGA	26	G	-0.0744	0.2262	0.1686
NW-016019275.1-944771	AGCCATACCACTCCTCCTCCATCTCCT	14	C	1	0.0947	1
NW-016019275.1-1023314	CCAACAGGGACGCGGGCTCCGCTTCTT	16	G	-0.1196	0.1939	0.0975
NW-016019275.1-1048264	ATATTCACAACTTTCCCTCCCTGTACA	24	T	-0.1528	0.1115	-0.0242
NW-016019275.1-1092357	CTCAACAAGACCATTACTCCACCTTAC	6	C	-0.399	0.2851	-0.0001
NW-016019275.1-1221816	TCCGCGGATACATCCACTCCACGGATT	24	G	-0.1621	0.1806	0.0478
NW-016019275.1-1365301	ACGGAAACAACACGCTCTCCCTTAAGT	15	C	-0.1652	0.1343	-0.0087
NW-016019286.1-100853	CTCTTTTCCACCCCCTCTCCATTTATC	13	C	0.4176	0.1163	0.4853
NW-016019286.1-407840	GGTGTATACACCCCTCCTCCCCTCTCC	23	T	-0.2339	0.188	-0.0019
NW-016019286.1-426728	ATCGCCTTCACCCTTCCTCCTCCGCAA	16	C	0.1351	0.3071	0.4007
NW-016019286.1-427349	TTTCCCCCTACCCCTCCTCCTCCCCCG	23	C	0.2149	0.0793	0.2771
NW-016019286.1-437516	TACTTTTCCACGTCTGCTCCCCTCCTT	21	C	-0.5547	0.3567	-0.0002
NW-016019286.1-462115	ATACTTGCTACAACGCCTCCCCTTCAC	27	C	-0.0923	0.0789	-0.0061
NW-016019286.1-499311	TTGGCCAGGACGAAAACTCCAAACTTT	5	C	-0.0814	0.0677	-0.0081
NW-016019286.1-503130	AAGAAGAAAACAAACTCTCCGAAAGAG	2	A	-0.0926	0.0792	-0.006
NW-016019286.1-595439	GCAATGATCACGTTTCCTCCCCCTCCC	25	C	-0.3988	0.2757	-0.0131
NW-016019286.1-714814	CCAGAGGAGACGAATCCTCCTCCCCCT	16	C	-0.0938	0.179	0.102
NW-016019286.1-754379	GCCGCGTCAACCCCTCCTCCCTCCCTT	23	C	0.0059	0.1297	0.1348
NW-016019286.1-780625	CTCGCTCCAACTTCGCCTCCATCTGTG	5	C	-0.3013	0.2253	-0.0081
NW-016019286.1-811567	GGGGATCGCACGAGATCTCCAATCCGT	4	G	-0.0901	0.0768	-0.0064
NW-016019286.1-824699	ACGAAACTAACCTATACTCCATCATCG	2	C	-0.0332	0.0161	-0.0166
NW-016019286.1-869997	GGTGAACGAACGGACGCTCCAAGAGAT	13	G	-0.1664	0.1183	-0.0284
NW-016019286.1-937284	TTATTCGTAACAAAGGCTCCAGCACGA	16	G	-0.1113	0.0767	-0.0261
NW-016019286.1-940625	AATCTCGTGACAGGTTCTCCTCGATTC	23	G	-0.126	0.1661	0.061
NW-016019286.1-942905	TTGCGAGCTACACAATCTCCGGCATCC	21	G	-0.399	0.2728	-0.0174
NW-016019286.1-1080477	CAAAAAAAAACAAGCTCTCCCAAGGAA	6	A	0.0042	0.0922	0.096
NW-016019286.1-1110128	TGTGCAAACACACAGCCTCCCCCCAAA	16	C	0.4736	0.0265	0.4875
NW-016019286.1-1158959	GCGTTTAACACTCTTGCTCCCTGGTAT	23	G	-0.5579	0.3566	-0.0024
NW-016019286.1-1283815	TGTTTCGAAACTCTGTCTCCCTTCCTT	2	G	0.0098	0.0907	0.0997
NW-016019286.1-1299485	TACGCTGTAACGGTGCCTCCAAAGTGG	26	G	-0.381	0.3133	0.0516
NW-016019286.1-1318352	CGCGTATAAACCTTGCCTCCGACGGGA	1	C	0.1859	0.1011	0.2682
NW-016019297.1-190526	TCTTCTTTCACCTCCTCTCCTCCTCTC	22	C	-0.1364	0.3026	0.2075
NW-016019297.1-241502	GATTAAACAACGGAGCCTCCTCTCGCG	27	G	-0.2128	0.1727	-0.0034
NW-016019297.1-271208	TTCTAAAATACACGACCTCCTCACTCG	26	C	-0.3391	0.2443	-0.012
NW-016019297.1-568801	CGCGAGAGCACTTCCCCTCCCTCTCAC	16	C	-0.22	0.421	0.2936
NW-016019297.1-612497	CTCCCTCTCACTCCCGCTCCGATATAT	14	C	0.0737	0.2766	0.3299
NW-016019297.1-648805	GTCGCGTACACTTCCACTCCTTCTGGA	26	G	-0.0877	0.071	-0.0105
NW-016019297.1-680564	GTAGGAATGACTTCGACTCCCTCGGGT	24	G	-0.1853	0.2112	0.0651
NW-016019297.1-817429	CGGCCGGAAACGATAACTCCTTTCGAT	6	G	-0.253	0.1806	-0.0267
NW-016019297.1-838593	ACGTAATTAACGCGTACTCCTCGAAAG	25	A	-0.0689	0.0501	-0.0154
NW-016019297.1-1186686	CAATGATCCACCGATTCTCCGACAAAT	21	G	-0.2311	0.1676	-0.0248
NW-016019297.1-1207091	GTCATCGTGACGCGTCCTCCTCTTGGT	6	C	-0.2049	0.167	-0.0036
NW-016019302.1-2805	GAGGTATTAACCTTCGCTCCTCTTCAT	4	G	-0.2658	0.1875	-0.0285
NW-016019308.1-558910	GCTGCCTTCACAGAGGCTCCAGCTCAT	9	C	0.0515	0.2027	0.2438
NW-016019308.1-623132	TGTCCAGTTACTTTTGCTCCAGAGAAG	27	G	-0.1739	0.1346	-0.0159
NW-016019308.1-659159	GAAGGAACAACTGGAACTCCTCCGCAA	7	A	-0.0893	0.2667	0.2012
NW-016019308.1-820308	ATCTTTTTAACTTTAACTCCGTGAACG	26	C	-0.0476	0.3161	0.2835
NW-016019308.1-857774	AAAATCAAAACTAAAACTCCTCTGGCC	25	G	0.1537	0.0678	0.211
NW-016019308.1-977053	ATTCTCATAACCGCTTCTCCCGTTTTC	22	G	0.3196	0.1473	0.4198
NW-016019308.1-1189382	TGCTCCGTCACGCCTTCTCCTAATACA	6	C	-0.1348	0.1086	-0.0115
NW-016019308.1-1206473	TCGGATATTACATTTTCTCCGGGTCGT	23	G	-0.1927	0.1548	-0.0081
NW-016019308.1-1231380	ACTGACGTCACCACCACTCCCTTACGT	2	C	-0.2085	0.1696	-0.0035
NW-016019319.1-92632	TCAGATATCACGAATTCTCCCGCGTAT	24	G	-0.399	0.2805	-0.0065
NW-016019319.1-203766	AATCCACCAACCTCCTCTCCTAACGAT	4	C	-0.2026	0.1636	-0.0059
NW-016019319.1-242426	CCGCGAAACACGGATGCTCCTCCTCGA	22	C	-0.3975	0.2842	-0.0004
NW-016019319.1-505329	ACTGTCAAAACGATTCCTCCTCTTTCT	22	C	1	0.4029	1
NW-016019319.1-514595	TATAGTCAAACAGACCCTCCATAAAAA	15	C	-0.3808	0.3512	0.1042
NW-016019319.1-700974	TCGTCATATACATTCTCTCCTCTATCC	26	C	0.1276	0.0952	0.2107
NW-016019319.1-773953	AAGATAGGCACCACCACTCCTCGGATC	13	A	-0.1035	0.0865	-0.008
NW-016019319.1-865988	GATTCGTCCACGTTGCCTCCTTCTCAG	14	T	0.1934	0.256	0.3999
NW-016019319.1-891964	TTTCCAGGTACTCGTACTCCCCAGGTA	14	G	0.291	0.2714	0.4834
NW-016019319.1-1050688	AACTTCGGAACAAATTCTCCTTCTCGC	8	G	0.0624	0.0949	0.1513
NW-016019319.1-1076102	GATGAACGCACGCCATCTCCTCTTCCC	25	C	-0.1541	0.1163	-0.0199
NW-016019319.1-1139918	ATCGTGCGCACCATCTCTCCCTCTTCT	15	C	-0.1189	0.0973	-0.01
NW-016019319.1-1195877	CGACGTTTCACCGCGTCTCCATCCCGA	5	G	-0.0591	0.0493	-0.0069
NW-016019319.1-1195936	CCCTCCTTCACCGGGTCTCCCTTTCCA	12	C	-0.2239	0.1644	-0.0227
NW-016019330.1-731	GGCCTGGCGACTCTTTCTCCAAGAGAA	1	G	-0.2103	0.2595	0.1038
NW-016019330.1-53142	CGCGCGTTAACCACAGCTCCGTACCTC	1	C	-0.6733	0.3967	-0.0095
NW-016019330.1-62886	CGCACTTCTACGTGCTCTCCAATTGTC	15	C	-0.0851	0.225	0.159
NW-016019330.1-95019	ATTGTAGTAACATTTTCTCCTTTTATC	4	G	-0.0197	0.0072	-0.0123
NW-016019330.1-292552	TCTCGCCCCACTTCCACTCCCGGCCAT	7	C	-0.1035	0.0866	-0.008
NW-016019330.1-615694	CCACACTCCACTCTCCCTCCTTGTCCC	27	C	-0.2283	0.1692	-0.0205
NW-016019330.1-694107	ATCTTTTACACGGATCCTCCGCTGTAG	27	G	-0.0394	0.1696	0.1369
NW-016019330.1-847700	CATTTTCGAACATTTCCTCCTTTCTTT	25	T	-0.1206	0.3598	0.2825
NW-016019330.1-850761	ATTTACGCCACGATTCCTCCTGTGTTT	12	G	-0.2342	0.38	0.2349
NW-016019330.1-852699	GCCGAGGGAACTCTTCCTCCACAGTCG	26	C	-0.2068	0.1661	-0.0064
NW-016019330.1-888702	CTGCAAATGACTCTTCCTCCACACGAC	25	G	0.4176	0.2613	0.5698
NW-016019330.1-952770	TCAAACTAAACAGCAGCTCCTCGAGTA	7	T	-0.399	0.2851	-0.0001
NW-016019330.1-1022565	ATAATACAAACACAAACTCCGACCAAT	13	C	-0.5658	0.3516	-0.0153
NW-016019330.1-1160960	CGGCCGGGGACCGGGACTCCGTGTTCA	5	C	-0.2504	0.1678	-0.0406
NW-016019330.1-1335860	TTTAATGCTACTTATCCTCCTATCCGT	12	T	-0.0229	0.1664	0.1473
NW-016019330.1-1453629	AGTTAATTAACGAGCTCTCCCCTCGCG	2	G	-0.2226	0.2371	0.0673
NW-016019330.1-1797963	TTGGAAATGACAATGACTCCCTAAATT	15	G	0.4284	0.1134	0.4932
NW-016019330.1-1805124	GTTCCTGGAACGGCTACTCCAGCCTCG	23	C	0.1762	0.0415	0.2104
NW-016019330.1-1954980	TTAGAGGAAACCCACCCTCCGCGACTC	7	G	0.2287	0.2204	0.3987
NW-016019330.1-1976822	ATCTCTAACACCGCCACTCCGCTAAAC	12	C	-0.2914	0.2677	0.0543
NW-016019330.1-2024100	GAAGCTTTAACCGGGCCTCCCACCCAT	13	G	0.1747	0.1274	0.2798
NW-016019330.1-2040270	TCCAAAGGGACTTTCTCTCCGTCCAAC	21	G	-0.2553	0.198	-0.0068
NW-016019330.1-2063073	ACAGAAATCACGCCTCCTCCTATCCAC	13	C	-0.0741	0.0651	-0.0042
NW-016019330.1-2094121	ATAACTATTACAATTACTCCGTTTACT	13	A	-0.0841	0.1392	0.0668
NW-016019330.1-2107683	AAATCGAAAACCTCTTCTCCTCTAAAA	15	T	-0.1314	0.1053	-0.0122
NW-016019330.1-2139971	CCCCTCGAAACCATCGCTCCTTTTTCT	3	C	-0.0503	0.1327	0.0891
NW-016019330.1-2150910	AGCGGTTTAACCGCGCCTCCTCACTCG	5	G	-0.2441	0.1905	-0.0071
NW-016019330.1-2195477	CGCCGCCGGACCAGTGCTCCGTCGGTA	21	G	-0.3988	0.285	-0.0002
NW-016019330.1-2242974	GCAATGATTACAATTACTCCCGTACGT	26	G	-0.0923	0.0789	-0.0061
NW-016019330.1-2337007	TTCCCTCGAACGTCTTCTCCTCGTCCC	12	G	-0.2553	0.2014	-0.0025
NW-016019330.1-2360281	CACCGGCGTACTTACTCTCCACTGCTA	22	C	-0.0926	0.0792	-0.006
NW-016019330.1-2586737	AGATCGATCACACACTCTCCTCCTCTT	9	C	-0.2031	0.4059	0.2852
NW-016019330.1-2588198	GCAAGAGATACTAGATCTCCGATCACT	2	C	-0.438	0.3016	-0.0043
NW-016019330.1-2607500	TGATTTGCAACTTCCGCTCCTTTGGAG	25	G	-0.1173	0.1001	-0.0055
NW-016019330.1-2616499	CCTCCCTATACATACTCTCCCCCTTTA	21	C	-0.5547	0.3567	-0.0002
NW-016019330.1-2667616	CTGTCACATACACGTACTCCCCGGAGC	1	C	-0.2387	0.1889	-0.0048
NW-016019330.1-2891410	CGATATTATACCACGTCTCCTTCGATG	14	C	-0.3144	0.2364	-0.0036
NW-016019330.1-2933076	TGTCCGACCACCTCTCCTCCCCCTCCT	23	C	1	0.2913	1
NW-016019330.1-2953991	ACGTTTGTTACACATTCTCCTCTCCCC	26	C	-0.5545	0.3566	-0.0002
NW-016019330.1-2961256	ATTCCTTCGACTGTGCCTCCCCCCTCC	23	C	0.0506	0.4056	0.4356
NW-016019330.1-2969806	GGTTGTTCCACCCTCTCTCCCACCCCT	2	G	-0.1455	0.1228	-0.0049
NW-016019330.1-2982503	TTTTCTCCAACCATTCCTCCCATTATC	16	C	-0.2086	0.1513	-0.0257
NW-016019330.1-2992421	AAGGTTGAAACGTGGTCTCCAAAAGCT	22	A	-0.007	0.2144	0.2089
NW-016019330.1-3004484	AGGAACGCCACTTTCTCTCCTTCCAAC	3	G	-0.0814	0.1188	0.0471
NW-016019330.1-3034206	TCTTTTTTAACCCCCCCTCCCCTCCCT	21	C	0.1548	0.1403	0.2734
NW-016019330.1-3335025	TCCAAATAAACCCTTTCTCCTCCCCAA	22	C	-0.0758	0.0624	-0.0086
NW-016019330.1-3527021	ATCACACGAACCTCCCCTCCATCGAAT	7	C	-0.2306	0.1762	-0.0138
NW-016019330.1-3571933	AACGCGTCGACACTTGCTCCATTCAAG	9	G	-0.1384	0.1134	-0.0092
NW-016019330.1-3702932	CACTCCTCGACCGAAACTCCTTTATTC	3	C	-0.1904	0.1513	-0.0103
NW-016019330.1-3735339	CTTAAGCGTACCCTCTCTCCTGTTTCC	1	C	-0.1901	0.151	-0.0103
NW-016019330.1-3775628	AGTTTACTTACATGATCTCCAGTACCT	1	A	-0.121	0.0853	-0.0253
NW-016019330.1-3820449	CCGTGTGTAACGCCCACTCCATTATCT	1	C	-0.1655	0.2223	0.0936
NW-016019330.1-3885459	ATAAAATACACACACTCTCCATTATAT	13	C	-0.2898	0.1803	-0.0573
NW-016019330.1-3948973	TCCCCTGCTACTACAACTCCTTTATCG	2	C	-0.0768	0.1919	0.1298
NW-016019330.1-3949286	GGTCGCAAGACACTCACTCCGGTAATT	6	C	0.1934	0.0586	0.2407
NW-016019330.1-3976757	TGTGTGCGCACCGGCCCTCCGTGATGC	16	C	-0.2132	0.1693	-0.0077
NW-016019330.1-4107726	GTGTAATTAACGCGATCTCCTTAACCG	26	C	-0.3891	0.2983	0.0253
NW-016019330.1-4115313	CAGCTTATCACGGATTCTCCCTGCCAT	26	A	-0.0736	0.0602	-0.009
NW-016019330.1-4152835	GCCTGATCGACAGCATCTCCATGCGCC	26	C	-0.0664	0.1879	0.134
NW-016019330.1-4223027	GCGACTCCAACGTGGTCTCCTCCTTCT	14	G	-0.2417	0.1694	-0.0314
NW-016019330.1-4317237	TTGGAAACAACCTTCACTCCGCGTGAA	15	C	-0.255	0.2012	-0.0026
NW-016019330.1-4409955	AACGGGTTAACTTTGCCTCCGTAATAT	21	G	-0.0758	0.0584	-0.0129
NW-016019330.1-4465145	CGAGTTTGCACGGGATCTCCCCTTTTC	14	G	-0.2055	0.1675	-0.0035
NW-016019330.1-4474072	AATGGCGTCACGACTCCTCCCCCGTCC	24	G	-0.1669	0.1301	-0.0151
NW-016019330.1-4525633	TCGTACAACACCAATTCTCCAATTCCC	27	C	-0.3213	0.2529	0.0129
NW-016019330.1-4635425	AAAGTATATACGCTTGCTCCTTTTTAA	13	C	-0.3878	0.2775	-0.0026
NW-016019330.1-4650289	TTCATATAAACGCGCTCTCCCATTTTC	5	T	-0.2109	0.153	-0.0257
NW-016019330.1-4675876	TTTTCTTTCACCGCGGCTCCGATTCAA	26	A	-0.3114	0.2347	-0.0037
NW-016019330.1-4739992	AGCGGAATTACGGCGCCTCCTCGCGAG	13	G	-0.2881	0.2188	-0.0063
NW-016019330.1-4740441	TGCTCCTTAACCTAACCTCCTGACCCG	1	T	-0.1501	0.0973	-0.0382
NW-016019331.1-8763	GAGGATTGGACGGTGGCTCCCAAGGGG	25	G	-0.1676	0.138	-0.0065
NW-016019331.1-50805	GGGGGAAAAACGACTTCTCCCGACTTG	3	G	-0.1649	0.1359	-0.0066
NW-016019331.1-105638	AATTAACACACACCCCCTCCCTCCCTT	27	T	0.0508	0.2587	0.2964
NW-016019331.1-192288	TATATATATACATTCTCTCCTTGCAAG	9	T	-0.0811	0.063	-0.013
NW-016019331.1-336610	CGCTCTGTCACGCCGCCTCCGATCTGG	3	C	-0.2374	0.1875	-0.0053
NW-016019331.1-432726	AAAACAAAAACACGATCTCCCCTTTCT	13	C	-0.4402	0.303	-0.0038
NW-016019331.1-510588	TCCCCCCCAACACGTCCTCCGCCAAAT	2	C	-0.194	0.2494	0.1038
NW-016019331.1-535530	ACGTGGAGAACCTCCCCTCCTCGGATA	1	A	-0.3109	0.2343	-0.0038
NW-016019331.1-559517	CTCGAAGATACAGGCCCTCCGGTTCCT	21	G	-0.3538	0.256	-0.0072
NW-016019331.1-711761	TCCATTAAAACGCTTCCTCCTTCCCAT	25	C	-0.5533	0.3559	-0.0005
NW-016019331.1-788739	GATTTGGCAACGATAACTCCTCGTTAA	8	C	-0.2714	0.1962	-0.0219
NW-016019331.1-841586	ACACATCTCACAAAATCTCCATTACGC	12	A	-0.282	0.2014	-0.0238
NW-016019331.1-877367	GGCTCGTGAACGCCACCTCCGTGGAGA	5	C	0.1418	0.2488	0.3553
NW-016019331.1-908733	CCCCTTTCAACCCTCCCTCCCCTTCTA	22	C	0.074	0.15	0.2129
NW-016019331.1-1129383	ACCCCATCGACCCCTCCTCCCCTCTCT	5	C	-0.3395	0.3983	0.194
NW-016019331.1-1130308	CTCCAACCCACTTATCCTCCTCCTCCT	16	C	-0.2058	0.1588	-0.0143
NW-016019331.1-1186274	AGAGCGCGTACGGATTCTCCTCCCCGT	27	T	-0.025	0.1888	0.1685
[truncated: 738 more rows]
