# Supplementary material for: Population genomics and morphological features underlying the adaptive evolution of the eastern honey bee (Apis cerana)
Source: BMC Genomics. 2019 Nov 15;20:869. doi: 10.1186/s12864-019-6246-4 (PMC6858728; doi:10.1186/s12864-019-6246-4)
Supplement: Supplementary file 5 — Additional file 5: Table S4. The Fst table between all groups. [file 12864_2019_6246_MOESM5_ESM.xlsx]

## Sheet: Sheet1
Group	LQ1	WC2	WC3	WC4	HZ	RZ1	RZ2	RZ3	ZZ1	ZZ2	LA	LQ2	MY1	MY2	MY3	MY4	YY1	YY2	YY3	YY4	YY5	YY6	QD1	YY7	YY8	QD2	WL1	WL2	QC1	QC2
WC2	0.292
WC3	0.316	0.188
WC4	0.297	0.175	0.158
HZ	0.172	0.2	0.231	0.21
RZ1	0.233	0.275	0.304	0.281	0.155
RZ2	0.244	0.292	0.319	0.299	0.166	0.15
RZ3	0.183	0.229	0.254	0.235	0.094	0.136	0.147
ZZ1	0.228	0.274	0.305	0.281	0.141	0.195	0.213	0.13
ZZ2	0.262	0.283	0.31	0.291	0.17	0.247	0.259	0.202	0.249
LA	0.252	0.28	0.302	0.285	0.149	0.229	0.244	0.183	0.231	0.245
LQ2	0.198	0.311	0.335	0.316	0.19	0.245	0.26	0.191	0.233	0.287	0.279
MY1	0.217	0.262	0.291	0.27	0.135	0.196	0.209	0.138	0.171	0.227	0.221	0.231
MY2	0.28	0.324	0.351	0.334	0.205	0.26	0.272	0.203	0.238	0.294	0.289	0.291	0.013
MY3	0.25	0.298	0.325	0.307	0.174	0.24	0.253	0.188	0.234	0.267	0.259	0.268	0.225	0.29
MY4	0.183	0.198	0.227	0.207	0.066	0.157	0.174	0.105	0.153	0.167	0.155	0.204	0.138	0.213	0.18
YY1	0.245	0.28	0.308	0.285	0.155	0.221	0.231	0.161	0.206	0.248	0.24	0.261	0.203	0.269	0.253	0.158
YY2	0.218	0.237	0.265	0.247	0.109	0.198	0.211	0.145	0.19	0.213	0.194	0.241	0.184	0.254	0.218	0.109	0.203
YY3	0.233	0.253	0.277	0.258	0.125	0.215	0.229	0.16	0.207	0.226	0.203	0.259	0.198	0.273	0.238	0.126	0.214	0.167
YY4	0.225	0.25	0.279	0.259	0.123	0.208	0.225	0.155	0.209	0.215	0.207	0.251	0.191	0.264	0.233	0.12	0.211	0.156	0.167
YY5	0.221	0.236	0.266	0.247	0.105	0.194	0.209	0.137	0.196	0.209	0.189	0.242	0.181	0.256	0.223	0.104	0.204	0.145	0.156	0.149
YY6	0.226	0.246	0.274	0.253	0.122	0.205	0.215	0.155	0.205	0.221	0.206	0.249	0.193	0.264	0.226	0.121	0.207	0.149	0.166	0.161	0.144
QD1	0.238	0.269	0.299	0.28	0.135	0.22	0.233	0.172	0.218	0.237	0.224	0.257	0.207	0.275	0.245	0.149	0.223	0.185	0.202	0.197	0.189	0.195
YY7	0.227	0.246	0.273	0.255	0.123	0.206	0.221	0.155	0.207	0.215	0.199	0.25	0.193	0.266	0.23	0.12	0.21	0.155	0.17	0.163	0.145	0.159	0.194
YY8	0.228	0.242	0.272	0.253	0.118	0.202	0.215	0.151	0.205	0.213	0.196	0.248	0.19	0.263	0.226	0.111	0.201	0.145	0.162	0.154	0.14	0.156	0.191	0.159
QD2	0.277	0.325	0.352	0.334	0.204	0.24	0.251	0.183	0.234	0.302	0.287	0.28	0.236	0.296	0.291	0.219	0.273	0.252	0.272	0.265	0.255	0.259	0.269	0.267	0.268
WL1	0.214	0.24	0.269	0.25	0.106	0.198	0.211	0.144	0.195	0.217	0.197	0.239	0.187	0.256	0.22	0.114	0.199	0.156	0.171	0.17	0.157	0.167	0.187	0.166	0.167	0.252
WL2	0.214	0.239	0.266	0.248	0.106	0.197	0.207	0.144	0.192	0.209	0.2	0.237	0.183	0.251	0.217	0.113	0.199	0.159	0.167	0.166	0.157	0.163	0.186	0.171	0.167	0.252	0.138
QC1	0.209	0.235	0.265	0.245	0.096	0.188	0.2	0.134	0.183	0.205	0.192	0.225	0.169	0.239	0.213	0.109	0.193	0.149	0.161	0.158	0.149	0.157	0.18	0.163	0.156	0.243	0.146	0.147
QC2	0.167	0.191	0.224	0.203	0.039	0.142	0.157	0.086	0.137	0.161	0.141	0.185	0.125	0.198	0.166	0.055	0.141	0.1	0.114	0.108	0.09	0.111	0.129	0.11	0.107	0.201	0.097	0.097	0.084
WC1	0.291	0.166	0.165	0.147	0.207	0.279	0.295	0.232	0.28	0.286	0.281	0.313	0.265	0.328	0.304	0.201	0.283	0.243	0.254	0.253	0.243	0.25	0.272	0.251	0.245	0.331	0.244	0.244	0.241	0.196
