# Supplementary material for: Population genomics and morphological features underlying the adaptive evolution of the eastern honey bee (Apis cerana)
Source: BMC Genomics. 2019 Nov 15;20:869. doi: 10.1186/s12864-019-6246-4 (PMC6858728; doi:10.1186/s12864-019-6246-4)
Supplement: Supplementary file 6 — Additional file 6: Table S5. The gene flow table between all group. [file 12864_2019_6246_MOESM6_ESM.xlsx]

## Sheet: Sheet1
Group	LQ1	LQ2	QD1	QD2	WL1	WL2	QC1	QC2	WC1	WC2	WC3	WC4	HZ	RZ1	RZ2	RZ3	ZZ1	ZZ2	LA	MY1	MY2	MY3	MY4	YY1	YY2	YY3	YY4	YY5	YY6	YY7	YY8
LQ1	-
LQ2	1.0114	-
QD1	0.8	0.7228	-
QD2	0.6535	0.6416	0.679	-
WL1	0.9188	0.7978	1.0855	0.744	-
WL2	0.921	0.804	1.0963	0.7425	1.5577	-
QC1	0.9485	0.8596	1.1397	0.7771	1.4588	1.4553	-
QC2	1.2443	1.105	1.691	0.9938	2.3162	2.3218	2.7265	-
WC1	0.61	0.548	0.6708	0.5048	0.7729	0.7729	0.7886	1.0288	-
WC2	0.6059	0.5531	0.678	0.5188	0.793	0.7982	0.8161	1.0568	1.2588	-
WC3	0.5409	0.4963	0.585	0.4594	0.6794	0.6888	0.6923	0.8681	1.2661	1.0777	-
WC4	0.5929	0.5419	0.6441	0.4987	0.7488	0.7577	0.7687	0.9797	1.4542	1.1753	1.3293	-
HZ	1.2043	1.0693	1.5991	0.9755	2.1063	2.104	2.358	6.157	0.9566	1.0025	0.8318	0.9393	-
RZ1	0.8248	0.7712	0.8843	0.7938	1.0152	1.0197	1.0777	1.5168	0.6448	0.6581	0.5729	0.6387	1.3629	-
RZ2	0.7738	0.7134	0.8216	0.7468	0.9371	0.9554	0.9975	1.3403	0.5983	0.6053	0.533	0.5875	1.2551	1.4189	-
RZ3	1.1139	1.0623	1.206	1.1176	1.4825	1.4897	1.6101	2.6546	0.8285	0.8436	0.7343	0.812	2.4167	1.5882	1.4461	-
ZZ1	0.8446	0.8216	0.8994	0.8184	1.0347	1.0514	1.1199	1.5815	0.6425	0.6637	0.5707	0.6384	1.518	1.0353	0.9232	1.6672	-
ZZ2	0.7027	0.6214	0.8044	0.5773	0.901	0.9456	0.9677	1.3057	0.6247	0.634	0.5578	0.6088	1.2241	0.7609	0.7167	0.9882	0.7544	-
LA	0.7425	0.6448	0.8656	0.6208	1.0171	1.0013	1.0507	1.518	0.6409	0.6419	0.5773	0.6281	1.4267	0.8431	0.7763	1.1176	0.8341	0.7704	-
MY1	0.9005	0.8318	0.9566	0.8089	1.084	1.1161	1.2267	1.7564	0.6941	0.7049	0.6103	0.6763	1.6074	1.0242	0.9456	1.5616	1.2146	0.8518	0.8833	-
MY2	0.6416	0.6106	0.6598	0.5937	0.725	0.7476	0.7973	1.0133	0.5129	0.5211	0.4614	0.4987	0.9701	0.7115	0.6708	0.984	0.8013	0.6018	0.6139	18.9956	-
MY3	0.752	0.6835	0.7712	0.6103	0.8879	0.901	0.9237	1.2551	0.5737	0.5903	0.5195	0.5649	1.1893	0.7908	0.7393	1.0826	0.8184	0.6867	0.7149	0.8611	0.6115	-
MY4	1.1176	0.9773	1.4256	0.891	1.9449	1.9546	2.0499	4.3195	0.9969	1.0152	0.8508	0.9601	3.5488	1.3464	1.1901	2.1264	1.3851	1.2461	1.365	1.559	0.9215	1.1358	-
YY1	0.7692	0.7093	0.8721	0.6671	1.0057	1.0075	1.0427	1.523	0.6334	0.6432	0.5614	0.626	1.3639	0.8817	0.8308	1.3047	0.9642	0.7568	0.7934	0.9833	0.6808	0.7374	1.3333	-
YY2	0.8963	0.7856	1.1021	0.7413	1.3505	1.3233	1.4324	2.24	0.7792	0.8031	0.6941	0.7609	2.0415	1.0126	0.9332	1.4694	1.0665	0.9221	1.0393	1.1057	0.7339	0.8952	2.0541	0.9809	-
YY3	0.8211	0.7141	0.9901	0.6678	1.2154	1.2434	1.2999	1.9488	0.7358	0.7397	0.6529	0.7182	1.7564	0.9144	0.8436	1.3125	0.9566	0.8586	0.9803	1.012	0.6671	0.8026	1.7326	0.9171	1.2443	-
YY4	0.8596	0.746	1.0165	0.693	1.2189	1.2569	1.3283	2.0563	0.7381	0.7484	0.6477	0.716	1.7875	0.9519	0.8616	1.3619	0.9479	0.9155	0.9566	1.0575	0.698	0.822	1.8299	0.9365	1.3546	1.2452	-
YY5	0.8822	0.7843	1.0707	0.7296	1.3383	1.3444	1.4312	2.5272	0.7809	0.8102	0.6895	0.7621	2.1423	1.038	0.9485	1.5788	1.0229	0.9485	1.0742	1.1335	0.7273	0.8716	2.1585	0.9767	1.4765	1.3577	1.429	-
YY6	0.8552	0.7536	1.0327	0.7145	1.2479	1.2819	1.3383	2.0084	0.7488	0.7646	0.6627	0.7374	1.8059	0.9725	0.9155	1.365	0.9725	0.8812	0.963	1.0467	0.6977	0.8542	1.8144	0.9589	1.4234	1.2524	1.3038	1.4897	-
YY7	0.8523	0.7484	1.0387	0.6849	1.2533	1.2154	1.2819	2.0248	0.7464	0.7671	0.6654	0.7319	1.7908	0.966	0.8797	1.3639	0.9571	0.9112	1.0044	1.0467	0.6913	0.8393	1.8368	0.9405	1.3639	1.218	1.2828	1.4706	1.3233	-
YY8	0.8489	0.7585	1.0582	0.6814	1.2443	1.2497	1.3536	2.093	0.7696	0.7843	0.6698	0.7366	1.8615	0.9889	0.9106	1.4023	0.9689	0.9221	1.0255	1.0637	0.7009	0.8572	2.0043	0.9932	1.4729	1.2923	1.3744	1.5344	1.3485	1.3253	-
