# Supplementary material for: Population genomics and morphological features underlying the adaptive evolution of the eastern honey bee (Apis cerana)
Source: BMC Genomics. 2019 Nov 15;20:869. doi: 10.1186/s12864-019-6246-4 (PMC6858728; doi:10.1186/s12864-019-6246-4)
Supplement: Supplementary file 7 — Additional file 7: Table S6. Three population tests for admixture. [file 12864_2019_6246_MOESM7_ESM.xlsx]

## Sheet: Sheet1
Three population tests for admixture
A；B，C	f3-statistics	standard_error	Z-score
MY1;YY8,MY2	-0.00221449	0.000153708	-14.4071
MY1;MY2,MY4	-0.00219871	0.000156454	-14.0534
MY1;QD1,MY2	-0.00216439	0.000142637	-15.1741
MY1;YY7,MY2	-0.00215248	0.000175413	-12.271
MY1;YY2,MY2	-0.00215097	0.000114572	-18.7739
MY1;YY3,MY2	-0.00213466	0.000155027	-13.7696
MY1;YY6,MY2	-0.00213461	0.000121453	-17.5756
MY1;MY2,QC1	-0.00210592	0.000128474	-16.3918
MY1;MY2,WL1	-0.00209052	0.000145608	-14.3572
MY1;MY2,QC2	-0.00208987	0.000135778	-15.3919
MY1;RZ1,MY2	-0.0020879	0.000122956	-16.9808
MY1;MY2,WL2	-0.00207938	0.000143714	-14.4689
MY1;MY2,ZZ2	-0.00205026	0.000156589	-13.0933
MY1;YY4,MY2	-0.00204966	0.000160405	-12.778
MY1;MY2,SX1	-0.00204839	0.000122562	-16.7131
MY1;YY5,MY2	-0.0020387	0.000147477	-13.8238
MY1;MY2,LQ1	-0.0020347	0.000120756	-16.8497
MY1;AH1,MY2	-0.00202629	0.000158814	-12.7589
MY1;MY2,HN4	-0.00202288	0.000147875	-13.6796
MY1;MY3,MY2	-0.00201985	0.000135037	-14.9578
MY1;RZ2,MY2	-0.0020115	0.000122844	-16.3744
MY1;YY1,MY2	-0.00200944	0.000145355	-13.8243
MY1;MY2,ZZ1	-0.00199615	0.000170305	-11.7211
MY1;MY2,HN1	-0.00198752	0.000153197	-12.9736
MY1;RZ3,MY2	-0.00190486	0.0001463	-13.0202
MY1;MY2,HN3	-0.00188094	0.000165083	-11.3939
MY1;MY2,HN2	-0.00186489	0.000176896	-10.5423
MY1;QD2,MY2	-0.00184737	0.000154753	-11.9375
MY1;MY2,LQ2	-0.00180994	0.000185046	-9.78103
QC2;SX1,HN1	0.000632333	0.00018069	3.49955
QC2;YY1,QC1	0.0006508	0.000148248	4.38995
QC2;SX1,HN3	0.000674339	0.000197168	3.42012
QC2;YY5,SX1	0.00067951	0.000124522	5.45696
QC2;QD2,HN1	0.000681114	0.00022897	2.97469
QC2;QC1,HN1	0.000685891	0.000187334	3.66133
QC2;QC1,HN3	0.000694282	0.000193813	3.58223
QC2;YY4,SX1	0.000698463	0.000107283	6.51047
QC2;RZ2,HN3	0.000698824	0.000242606	2.8805
QC2;YY6,SX1	0.000707788	0.000154901	4.56928
QC2;YY5,QC1	0.00072108	0.00017394	4.14557
QC2;QC1,HN4	0.000728078	0.000195257	3.72883
QC2;YY7,SX1	0.000732024	0.000133393	5.48773
QC2;RZ1,SX1	0.000735853	0.000124158	5.92677
QC2;AH1,QC1	0.000735908	0.000200943	3.66227
QC2;ZZ2,SX1	0.00076325	0.000159927	4.7725
QC2;SX1,HN4	0.000768552	0.000164833	4.66262
QC2;RZ2,HN1	0.00077125	0.000192369	4.00923
QC2;RZ2,HN2	0.000777134	0.000206514	3.7631
QC2;RZ1,HN1	0.000786474	0.000243879	3.22485
QC2;SX1,QC1	0.000787923	0.000123707	6.36925
QC2;RZ1,QC1	0.000789611	0.00018742	4.21305
QC2;QD1,QC1	0.000795603	0.000161755	4.91856
QC2;YY1,SX1	0.000799912	0.000144264	5.54478
QC2;YY7,QC1	0.000803598	0.000162679	4.93978
QC2;ZZ1,QC1	0.000805074	0.000187337	4.29746
QC2;YY3,SX1	0.000812555	0.000148477	5.47258
QC2;RZ2,QC1	0.000831608	0.000195613	4.25129
QC2;QC1,WL2	0.000836409	0.000157963	5.29498
QC2;AH1,WL2	0.000839023	0.000225101	3.72732
QC2;QC1,WL1	0.000844999	0.000181794	4.64811
QC2;SX1,HN2	0.000846838	0.000147635	5.73601
QC2;QD2,QC1	0.000850968	0.00018148	4.68903
QC2;RZ2,SX1	0.000852036	0.00013676	6.23017
QC2;MY4,SX1	0.000853815	0.00011782	7.24678
QC2;YY7,MY2	0.000858168	0.000154033	5.57132
QC2;YY8,SX1	0.00086036	0.000114463	7.5165
QC2;MY2,WL1	0.000860734	0.000192072	4.48131
QC2;MY1,WL1	0.000861386	0.000193532	4.45088
QC2;QD2,HN3	0.000865248	0.000232262	3.72531
QC2;MY3,QC1	0.000865613	0.000176855	4.89447
QC2;MY3,SX1	0.000871164	0.000126613	6.88053
QC2;MY4,QC1	0.000876789	0.000136686	6.41462
QC2;YY7,QD2	0.000877057	0.00020455	4.28774
QC2;YY2,QC1	0.000879122	0.000138949	6.32693
QC2;MY1,WL2	0.000880998	0.000210173	4.19178
QC2;YY4,QC1	0.000891067	0.000175075	5.08964
QC2;MY2,WL2	0.000891485	0.000214007	4.16567
QC2;YY2,SX1	0.000892208	0.00011463	7.78337
QC2;RZ1,HN3	0.000895978	0.000262451	3.41389
QC2;YY8,QC1	0.000897705	0.000159681	5.62187
QC2;AH1,SX1	0.000898209	0.00016602	5.41026
QC2;RZ2,HN4	0.000899263	0.000198346	4.53382
QC2;MY1,SX1	0.000900056	0.000138502	6.49851
QC2;YY6,QC1	0.000903261	0.000165294	5.46457
QC2;QC1,HN2	0.000903345	0.000177791	5.08094
QC2;ZZ2,QC1	0.000905573	0.000187865	4.82033
QC2;SX1,WL2	0.000908671	0.000114521	7.93451
QC2;YY5,QD1	0.000910811	0.000176532	5.15947
QC2;YY5,WL1	0.000915087	0.00021119	4.33299
QC2;YY7,MY1	0.000920781	0.000168253	5.47258
QC2;YY4,ZZ1	0.000922825	0.000171675	5.37542
QC2;QD1,WL2	0.000928889	0.000235418	3.9457
QC2;YY5,ZZ1	0.000934303	0.000191433	4.88058
QC2;MY2,SX1	0.00094154	0.000183362	5.13488
QC2;YY7,ZZ1	0.00094744	0.000141953	6.6743
QC2;YY5,WL2	0.000951644	0.000189842	5.01283
QC2;SX1,WL1	0.000954331	0.000116614	8.18365
QC2;YY8,WL2	0.000959476	0.000198501	4.83361
QC2;YY7,WL2	0.000961142	0.000185389	5.18447
QC2;ZZ1,ZZ2	0.000967398	0.000215439	4.49035
QC2;ZZ1,SX1	0.00097452	0.000136488	7.13995
QC2;YY5,LQ2	0.000978439	0.000183541	5.3309
QC2;YY3,QC1	0.000979898	0.000169273	5.78887
QC2;YY6,RZ1	0.000982298	0.000150579	6.52348
QC2;ZZ1,HN3	0.000984809	0.000234805	4.19415
QC2;QC1,LQ1	0.000987436	0.000196785	5.01784
QC2;YY5,MY1	0.000987827	0.000138026	7.15684
QC2;WL2,LQ2	0.00099242	0.000193968	5.11641
QC2;YY4,RZ2	0.000996266	0.000234809	4.24287
QC2;RZ2,WL1	0.000996853	0.000180266	5.5299
QC2;YY8,MY2	0.000997209	0.000143023	6.97238
QC2;RZ1,WL2	0.000997637	0.000216635	4.60515
QC2;YY7,RZ2	0.000998964	0.000249267	4.00761
QC2;ZZ1,HN1	0.00100236	0.000185419	5.40592
QC2;QD2,SX1	0.00100711	0.000147816	6.81331
QC2;RZ3,QC1	0.00100773	0.00017032	5.91666
QC2;SX1,LQ1	0.00100979	0.000173597	5.81687
QC2;ZZ1,WL1	0.00101045	0.000176584	5.72224
QC2;QD1,HN3	0.00101329	0.000208821	4.85244
QC2;QD2,ZZ2	0.00101746	0.000263416	3.86256
QC2;YY8,ZZ1	0.00101974	0.000146719	6.95032
QC2;WL2,HN1	0.00102102	0.000203131	5.0264
QC2;YY2,WL2	0.00102318	0.000229797	4.45253
QC2;YY1,WL2	0.00102542	0.000170029	6.03082
QC2;MY2,QC1	0.00102821	0.000230636	4.45816
QC2;YY2,LQ2	0.00102892	0.000183785	5.5985
QC2;RZ1,HN4	0.00103731	0.000162817	6.37102
QC2;YY5,MY2	0.001039	0.000155465	6.68321
QC2;YY5,RZ2	0.00104086	0.000229372	4.53786
QC2;YY8,QD2	0.00104136	0.000194179	5.36286
QC2;YY2,RZ1	0.00104222	0.000184382	5.65251
QC2;MY1,QC1	0.00104426	0.000204926	5.09579
QC2;RZ1,ZZ2	0.00104506	0.000199078	5.24949
QC2;RZ3,ZZ2	0.00104516	0.000195029	5.359
QC2;YY5,YY1	0.0010461	0.000169902	6.15709
QC2;YY2,MY2	0.00105502	0.00019406	5.43657
QC2;YY6,ZZ1	0.00105589	0.000189619	5.56849
QC2;AH1,MY1	0.00106348	0.000237186	4.48373
QC2;RZ3,SX1	0.00106539	0.000144748	7.36036
QC2;AH1,ZZ1	0.00106693	0.000194637	5.48164
QC2;YY4,RZ1	0.00106738	0.000213586	4.99743
QC2;ZZ1,WL2	0.00106782	0.000184437	5.7896
QC2;QD2,HN4	0.00107821	0.000222536	4.8451
QC2;YY6,MY2	0.00108014	0.000228206	4.73317
QC2;MY3,HN1	0.0010803	0.000198012	5.45573
QC2;RZ3,WL2	0.00108342	0.000186326	5.81467
QC2;YY7,LQ2	0.00108803	0.000183159	5.94039
QC2;YY1,HN1	0.00109203	0.000153142	7.13086
QC2;YY2,HN1	0.00109474	0.00017533	6.24385
QC2;AH1,LQ2	0.00109506	0.000228048	4.80189
QC2;YY4,YY1	0.0010966	0.000167938	6.52982
QC2;YY5,LQ1	0.00109788	0.000188292	5.83073
QC2;QD1,HN4	0.00110082	0.000196664	5.59748
QC2;YY5,RZ3	0.00110141	0.00016802	6.55524
QC2;QD1,HN1	0.00110314	0.000189754	5.81353
QC2;YY3,RZ2	0.00110658	0.000221947	4.98577
QC2;RZ2,WL2	0.00110684	0.000195582	5.6592
QC2;QD1,SX1	0.00110856	0.000158241	7.00552
QC2;QD1,RZ2	0.00110931	0.000170795	6.49499
QC2;QD1,MY2	0.00111348	0.000226037	4.9261
QC2;YY2,MY1	0.00111611	0.00018573	6.00934
QC2;WL1,HN4	0.00111663	0.000179034	6.23697
QC2;YY1,YY2	0.00111823	0.000129728	8.61976
QC2;AH1,RZ1	0.00111874	0.000241095	4.64026
QC2;AH1,WL1	0.00111998	0.000177411	6.31294
QC2;YY5,RZ1	0.0011205	0.000197791	5.66505
QC2;YY7,RZ1	0.0011205	0.000238996	4.68836
QC2;LQ1,HN2	0.00112095	0.000229745	4.87911
QC2;YY8,MY1	0.00112183	0.000144153	7.78219
QC2;RZ1,HN2	0.00112299	0.000226016	4.96861
QC2;WL1,HN1	0.00112329	0.000153519	7.31693
QC2;MY1,HN1	0.00112412	0.000182664	6.15401
QC2;SX1,LQ2	0.00112447	0.000178333	6.30543
QC2;YY6,MY1	0.00112487	0.000183103	6.14337
QC2;MY3,WL2	0.00112603	0.000214461	5.25051
QC2;YY3,LQ2	0.00112657	0.000213872	5.26748
QC2;AH1,MY2	0.00112706	0.000240238	4.69143
QC2;LQ2,HN1	0.00113222	0.000250982	4.51117
QC2;YY5,MY3	0.00113392	0.000200951	5.64276
QC2;WL1,LQ2	0.00113441	0.000218537	5.19092
QC2;MY1,HN3	0.00113701	0.000238633	4.76468
QC2;RZ3,HN1	0.00113771	0.000237628	4.78777
QC2;WL1,HN3	0.00113821	0.000199567	5.70337
QC2;YY4,WL2	0.00113934	0.000188588	6.04144
QC2;MY4,WL2	0.00114012	0.000192803	5.91341
QC2;RZ3,WL1	0.00114361	0.000185361	6.16963
QC2;RZ1,WL1	0.0011459	0.000203019	5.64431
QC2;YY6,LQ2	0.00114803	0.00020426	5.62044
QC2;YY4,WL1	0.00114817	0.000181615	6.32199
QC2;YY1,WL1	0.00114943	0.000155358	7.39859
QC2;WL2,HN3	0.00115181	0.000192953	5.9694
QC2;QD1,WL1	0.00115384	0.000170039	6.78577
QC2;AH1,HN2	0.00115743	0.000233379	4.95944
QC2;YY3,RZ1	0.00115762	0.00026516	4.36574
QC2;WL2,HN4	0.00115854	0.000191177	6.06001
QC2;YY6,QD1	0.00116061	0.00019628	5.91305
QC2;YY3,MY2	0.00116167	0.000216455	5.36681
QC2;YY4,MY1	0.00116177	0.000177192	6.55655
QC2;WL2,LQ1	0.00116332	0.000229639	5.06585
QC2;YY6,RZ3	0.00116345	0.000159229	7.30676
QC2;RZ2,ZZ2	0.00116725	0.000197075	5.92288
QC2;YY8,RZ3	0.00116882	0.000158495	7.37448
QC2;YY2,QD1	0.00117313	0.00014567	8.05334
QC2;ZZ2,WL1	0.00117361	0.000217923	5.38543
QC2;YY2,RZ3	0.00117945	0.000141026	8.36332
QC2;YY3,WL1	0.00117961	0.000167824	7.02886
QC2;QD1,MY4	0.00117996	0.000210611	5.60253
QC2;WL2,HN2	0.00118181	0.000198116	5.96526
QC2;YY4,QD1	0.00118555	0.000173871	6.81856
QC2;YY1,HN2	0.00118708	0.000208115	5.70396
QC2;QD1,MY1	0.00118801	0.000190321	6.24212
QC2;QD1,HN2	0.00118994	0.000170089	6.996
QC2;YY8,WL1	0.00119171	0.000205345	5.80345
QC2;YY2,HN2	0.00119372	0.000178371	6.69236
QC2;YY4,QD2	0.00119646	0.000240151	4.98214
QC2;YY4,RZ3	0.0011965	0.000207565	5.76449
QC2;QC1,LQ2	0.00119745	0.000221483	5.40651
QC2;YY6,WL2	0.00119798	0.000205916	5.8178
QC2;MY1,HN2	0.00120166	0.00024289	4.94736
QC2;YY4,MY2	0.00120198	0.00015382	7.81417
QC2;QD2,WL2	0.00120448	0.000248252	4.85183
QC2;QD1,RZ1	0.0012051	0.000142213	8.4739
QC2;YY6,HN1	0.00120624	0.000167587	7.19772
QC2;YY3,MY1	0.00120646	0.000208511	5.78608
QC2;MY3,WL1	0.00120796	0.000163062	7.408
QC2;LQ1,HN1	0.00121261	0.000236516	5.12695
QC2;YY7,YY1	0.00121298	0.000179918	6.74184
QC2;YY5,QD2	0.00121328	0.000190582	6.3662
QC2;YY7,RZ3	0.00121504	0.000192169	6.32273
QC2;YY2,RZ2	0.00121752	0.000186099	6.54231
QC2;YY8,LQ1	0.00121985	0.000192028	6.35243
QC2;YY8,LQ2	0.0012257	0.000177417	6.90855
QC2;AH1,RZ3	0.00122601	0.000166141	7.37938
QC2;MY2,HN1	0.00122647	0.000227408	5.39324
QC2;YY3,ZZ1	0.00122713	0.000150221	8.16886
QC2;AH1,QD2	0.00122746	0.000195818	6.26839
QC2;YY1,HN4	0.001228	0.000178945	6.86243
QC2;AH1,HN1	0.00122938	0.000223006	5.51275
QC2;YY6,WL1	0.00122952	0.000158093	7.77721
MY4;MY3,HN1	0.00122958	0.00024886	4.94086
QC2;YY8,RZ1	0.00122964	0.000210005	5.85528
QC2;YY7,MY3	0.00123185	0.000188115	6.54837
QC2;MY4,WL1	0.00123298	0.000165732	7.43962
QC2;YY2,WL1	0.00123318	0.000198991	6.19718
QC2;WL1,HN2	0.00123401	0.000201709	6.11779
QC2;ZZ2,WL2	0.00123623	0.000264761	4.66922
QC2;YY3,QD2	0.00123625	0.000223336	5.53536
QC2;YY3,RZ3	0.00123701	0.00017306	7.14785
QC2;RZ3,MY4	0.00123812	0.000148179	8.35556
QC2;ZZ1,HN4	0.00124057	0.000268076	4.62766
QC2;YY4,HN4	0.00124169	0.00017224	7.20906
QC2;YY6,LQ1	0.00124268	0.000250624	4.95835
QC2;QD2,HN2	0.00124529	0.000229562	5.42462
QC2;YY6,RZ2	0.00124655	0.000182017	6.84851
QC2;RZ3,HN4	0.00124748	0.000206921	6.02876
QC2;AH1,MY3	0.00124776	0.000248379	5.02363
QC2;YY8,RZ2	0.00125529	0.000209696	5.98623
QC2;YY2,ZZ2	0.00125915	0.000232473	5.41635
QC2;QD2,WL1	0.00126057	0.000182461	6.90872
QC2;YY1,ZZ2	0.0012615	0.000211629	5.96092
QC2;YY2,MY3	0.00126337	0.000164116	7.69799
QC2;ZZ2,LQ2	0.00126723	0.00025064	5.056
QC2;RZ3,HN2	0.00126904	0.000191591	6.62369
QC2;YY4,LQ2	0.00126997	0.00021019	6.04201
MY4;YY7,MY3	0.00127269	0.000147024	8.65631
QC2;YY8,QD1	0.0012748	0.000181964	7.00576
QC2;RZ2,MY4	0.00127492	0.000150923	8.44749
QC2;AH1,QD1	0.00127666	0.000198895	6.41878
QC2;YY6,YY1	0.00127736	0.000136248	9.37522
QC2;RZ1,MY4	0.00127846	0.000180934	7.06588
QC2;YY6,AH1	0.00127905	0.000243392	5.25509
QC2;QD1,MY3	0.00127976	0.000166678	7.67806
QC2;QD1,RZ3	0.00128391	0.000162245	7.91339
QC2;YY2,LQ1	0.00128611	0.000223163	5.76308
QC2;YY2,HN3	0.00128633	0.000189173	6.79979
QC2;YY3,LQ1	0.00129002	0.000191997	6.71895
QC2;YY2,HN4	0.00129355	0.000177699	7.27943
QC2;QD2,MY4	0.0012956	0.000162419	7.97691
QC2;YY7,QD1	0.00130038	0.00017549	7.40999
QC2;YY3,WL2	0.0013089	0.00019658	6.65832
QC2;YY7,WL1	0.00131009	0.000183218	7.15046
QC2;YY6,HN2	0.00131205	0.000210233	6.24096
QC2;AH1,HN4	0.00131449	0.000243058	5.40812
QC2;YY3,QD1	0.00131531	0.000194384	6.76655
QC2;QD1,ZZ1	0.00131594	0.000164445	8.0023
QC2;LQ1,HN4	0.0013163	0.000264192	4.98236
QC2;YY2,QD2	0.00131752	0.000198971	6.62169
MY4;ZZ1,ZZ2	0.00131826	0.000232119	5.67924
QC2;AH1,RZ2	0.00131944	0.000211349	6.24291
QC2;MY4,LQ1	0.00132388	0.000198466	6.67056
QC2;YY6,QD2	0.00132456	0.000213617	6.20064
MY4;MY3,ZZ2	0.0013247	0.000256644	5.16165
QC2;YY1,YY3	0.00132494	0.000204741	6.47128
QC2;RZ3,HN3	0.00132699	0.000218782	6.06535
QC2;YY6,MY4	0.00132762	0.000162231	8.18352
MY4;YY7,MY1	0.00132869	0.000174021	7.63523
QC2;ZZ1,HN2	0.0013305	0.000267072	4.98183
QC2;MY1,HN4	0.00133096	0.000208861	6.37246
QC2;YY4,MY4	0.0013341	0.000207669	6.42418
QC2;YY2,AH1	0.00133415	0.000215622	6.18745
QC2;YY4,AH1	0.00133446	0.00019084	6.99259
QC2;YY1,MY4	0.0013388	0.000215218	6.22064
QC2;MY2,HN3	0.00134593	0.000290028	4.64071
MY4;RZ2,HN3	0.00134596	0.000262933	5.11904
QC2;YY2,ZZ1	0.00135412	0.000199355	6.79251
QC2;MY1,ZZ2	0.00135656	0.000237827	5.70396
MY4;YY5,MY3	0.00135916	0.00020539	6.61746
QC2;YY7,HN1	0.00135932	0.000180848	7.51633
QC2;WL1,LQ1	0.00136213	0.000202217	6.73598
MY4;YY2,MY3	0.00136235	0.000168766	8.07242
QC2;LQ2,HN2	0.00136475	0.000255336	5.34493
QC2;MY2,MY4	0.00136619	0.000212043	6.44295
QC2;YY7,LQ1	0.00136897	0.000195025	7.01948
QC2;LQ1,HN3	0.00137168	0.000287158	4.77673
MY4;RZ2,HN2	0.00137246	0.000191167	7.17936
MY4;YY7,MY2	0.00137492	0.000185774	7.40105
MY4;QD2,HN1	0.0013769	0.000250499	5.49662
SX1;QC2,LQ2	0.00137701	0.000189903	7.25111
QC2;YY5,HN4	0.001379	0.000279312	4.93712
QC2;YY5,HN1	0.00137991	0.000253568	5.44199
QC2;YY1,HN3	0.00138274	0.000234263	5.9025
QC2;AH1,HN3	0.00138475	0.00022178	6.24379
QC2;YY1,AH1	0.00138556	0.00019499	7.10579
QC2;MY4,ZZ1	0.00138804	0.000189524	7.32381
QC2;YY5,MY4	0.00139207	0.000223993	6.21478
QC2;MY3,HN2	0.00139266	0.000203637	6.83892
SX1;QD1,QC2	0.00139292	0.000130809	10.6484
QC2;MY2,ZZ2	0.00139617	0.00028555	4.8894
QC2;MY2,HN4	0.00139795	0.00027361	5.10927
QC2;YY4,MY3	0.00139876	0.000167966	8.32765
QC2;MY4,LQ2	0.00139938	0.000168263	8.31665
QC2;YY1,MY3	0.00139998	0.000198508	7.05251
SX1;QD1,QC1	0.0014006	0.000154384	9.07215
QC2;YY4,HN2	0.00140146	0.000203409	6.88986
QC2;YY7,HN2	0.00140265	0.000255841	5.48249
QC2;YY5,ZZ2	0.00140525	0.000250302	5.6142
MY4;YY8,MY3	0.00140693	0.000247813	5.67737
SX1;QD1,WL2	0.00141313	0.00018866	7.49037
QC2;YY6,ZZ2	0.0014146	0.000179449	7.88304
QC2;AH1,MY4	0.00141787	0.000222719	6.36619
QC2;YY7,HN4	0.0014203	0.000164092	8.65549
QC2;YY8,MY3	0.00142041	0.000206734	6.87071
MY4;MY3,HN2	0.00142079	0.000230123	6.17405
QC2;QD1,LQ1	0.00142332	0.00015401	9.24178
QC2;YY3,MY4	0.00142455	0.000232143	6.13651
QC2;YY5,HN2	0.00142476	0.000263909	5.39868
QC2;QD1,ZZ2	0.00142557	0.000218393	6.52755
QC2;MY2,HN2	0.00142664	0.000317571	4.49236
QC2;YY1,YY8	0.00142738	0.000197221	7.23746
QC2;MY3,ZZ2	0.0014279	0.000237494	6.01238
QC2;YY3,MY3	0.00143137	0.000229313	6.242
SX1;RZ3,QC2	0.00143608	0.000166687	8.61547
QC2;QD1,LQ2	0.00143763	0.000190931	7.52958
QC2;YY3,HN2	0.0014393	0.000208898	6.88996
MY4;YY7,ZZ1	0.00144234	0.000174111	8.28405
QC2;YY5,YY2	0.00144508	0.0002239	6.45412
MY4;AH1,MY3	0.0014472	0.000243765	5.93688
QC2;AH1,LQ1	0.00145426	0.000239685	6.06737
QC2;YY1,QD1	0.00145617	0.00015508	9.38979
QC2;MY3,HN4	0.00145848	0.000169343	8.61258
MY4;YY8,MY2	0.00145964	0.000228237	6.39531
MY4;YY8,ZZ1	0.00146032	0.000207789	7.02791
MY4;QD2,ZZ2	0.00146076	0.000242542	6.02272
SX1;WL2,LQ2	0.00146076	0.000235963	6.19062
MY4;YY7,QD2	0.0014644	0.000226019	6.47908
QC2;YY4,LQ1	0.00146521	0.000172352	8.50126
SX1;MY2,WL1	0.00146634	0.000144136	10.1733
QC2;YY6,MY3	0.00146725	0.000230794	6.35741
QC2;MY4,HN1	0.00146803	0.000137078	10.7094
QC2;YY4,HN1	0.00146993	0.000207173	7.09519
QC2;MY1,MY4	0.00147503	0.000197971	7.45072
MY4;YY8,MY1	0.00147542	0.000181336	8.13639
QC2;YY4,HN3	0.00147706	0.000187366	7.88328
MY4;YY2,ZZ2	0.00147973	0.000188612	7.84536
MY4;RZ2,HN1	0.00148772	0.000212898	6.98795
QC2;YY8,HN1	0.00148862	0.000164556	9.04624
QC2;MY3,HN3	0.0014894	0.000242478	6.14242
SX1;QC2,LQ1	0.00149169	0.000207843	7.17699
MY4;QD2,HN3	0.0014917	0.000257327	5.7969
QC2;LQ2,HN3	0.00149174	0.000329451	4.52796
QC2;QD2,QD1	0.00149318	0.00018192	8.20792
QC2;MY4,HN4	0.00149367	0.000164231	9.09492
SX1;QD2,QC2	0.00149436	0.00018705	7.9891
QC2;YY6,HN3	0.00149589	0.000145285	10.2963
MY4;RZ1,HN1	0.0014994	0.000288545	5.19643
MY4;RZ1,ZZ2	0.00150551	0.000259624	5.7988
QC2;YY1,LQ1	0.00150828	0.000187602	8.03983
SX1;MY1,WL1	0.00150848	0.000134154	11.2443
SX1;YY2,LQ2	0.00151372	0.000228632	6.62075
QC2;YY2,MY4	0.00151833	0.000184026	8.25059
MY4;ZZ1,HN3	0.00151882	0.000250706	6.05819
QC2;YY5,HN3	0.00152566	0.000293591	5.19657
SX1;ZZ1,QC2	0.00152696	0.000208223	7.33327
QC2;YY3,HN4	0.001529	0.000222154	6.88264
SX1;AH1,WL2	0.00153362	0.000231129	6.63535
QC2;YY8,HN4	0.00153568	0.000177147	8.66897
QC2;MY4,HN3	0.00153736	0.000197707	7.77598
MY4;RZ1,HN3	0.00153957	0.000308024	4.99822
SX1;MY2,WL2	0.00154275	0.000214123	7.20497
QC2;ZZ2,HN1	0.00154278	0.000221579	6.96267
SX1;QD2,HN1	0.00154314	0.000211741	7.28787
SX1;ZZ1,QC1	0.00154411	0.000198574	7.77597
MY4;YY2,HN2	0.00154564	0.00022725	6.80147
MY4;RZ3,ZZ2	0.00154595	0.000227768	6.78738
QC2;YY6,HN4	0.00154662	0.00016374	9.44556
SX1;QC2,WL1	0.00154715	0.000150371	10.2888
QC2;YY3,YY2	0.00154734	0.000221805	6.97613
SX1;AH1,QC1	0.00155125	0.000236735	6.5527
QC2;YY7,AH1	0.00155547	0.000248609	6.2567
SX1;WL1,LQ2	0.00155709	0.000184917	8.42046
SX1;QD2,QC1	0.00155741	0.000136046	11.4477
QC2;YY3,HN1	0.00155825	0.000199449	7.81277
SX1;MY2,QC2	0.00155994	0.000221747	7.03475
QC2;LQ2,HN4	0.00156339	0.000322182	4.85249
SX1;YY1,QC1	0.00156444	0.000144316	10.8404
SX1;QD1,MY2	0.00156486	0.000159963	9.78263
QC2;ZZ2,HN3	0.00156612	0.00020214	7.74767
MY4;YY2,HN1	0.0015678	0.000181079	8.6581
MY4;MY3,HN3	0.00156935	0.000276321	5.67945
QC2;YY7,HN3	0.00156981	0.000181011	8.67248
MY4;YY2,LQ2	0.00157063	0.000245912	6.38693
QC2;ZZ2,HN2	0.00157098	0.000279801	5.61463
MY4;YY7,LQ2	0.00157159	0.000214162	7.33832
SX1;MY1,WL2	0.00157375	0.000210747	7.46748
SX1;AH1,LQ2	0.00157386	0.000246437	6.38648
MY4;YY8,QD2	0.00157437	0.000233106	6.75389
QC2;ZZ2,LQ1	0.0015755	0.000210351	7.48988
QC2;YY7,MY4	0.00157648	0.000251136	6.27737
QC2;YY5,AH1	0.00157796	0.000280637	5.62278
SX1;RZ2,HN2	0.00157974	0.00020249	7.80156
MY4;YY5,MY1	0.00158015	0.000242136	6.52587
QC2;YY8,HN2	0.00158205	0.000193958	8.15665
MY4;MY3,HN4	0.00158213	0.000239742	6.59929
MY4;YY2,MY1	0.00158218	0.000201276	7.86075
SX1;ZZ1,WL1	0.00158308	0.000182631	8.66819
MY4;MY1,HN3	0.00158404	0.000216357	7.32139
QC2;YY8,HN3	0.00158484	0.000164785	9.61766
QC2;MY4,HN2	0.00158918	0.000182468	8.70935
MY4;RZ2,HN4	0.0015901	0.000231481	6.86923
MY4;MY3,WL1	0.0015923	0.000179185	8.88631
SX1;QD1,WL1	0.00159243	0.00017497	9.10114
SX1;QC2,WL2	0.00159281	0.000159527	9.98458
MY4;MY1,HN2	0.00159687	0.000234541	6.80851
QC2;ZZ2,HN4	0.00159927	0.000298509	5.35754
SX1;MY1,QC2	0.00160142	0.000186913	8.56772
MY4;MY3,WL2	0.00160322	0.00020531	7.80876
SX1;AH1,QC2	0.00160327	0.00017425	9.20098
SX1;QC1,WL1	0.00160422	0.000166614	9.62839
MY4;ZZ1,HN1	0.00160571	0.000156811	10.2398
MY4;MY3,QC1	0.00160614	0.000243348	6.60015
MY4;ZZ2,LQ2	0.00160675	0.000307844	5.21938
MY4;YY7,RZ2	0.00160699	0.000239385	6.713
SX1;YY2,QC2	0.00160927	0.000158204	10.1721
MY4;AH1,HN2	0.0016098	0.000274837	5.85727
SX1;RZ3,WL2	0.00161083	0.000193563	8.32203
SX1;QD1,RZ3	0.00161143	0.000197035	8.17842
MY4;MY1,WL1	0.00161279	0.000136457	11.819
MY4;YY5,ZZ1	0.00161361	0.000245051	6.58479
QC2;YY1,RZ1	0.00161364	0.000232505	6.94024
QC2;YY7,YY2	0.00161383	0.000230981	6.98684
MY4;MY3,QC2	0.00161731	0.00019231	8.40991
MY4;MY1,ZZ2	0.00162044	0.000239148	6.77587
MY4;YY3,MY3	0.00162414	0.000167441	9.69977
SX1;YY5,QD1	0.00162422	0.000174277	9.31972
SX1;RZ3,WL1	0.00162537	0.000186162	8.7309
MY4;YY2,MY2	0.00162993	0.000224374	7.26433
MY4;AH1,MY1	0.00162999	0.000233938	6.96762
SX1;MY3,QC2	0.00163031	0.000188783	8.63593
QC2;YY8,MY4	0.0016308	0.000142911	11.4113
QC2;RZ1,MY3	0.00163097	0.000249244	6.54367
MY4;RZ2,ZZ2	0.00163124	0.000216248	7.54337
MY4;MY3,SX1	0.00163466	0.000208223	7.85053
SX1;YY7,QD2	0.0016394	0.000173395	9.45467
MY4;MY1,HN1	0.00164048	0.000213199	7.69457
QC2;YY1,RZ2	0.00164085	0.000180584	9.08634
SX1;YY8,QC2	0.00164112	0.000154595	10.6156
SX1;QC1,WL2	0.00164129	0.000163493	10.0389
MY4;YY5,LQ2	0.0016464	0.000251091	6.557
SX1;MY4,QC2	0.00164766	0.000174044	9.4669
MY4;YY8,WL2	0.00164798	0.000257204	6.40727
MY4;ZZ2,SX1	0.00164834	0.000216431	7.61602
SX1;RZ2,QC2	0.00164944	0.000214312	7.69644
SX1;QD1,RZ2	0.00165019	0.000217326	7.59317
SX1;QC2,HN2	0.00165464	0.000178619	9.26349
MY4;YY8,LQ2	0.00165493	0.00024264	6.82053
SX1;RZ3,QC1	0.00165589	0.000179356	9.23244
QC2;YY8,ZZ2	0.0016598	0.000179036	9.27078
MY4;YY4,ZZ1	0.0016601	0.000216304	7.67485
MY4;YY1,ZZ2	0.00166161	0.000237685	6.99081
MY4;LQ1,HN2	0.00166731	0.000277644	6.00522
QC2;YY3,HN3	0.00167141	0.000191057	8.74822
SX1;QC1,HN4	0.00167308	0.000215209	7.77421
SX1;YY2,QD1	0.00167384	0.000175159	9.55612
SX1;RZ2,HN3	0.00167393	0.000189697	8.8242
SX1;YY8,QD2	0.00167536	0.000218309	7.67427
SX1;YY5,LQ2	0.00167594	0.000221951	7.55095
MY4;YY1,MY3	0.0016785	0.000259714	6.46285
MY4;ZZ2,WL1	0.00167953	0.000192953	8.70436
SX1;QD1,MY1	0.00168086	0.000142866	11.7653
MY4;YY4,MY3	0.00168197	0.000248779	6.76092
SX1;QD2,HN3	0.00168527	0.000238036	7.07992
SX1;YY7,MY2	0.00168608	0.0002207	7.63971
SX1;ZZ1,WL2	0.0016861	0.000203054	8.30373
SX1;YY8,ZZ1	0.00168634	0.000170934	9.86546
SX1;YY3,QC2	0.00168892	0.000201296	8.39023
MY4;YY2,HN3	0.00169006	0.000240112	7.03864
SX1;YY3,LQ2	0.00169102	0.000258944	6.53045
SX1;QC1,LQ1	0.0016912	0.000172838	9.78491
SX1;YY8,WL2	0.00169192	0.000186292	9.0821
SX1;RZ2,WL1	0.00169196	0.000183012	9.24512
QC2;YY3,ZZ2	0.00169198	0.000264351	6.40051
SX1;RZ2,QC1	0.00169313	0.000202977	8.34146
SX1;AH1,ZZ1	0.00169568	0.000290815	5.83078
MY4;YY7,HN2	0.00169641	0.000253177	6.70049
SX1;YY8,MY2	0.00169679	0.000183196	9.26215
SX1;YY2,QC1	0.00170047	0.0001474	11.5365
SX1;YY1,QC2	0.00170157	0.000170191	9.99796
MY4;YY7,WL2	0.00170396	0.000232785	7.31989
MY4;YY2,RZ1	0.00170485	0.000198478	8.58961
SX1;QD1,LQ2	0.00170608	0.000188941	9.02971
SX1;MY3,QC1	0.001708	0.000238643	7.15715
QC2;YY3,AH1	0.00171349	0.00021393	8.00955
SX1;QC2,QC1	0.00171355	0.000191236	8.96044
MY4;RZ1,HN2	0.00171477	0.00027013	6.34794
MY4;QD1,MY3	0.00171712	0.000274365	6.25851
SX1;RZ3,ZZ2	0.001718	0.00018744	9.16556
MY4;YY1,HN2	0.00171852	0.000306263	5.61127
SX1;QD1,MY4	0.00171906	0.000149015	11.5361
MY4;AH1,ZZ1	0.00172043	0.000202992	8.47539
QC2;MY4,ZZ2	0.00172051	0.000230122	7.47654
MY4;YY1,YY2	0.00172052	0.000257005	6.69452
MY4;ZZ2,HN2	0.00172071	0.000334716	5.1408
MY4;MY2,WL1	0.00172099	0.000179503	9.58749
QC2;AH1,ZZ2	0.00172211	0.000257376	6.69101
SX1;YY2,MY2	0.00172275	0.000166412	10.3523
SX1;YY2,RZ3	0.00172332	0.000156486	11.0126
SX1;YY2,WL2	0.00172378	0.000213808	8.06227
MY4;LQ2,HN1	0.00172423	0.000293772	5.86927
MY4;YY8,LQ1	0.00172459	0.000245483	7.02529
MY4;RZ1,HN4	0.0017246	0.000259684	6.64116
MY4;YY7,RZ1	0.00172498	0.000268013	6.4362
SX1;QD1,HN4	0.00172519	0.000186846	9.23319
MY4;MY1,WL2	0.00172527	0.000245799	7.01902
SX1;ZZ1,ZZ2	0.0017311	0.000274333	6.31024
SX1;QD1,HN3	0.00173187	0.000160498	10.7906
SX1;QC2,HN4	0.00173293	0.000190574	9.09317
SX1;YY7,LQ2	0.00173302	0.000152089	11.3948
SX1;QC1,HN3	0.0017335	0.000236936	7.3163
SX1;QD1,ZZ1	0.00173434	0.000189092	9.17194
QC2;YY4,ZZ2	0.00173523	0.00016471	10.535
SX1;QD1,HN2	0.00173602	0.000170368	10.1898
SX1;MY4,QC1	0.00173653	0.000174597	9.94595
MY4;AH1,LQ2	0.00173723	0.000199327	8.71548
SX1;ZZ2,QC2	0.00173823	0.000169362	10.2634
MY4;ZZ2,QC2	0.00173891	0.000201816	8.61627
MY4;QC1,HN3	0.00173955	0.000228025	7.62875
MY4;YY5,MY2	0.00174017	0.000274415	6.34137
MY4;AH1,WL2	0.00174045	0.000141746	12.2786
MY4;YY2,HN4	0.00174097	0.000221116	7.87355
SX1;YY8,LQ2	0.00174234	0.000222558	7.82871
SX1;YY7,ZZ1	0.00174237	0.000184958	9.4204
MY4;SX1,HN3	0.00174258	0.000267286	6.51952
SX1;YY8,RZ3	0.00174454	0.000153979	11.3298
MY4;YY1,HN1	0.00174463	0.000191059	9.13134
SX1;WL2,LQ1	0.00174633	0.000264194	6.61004
MY4;QD2,HN4	0.00174836	0.000241564	7.23767
SX1;QD2,ZZ2	0.00174857	0.000239692	7.29507
MY4;YY5,WL1	0.00174946	0.000254888	6.86363
SX1;YY8,QC1	0.0017509	0.000201108	8.70627
SX1;YY4,ZZ1	0.00175132	0.000218473	8.0162
MY4;YY5,ZZ2	0.00175208	0.000258439	6.77949
QC2;YY8,AH1	0.0017528	0.00021977	7.97561
QC2;MY1,MY3	0.00175327	0.000160969	10.892
QC2;YY5,YY3	0.00175463	0.000255438	6.86911
SX1;YY5,QC1	0.00175512	0.000152172	11.5338
MY4;QD1,HN3	0.00175539	0.000291599	6.01987
MY4;YY6,MY3	0.00175694	0.000194638	9.02671
MY4;YY7,YY1	0.00175712	0.000221537	7.93151
MY4;YY8,RZ3	0.00175932	0.000255722	6.87982
QC2;YY4,YY2	0.00176028	0.00022397	7.85945
MY4;YY7,SX1	0.00176115	0.000202831	8.68287
MY4;YY3,LQ2	0.00176205	0.00024022	7.33518
SX1;AH1,RZ3	0.00176389	0.000236212	7.46742
SX1;RZ1,QC2	0.00176562	0.000162192	10.886
SX1;LQ1,HN2	0.0017658	0.000183319	9.63239
MY4;YY3,MY1	0.0017663	0.000216879	8.14418
SX1;AH1,MY1	0.00176669	0.000217118	8.13701
SX1;QC1,HN1	0.00176711	0.000176232	10.0272
SX1;RZ1,QC1	0.00176731	0.000165513	10.6778
MY4;ZZ2,HN3	0.00176766	0.000267013	6.62011
MY4;ZZ2,QC1	0.00176769	0.000245907	7.18843
MY4;YY8,ZZ2	0.00176791	0.000230951	7.65493
MY4;MY2,ZZ2	0.00176889	0.000303031	5.83731
SX1;AH1,WL1	0.00176892	0.000193684	9.133
SX1;YY7,QC2	0.00176945	0.000188926	9.36584
QC2;WL1,WL2	0.00176957	0.000188865	9.3695
MY4;SX1,HN1	0.00176991	0.000222641	7.94958
SX1;QC1,HN2	0.00177006	0.000180009	9.83317
SX1;AH1,QD1	0.00177137	0.000226549	7.8189
MY4;YY7,HN1	0.00177423	0.00017379	10.2091
MY4;YY5,YY1	0.00177466	0.000258756	6.85841
MY4;YY8,RZ1	0.0017798	0.000289522	6.14736
SX1;RZ2,HN4	0.00178015	0.000231933	7.6753
MY4;YY6,MY1	0.00178164	0.000182713	9.751
SX1;YY5,ZZ1	0.00178175	0.000177538	10.0359
SX1;YY5,WL1	0.00178272	0.000203677	8.75271
SX1;YY7,QC1	0.00178513	0.000182995	9.75506
SX1;QC1,LQ2	0.00178654	0.000218772	8.16622
MY4;YY8,WL1	0.00178735	0.000249298	7.16952
SX1;RZ2,HN1	0.00178836	0.000201951	8.85539
SX1;AH1,MY2	0.00178879	0.000256493	6.97402
SX1;QD2,WL2	0.00179017	0.000227242	7.87779
SX1;YY7,MY1	0.00179018	0.000166156	10.7741
QC2;YY7,ZZ2	0.00179152	0.000269613	6.64479
SX1;YY6,QC2	0.00179369	0.000210125	8.5363
QC2;RZ2,MY3	0.00179526	0.000198911	9.02545
MY4;YY5,QD1	0.00179821	0.000204845	8.77839
MY4;YY6,ZZ1	0.00179964	0.000223832	8.04015
SX1;MY2,QC1	0.00180023	0.000198297	9.07845
MY4;QC1,HN1	0.00180049	0.000243764	7.38621
SX1;QD2,WL1	0.00180061	0.00014593	12.3389
SX1;QD1,MY3	0.00180151	0.000191371	9.41374
QC2;YY5,YY6	0.00180199	0.000242634	7.42678
MY4;AH1,MY2	0.00180242	0.00024469	7.36612
MY4;AH1,HN1	0.00180289	0.000242528	7.43375
SX1;YY4,QC2	0.00180301	0.000215647	8.36097
SX1;QD2,HN4	0.00180402	0.000232668	7.7536
SX1;QD1,LQ1	0.00180645	0.00015015	12.031
SX1;YY8,QD1	0.00180735	0.000125592	14.3907
MY4;YY8,RZ2	0.001809	0.00026763	6.75931
MY4;YY7,HN4	0.00180957	0.000172962	10.4623
MY4;YY7,QC1	0.00180975	0.000194834	9.28868
MY4;YY4,MY1	0.00181205	0.000216771	8.35929
MY4;ZZ1,HN2	0.0018127	0.000222041	8.16382
MY4;ZZ2,HN1	0.00181366	0.00025215	7.19279
QC2;YY1,MY1	0.00181677	0.000251481	7.22429
MY4;QC1,HN4	0.00181704	0.000225919	8.04288
SX1;YY6,LQ2	0.00181725	0.000225834	8.04686
MY4;ZZ1,HN4	0.00181828	0.000202654	8.97233
SX1;YY1,WL2	0.00181831	0.000125987	14.4326
MY4;QD2,HN2	0.00181992	0.000259867	7.0033
SX1;RZ3,MY4	0.00182039	0.000167331	10.8789
MY4;YY8,HN2	0.00182149	0.000288075	6.32298
MY4;MY1,HN4	0.00182168	0.000217627	8.37067
SX1;YY7,WL2	0.00182192	0.000204746	8.89846
SX1;YY5,QC2	0.00182197	0.000198646	9.17195
QC2;MY3,MY2	0.00182328	0.000210121	8.67729
SX1;AH1,QD2	0.00182362	0.000257134	7.09209
MY4;YY2,WL2	0.00182415	0.000197796	9.22236
SX1;YY2,MY1	0.00182533	0.000149071	12.2447
MY4;YY6,ZZ2	0.00182588	0.000224249	8.1422
SX1;QC2,HN3	0.00182714	0.000204766	8.92305
MY4;WL1,HN3	0.00182728	0.000226236	8.07689
MY4;YY8,QC2	0.00182862	0.000212852	8.59106
QC2;YY5,YY4	0.00182954	0.000259914	7.039
MY4;YY3,MY2	0.00183036	0.000248094	7.37768
MY4;YY5,RZ2	0.00183329	0.000285405	6.42348
QC2;RZ3,MY3	0.00183443	0.00015692	11.6902
MY4;ZZ2,WL2	0.00183501	0.000250094	7.33729
MY4;YY8,SX1	0.00183517	0.000217791	8.42628
MY4;LQ2,HN2	0.0018356	0.00028675	6.40141
MY4;YY6,RZ1	0.00183564	0.000244854	7.49686
SX1;ZZ1,HN3	0.00183743	0.000274697	6.68893
QC2;YY6,YY2	0.00184013	0.000212564	8.65684
MY4;YY5,LQ1	0.00184135	0.000264088	6.97248
QC2;MY3,MY4	0.00184211	0.000199284	9.2436
MY4;ZZ2,HN4	0.00184451	0.000261378	7.05687
MY4;MY2,WL2	0.0018446	0.000292781	6.30026
SX1;YY6,QD1	0.00184574	0.000174103	10.6014
MY4;YY6,MY2	0.00184575	0.00023665	7.79948
MY4;YY4,RZ2	0.00184666	0.000243456	7.58521
SX1;RZ2,WL2	0.00184761	0.000190273	9.71028
SX1;MY3,WL2	0.00184767	0.00024867	7.4302
MY4;ZZ1,WL1	0.00184885	0.000198472	9.31543
MY4;YY8,HN1	0.00184921	0.000196077	9.43104
MY4;WL1,HN4	0.0018494	0.000221683	8.34255
MY4;YY8,QC1	0.00184954	0.00025252	7.32432
SX1;YY8,LQ1	0.00185118	0.000196135	9.43825
MY4;MY2,HN1	0.00185167	0.000251115	7.37378
SX1;RZ1,WL2	0.00185459	0.000207556	8.93539
MY4;YY6,HN2	0.00185467	0.000274953	6.74542
MY4;YY1,HN4	0.00185495	0.000208969	8.87669
SX1;ZZ2,QC1	0.00185588	0.000181922	10.2015
MY4;YY2,AH1	0.00185737	0.000240618	7.71919
SX1;MY1,QC1	0.00185776	0.000186503	9.96097
SX1;YY5,RZ3	0.00185798	0.000172766	10.7544
SX1;RZ3,HN2	0.00185829	0.000168405	11.0346
MY4;YY7,RZ3	0.00185986	0.000182764	10.1763
SX1;YY3,RZ3	0.00186054	0.0001879	9.90172
SX1;QD1,RZ1	0.00186217	0.000191626	9.71773
MY4;AH1,HN4	0.00186237	0.000230931	8.06461
SX1;YY8,MY1	0.00186289	0.000146	12.7596
MY4;SX1,HN2	0.00186326	0.000252602	7.37627
SX1;QD1,HN1	0.00186372	0.000170521	10.9296
SX1;YY5,WL2	0.00186494	0.000192539	9.68606
MY4;YY3,RZ2	0.00186653	0.000246867	7.56089
SX1;QC2,HN1	0.00186914	0.000180855	10.335
MY4;YY6,HN1	0.00187001	0.000204186	9.15836
MY4;QC2,HN2	0.00187024	0.000215415	8.68204
MY4;YY8,HN4	0.00187063	0.00020965	8.92265
MY4;WL1,HN2	0.00187127	0.000266101	7.03217
MY4;WL2,HN1	0.00187228	0.000225656	8.29706
MY4;YY4,HN4	0.00187333	0.000185328	10.1082
MY4;YY3,ZZ1	0.00187396	0.000210118	8.91861
QC2;YY4,YY7	0.00187469	0.000241669	7.75728
QC2;YY6,YY3	0.00187474	0.000226602	8.27326
SX1;YY6,ZZ1	0.00187506	0.000185913	10.0857
MY4;YY8,HN3	0.0018761	0.000193287	9.70632
SX1;LQ2,HN1	0.0018769	0.000225831	8.31107
SX1;YY8,WL1	0.0018785	0.000185644	10.1188
MY4;YY5,WL2	0.00187887	0.000229531	8.1857
SX1;QD2,QD1	0.00187898	0.000221789	8.47195
SX1;MY4,WL2	0.00187911	0.000185098	10.152
SX1;YY4,QD1	0.00188	0.000204038	9.21397
MY4;LQ1,HN1	0.00188012	0.000262604	7.1595
MY4;QD1,HN2	0.00188022	0.000212993	8.82761
MY4;YY6,LQ2	0.00188044	0.000275288	6.83082
MY4;SX1,HN4	0.00188049	0.000234553	8.01732
SX1;YY3,QC1	0.0018809	0.000194225	9.68409
SX1;ZZ2,LQ2	0.00188099	0.00026925	6.98603
QC2;YY7,YY3	0.00188152	0.000259991	7.23685
MY4;WL1,HN1	0.00188169	0.000188948	9.95877
MY4;AH1,RZ1	0.00188183	0.000231101	8.14291
MY4;YY2,RZ3	0.00188242	0.000212995	8.83787
MY4;YY7,QC2	0.00188294	0.000150638	12.4998
MY4;YY4,YY1	0.00188312	0.000275944	6.82429
MY4;YY2,RZ2	0.00188369	0.00021902	8.60056
SX1;MY3,WL1	0.00188395	0.000182708	10.3112
MY4;YY3,HN2	0.00188499	0.000243049	7.75559
SX1;YY2,LQ1	0.00188559	0.000216463	8.7109
MY4;QD1,HN4	0.00188662	0.000255883	7.37297
QC2;YY7,YY6	0.00188765	0.000205574	9.18231
SX1;YY2,WL1	0.00188812	0.000175642	10.7498
MY4;AH1,HN3	0.00188893	0.000198488	9.51661
MY4;RZ3,HN1	0.00189098	0.000226027	8.36617
SX1;YY6,RZ3	0.00189174	0.000163377	11.579
SX1;QD2,HN2	0.00189281	0.000203049	9.32193
MY4;YY5,SX1	0.00189305	0.000223008	8.4887
MY4;YY1,QC1	0.00189463	0.000237173	7.98839
SX1;LQ2,HN2	0.00189492	0.000230969	8.20423
SX1;WL1,HN4	0.00189523	0.000209633	9.04069
MY4;MY1,MY3	0.00189555	0.000216686	8.74792
SX1;YY3,QD1	0.00189567	0.000216632	8.75066
QC2;YY1,LQ2	0.00189666	0.000265702	7.13832
SX1;YY1,WL1	0.00189667	0.000192854	9.83472
MY4;QC1,HN2	0.0018968	0.000280256	6.76808
SX1;ZZ1,HN1	0.00189699	0.000205669	9.22348
QC2;YY1,MY2	0.0018972	0.00022473	8.44213
SX1;WL1,LQ1	0.00189949	0.000186723	10.1727
MY4;AH1,QC1	0.00190067	0.000214461	8.86253
MY4;RZ3,HN2	0.00190116	0.000247251	7.6892
MY4;MY2,HN3	0.0019018	0.000245716	7.73984
MY4;YY5,HN2	0.00190293	0.000306309	6.21245
MY4;YY2,LQ1	0.00190332	0.000254042	7.49216
QC2;YY4,YY6	0.00190489	0.000217303	8.76604
SX1;YY4,QC1	0.00190616	0.000219377	8.68897
MY4;YY2,ZZ1	0.00190717	0.000213985	8.91266
SX1;YY6,QC1	0.00190903	0.00019347	9.86731
SX1;YY3,MY2	0.00190905	0.000259352	7.36088
MY4;YY5,RZ1	0.00190939	0.000282116	6.76811
SX1;YY5,MY1	0.00190974	0.000196938	9.69717
SX1;YY5,LQ1	0.00191006	0.000211515	9.03037
MY4;YY5,QC1	0.00191164	0.000247693	7.71777
MY4;WL2,HN2	0.00191193	0.000274557	6.96369
MY4;WL2,LQ2	0.00191233	0.000255413	7.48721
SX1;AH1,HN2	0.00191386	0.000221915	8.62431
MY4;YY3,RZ1	0.00191403	0.000312685	6.12127
SX1;YY3,WL1	0.0019142	0.000177342	10.7938
MY4;YY4,RZ1	0.00191424	0.000280548	6.82321
MY4;QD1,HN1	0.00191457	0.000215428	8.88729
SX1;RZ3,HN4	0.00191501	0.000230108	8.32223
MY4;YY7,HN3	0.00191539	0.000179825	10.6514
SX1;YY2,RZ1	0.00191563	0.000141482	13.5398
SX1;YY7,RZ2	0.00191638	0.000177698	10.7845
MY4;YY1,YY8	0.00191721	0.000282116	6.79581
SX1;YY3,QD2	0.00191805	0.000204161	9.39483
QC2;YY5,YY7	0.00191838	0.000300661	6.38052
SX1;YY7,RZ3	0.0019191	0.000178837	10.731
SX1;YY5,MY2	0.00191943	0.000248821	7.7141
SX1;YY2,QD2	0.00191968	0.000197404	9.72461
SX1;RZ1,HN1	0.00191977	0.00019355	9.91871
MY4;QC2,HN3	0.00192206	0.000236849	8.11509
SX1;MY4,LQ2	0.00192258	0.000210035	9.15363
MY4;YY8,QD1	0.00192346	0.000214951	8.94838
QC2;YY4,YY3	0.00192429	0.000213275	9.02259
SX1;MY4,WL1	0.00192631	0.000181077	10.6381
SX1;YY1,YY2	0.00192759	0.000148032	13.0214
SX1;WL2,HN2	0.00192778	0.000206514	9.33485
MY4;YY7,LQ1	0.00192804	0.000179032	10.7692
MY4;AH1,WL1	0.00192855	0.000198949	9.69367
MY4;YY5,RZ3	0.00193064	0.000232903	8.28946
MY4;MY2,HN2	0.0019307	0.000302388	6.38484
SX1;YY6,MY2	0.00193229	0.000227011	8.51187
QC2;QD2,MY3	0.0019331	0.000268304	7.20491
MY4;WL2,HN3	0.00193375	0.000251534	7.68782
SX1;YY4,RZ3	0.00193412	0.000117086	16.5188
MY4;YY2,QD1	0.00193427	0.000197537	9.79193
SX1;WL1,HN2	0.00193432	0.000188962	10.2365
SX1;QD2,MY4	0.00193615	0.000208427	9.28937
MY4;YY4,HN2	0.0019376	0.000271665	7.13231
QC2;YY5,YY8	0.00194036	0.000180915	10.7253
MY4;YY2,QC2	0.00194109	0.000164814	11.7775
MY4;YY2,WL1	0.00194129	0.000186077	10.4327
SX1;RZ3,HN1	0.00194146	0.000219203	8.85688
SX1;YY3,ZZ1	0.00194153	0.000206759	9.39031
MY4;YY2,QC1	0.00194342	0.000212858	9.13015
SX1;YY3,RZ2	0.00194346	0.000206959	9.39056
QC2;MY3,ZZ1	0.00194684	0.00017426	11.172
QC2;YY6,YY8	0.00194719	0.000213626	9.11495
SX1;YY4,RZ2	0.00194724	0.000174258	11.1745
MY4;RZ2,WL1	0.00194837	0.000211094	9.22989
SX1;YY4,LQ2	0.00194852	0.00023927	8.14357
MY4;YY5,HN4	0.00195268	0.000245265	7.9615
MY4;YY7,ZZ2	0.00195395	0.000272025	7.18299
QC2;YY7,YY8	0.00195406	0.000237079	8.24225
SX1;YY2,HN2	0.00195615	0.000119148	16.4179
SX1;MY1,HN2	0.00195625	0.000179827	10.8785
SX1;RZ1,WL1	0.0019572	0.000194827	10.0458
SX1;ZZ2,WL1	0.00195751	0.000189214	10.3455
MY4;LQ1,HN4	0.00195817	0.000248664	7.8748
MY4;YY7,WL1	0.00196005	0.000203037	9.65368
MY4;YY4,MY2	0.00196111	0.000228725	8.57409
SX1;YY7,QD1	0.00196127	0.000178285	11.0007
MY4;WL1,LQ2	0.00196146	0.00026495	7.40315
SX1;MY4,LQ1	0.00196175	0.000241224	8.13248
MY4;YY2,QD2	0.00196301	0.000277833	7.06545
MY4;QC2,HN4	0.00196575	0.000216561	9.07715
MY4;YY1,HN3	0.001966	0.000297715	6.60364
SX1;YY3,LQ1	0.00196915	0.000255122	7.71846
MY4;RZ1,MY3	0.00196982	0.000279596	7.04524
MY4;LQ1,HN3	0.00196986	0.000287319	6.85599
MY4;YY4,SX1	0.00196996	0.000170651	11.5438
MY4;AH1,QD2	0.0019734	0.000218493	9.03187
SX1;YY2,RZ2	0.00197475	0.000181712	10.8675
MY4;RZ3,HN4	0.00197511	0.000223951	8.8194
MY4;YY3,QD2	0.00197551	0.00024037	8.21864
MY4;YY7,YY2	0.00197845	0.000209255	9.45473
MY4;YY5,HN1	0.00197924	0.000279458	7.0824
MY4;YY2,SX1	0.00197948	0.000207131	9.5567
SX1;AH1,MY3	0.00197987	0.000281999	7.02083
SX1;WL2,HN1	0.00198149	0.000228219	8.68242
MY4;YY3,WL1	0.0019815	0.000203284	9.74746
SX1;WL2,HN4	0.00198279	0.000198547	9.98648
QC2;RZ2,MY1	0.00198356	0.000225303	8.804
MY4;WL2,HN4	0.00198417	0.000238993	8.3022
QC2;RZ1,MY1	0.00198438	0.000196818	10.0823
MY4;MY1,QC2	0.00198439	0.000187631	10.576
QC2;YY3,YY8	0.00198443	0.000233527	8.49765
MY4;QD1,ZZ2	0.00198452	0.000254099	7.81004
MY4;YY5,QD2	0.00198503	0.000274133	7.24113
MY2;MY1,LQ2	0.00198508	0.000310111	6.40118
MY4;YY6,SX1	0.00198577	0.000175385	11.3223
SX1;AH1,RZ1	0.00198616	0.000210932	9.41612
QC2;RZ1,MY2	0.00198635	0.00019455	10.21
SX1;RZ1,HN3	0.00198726	0.000219106	9.06986
SX1;YY2,ZZ1	0.00198887	0.000226751	8.77116
MY4;ZZ2,LQ1	0.00199053	0.00025726	7.73743
MY4;QC2,HN1	0.00199139	0.000212857	9.35554
SX1;YY4,QD2	0.00199236	0.000205058	9.7161
MY4;QD1,MY1	0.00199244	0.00026616	7.48586
MY4;YY6,AH1	0.00199297	0.000195781	10.1796
MY4;YY3,SX1	0.00199361	0.000205478	9.70231
MY4;YY5,YY2	0.0019941	0.000168826	11.8116
SX1;YY3,MY1	0.00199533	0.000218002	9.15281
MY4;YY4,LQ2	0.0019959	0.000287676	6.938
SX1;YY4,WL1	0.00199685	0.000152301	13.1112
MY4;MY2,HN4	0.00199752	0.000266957	7.48253
SX1;ZZ1,HN4	0.00199897	0.000266778	7.49302
MY4;ZZ1,WL2	0.00199907	0.000242901	8.22998
MY4;ZZ1,QC1	0.00199966	0.000258368	7.7396
MY4;YY3,LQ1	0.00200101	0.000196403	10.1883
SX1;YY2,MY3	0.00200147	0.000204403	9.79179
MY4;YY7,QD1	0.00200336	0.000215011	9.31751
MY4;YY1,WL2	0.00200592	0.000259564	7.72803
MY4;YY3,ZZ2	0.00200634	0.000267889	7.48941
QC2;RZ2,LQ2	0.00200645	0.00021879	9.17065
SX1;ZZ1,HN2	0.00201062	0.000189893	10.5882
SX1;YY5,RZ2	0.00201079	0.000195776	10.2709
MY4;RZ3,HN3	0.00201093	0.000213963	9.39849
SX1;WL1,HN3	0.00201101	0.000194971	10.3144
MY4;LQ2,HN3	0.00201441	0.000293722	6.85822
SX1;YY6,MY1	0.00201851	0.000192884	10.4649
QC2;YY1,QD2	0.00201865	0.000256432	7.87206
MY4;YY7,AH1	0.00202054	0.000206979	9.76208
MY4;YY1,YY3	0.00202101	0.000290853	6.94857
MY2;QD2,MY1	0.00202251	0.000252244	8.01806
QC2;RZ2,LQ1	0.00202494	0.000233106	8.68679
MY4;YY4,QD2	0.00202618	0.000269541	7.51712
SX1;YY6,LQ1	0.00202658	0.000225469	8.9883
MY4;QD1,MY2	0.00202676	0.000300708	6.73997
SX1;YY5,QD2	0.00202814	0.000196801	10.3055
MY4;AH1,RZ3	0.00202944	0.000252083	8.0507
MY4;MY1,SX1	0.00203063	0.000185059	10.9729
SX1;YY4,WL2	0.00203369	0.00019518	10.4195
MY4;YY3,RZ3	0.00203376	0.000238111	8.54122
SX1;RZ1,HN4	0.00203438	0.000178174	11.418
MY4;YY3,QC2	0.00203487	0.000185992	10.9406
MY4;YY1,WL1	0.00203707	0.000228268	8.92405
SX1;WL1,HN1	0.0020381	0.000204332	9.97447
MY4;RZ1,WL2	0.00203848	0.000322132	6.32808
SX1;LQ1,HN4	0.00203944	0.000243424	8.37813
MY2;MY1,HN2	0.00204003	0.000316131	6.45311
SX1;YY6,RZ1	0.00204014	0.000190433	10.7132
MY4;YY4,WL1	0.0020405	0.000210343	9.70086
MY4;AH1,QC2	0.00204155	0.000201614	10.126
SX1;RZ1,HN2	0.00204177	0.000195317	10.4536
SX1;YY1,HN2	0.00204181	0.000177367	11.5117
MY4;YY4,AH1	0.00204191	0.000245363	8.32198
QC2;MY1,LQ1	0.00204227	0.000189897	10.7546
MY4;AH1,ZZ2	0.00204314	0.000214569	9.5221
SX1;YY8,RZ2	0.00204437	0.000193217	10.5807
SX1;YY2,AH1	0.00204521	0.000208481	9.81007
SX1;RZ1,ZZ2	0.00204743	0.000199151	10.2808
SX1;AH1,LQ1	0.00204774	0.000286833	7.13912
SX1;YY1,QD1	0.00204917	0.000215512	9.50839
MY4;YY6,LQ1	0.0020506	0.000297358	6.89607
SX1;RZ2,ZZ2	0.00205344	0.000181549	11.3107
SX1;QD1,ZZ2	0.00205524	0.000146163	14.0613
MY4;YY5,HN3	0.00205565	0.000199919	10.2824
MY2;MY1,HN3	0.00205608	0.000331579	6.2009
MY4;YY6,RZ3	0.00205713	0.000235138	8.74859
MY4;QC2,LQ2	0.00206003	0.000272533	7.55885
SX1;MY4,ZZ1	0.00206118	0.000223648	9.21621
QC2;RZ3,LQ1	0.00206156	0.00022247	9.26672
QC2;RZ2,MY2	0.00206193	0.000221988	9.28849
MY4;RZ1,SX1	0.002063	0.000219543	9.39678
SX1;YY4,MY2	0.00206345	0.000239527	8.61469
MY4;YY3,YY2	0.00206389	0.000215801	9.56386
SX1;MY1,HN3	0.00206409	0.000203167	10.1596
SX1;YY4,MY1	0.00206473	0.000192257	10.7394
MY4;YY4,HN3	0.00206501	0.000180152	11.4626
SX1;ZZ2,WL2	0.00206578	0.000241797	8.54344
MY4;YY1,SX1	0.00206672	0.000251522	8.21684
MY4;YY5,QC2	0.00206735	0.000199757	10.3493
SX1;YY5,YY1	0.00206816	0.0001744	11.8587
MY4;QD1,WL2	0.00206823	0.000320291	6.45734
SX1;YY6,WL1	0.00206888	0.000188961	10.9487
MY4;YY3,HN4	0.00207021	0.0002284	9.06397
QC2;RZ1,LQ1	0.00207022	0.000212755	9.73052
SX1;WL2,HN3	0.00207028	0.000226904	9.12404
MY4;YY6,YY1	0.00207036	0.000229349	9.02711
SX1;RZ2,MY4	0.00207054	0.000192188	10.7735
SX1;AH1,RZ2	0.00207067	0.000198296	10.4423
MY4;ZZ1,QC2	0.00207138	0.00019927	10.3948
SX1;YY2,HN1	0.00207167	0.000188179	11.0091
SX1;LQ1,HN1	0.00207196	0.000186617	11.1027
SX1;MY2,MY4	0.00207231	0.000207841	9.97063
MY4;MY3,MY2	0.00207441	0.000293322	7.07213
SX1;MY3,HN1	0.00207828	0.000295283	7.03827
MY2;RZ3,MY1	0.00208	0.000279312	7.44688
SX1;YY6,WL2	0.002083	0.000268628	7.75421
MY4;YY4,RZ3	0.0020837	0.000237062	8.78969
QC2;YY2,YY8	0.00208449	0.000204261	10.2051
SX1;YY5,MY3	0.00208472	0.000212273	9.82094
MY4;AH1,SX1	0.00208594	0.000220715	9.45083
MY4;AH1,RZ2	0.00208607	0.00021949	9.50414
MY4;YY1,AH1	0.00208831	0.000251375	8.30755
SX1;RZ3,HN3	0.00208874	0.000222139	9.40282
SX1;YY3,WL2	0.00208915	0.000197955	10.5536
MY4;YY6,HN3	0.00209033	0.000211263	9.89443
SX1;MY1,HN1	0.0020932	0.000170578	12.2712
MY4;MY2,QC2	0.00209323	0.000216507	9.66822
MY4;RZ1,QC1	0.00209378	0.000285864	7.32441
MY4;RZ1,WL1	0.00209388	0.000284381	7.36295
QC2;YY4,YY8	0.00209407	0.000168929	12.3961
QC2;MY2,LQ1	0.00209744	0.000247027	8.49072
SX1;YY4,YY1	0.00209971	0.000158675	13.2327
QC2;ZZ1,LQ1	0.00210211	0.000162638	12.9251
MY4;YY6,RZ2	0.00210343	0.000215607	9.75585
SX1;YY2,ZZ2	0.00210517	0.000188892	11.1449
SX1;YY3,RZ1	0.00211069	0.000231249	9.12735
SX1;YY6,QD2	0.00211114	0.000198033	10.6605
MY4;YY6,QD1	0.00211245	0.000189007	11.1766
QC2;MY1,LQ2	0.00211344	0.000237958	8.88156
QC2;YY1,RZ3	0.00211381	0.000199611	10.5897
MY4;QD1,RZ2	0.00211386	0.000245841	8.59845
MY4;YY1,QC2	0.00212062	0.0002166	9.79049
MY4;YY4,WL2	0.00212454	0.000197269	10.7698
MY4;YY3,HN1	0.00212509	0.000227763	9.33027
SX1;YY7,WL1	0.00212521	0.000177221	11.9919
MY4;YY4,QC2	0.00212532	0.000161887	13.1284
MY4;YY4,HN1	0.00212722	0.000193206	11.0101
MY4;YY6,WL1	0.00212833	0.000198377	10.7287
SX1;YY7,LQ1	0.00212864	0.000242462	8.77927
MY4;LQ2,HN4	0.00212975	0.000295546	7.20615
SX1;YY7,MY3	0.00213014	0.000237619	8.96451
MY4;YY4,QD1	0.00213091	0.0002476	8.60623
MY4;YY6,QC2	0.0021318	0.000162932	13.084
MY4;RZ3,WL1	0.00213193	0.000243352	8.76069
RZ3;RZ2,ZZ1	0.00213363	0.00015858	13.4546
SX1;YY2,HN4	0.00213426	0.000204353	10.444
SX1;YY4,RZ1	0.00213454	0.00019413	10.9954
SX1;YY8,RZ1	0.0021349	0.0002106	10.1372
MY4;QC2,LQ1	0.00213554	0.000274198	7.78832
MY4;RZ2,MY3	0.00213765	0.000228713	9.34644
MY4;YY3,QC1	0.00213798	0.000239127	8.94077
MY4;QD2,QC1	0.00213799	0.000277555	7.70294
MY4;AH1,QD1	0.00213825	0.00022439	9.52916
MY4;RZ2,QC1	0.00213932	0.000248016	8.62574
MY4;YY4,QC1	0.00213959	0.00024097	8.87907
SX1;MY2,HN2	0.00213974	0.000226599	9.44289
MY4;YY4,ZZ2	0.00214003	0.000264764	8.08277
SX1;AH1,HN4	0.0021492	0.000285657	7.52372
MY4;RZ2,WL2	0.00215122	0.000256032	8.40215
MY4;MY1,QC1	0.00215186	0.000208247	10.3332
SX1;MY2,HN1	0.00215407	0.000173818	12.3927
SX1;YY7,RZ1	0.0021541	0.000192349	11.1989
MY4;YY6,QC1	0.00215827	0.000200035	10.7894
MY4;WL2,LQ1	0.00215873	0.000273779	7.88495
MY4;YY6,QD2	0.00216076	0.000278158	7.76808
SX1;YY1,HN4	0.00216101	0.000228589	9.45371
SX1;YY1,HN1	0.00216127	0.000219316	9.85457
MY2;MY1,HN1	0.00216266	0.000282323	7.66024
MY4;YY8,AH1	0.00216355	0.000254306	8.50766
MY4;QD2,QC2	0.00216382	0.00020419	10.5971
SX1;MY1,HN4	0.00216383	0.000236719	9.14089
MY4;RZ3,WL2	0.0021646	0.000280178	7.72582
SX1;AH1,MY4	0.00216733	0.00024162	8.96998
MY4;YY3,HN3	0.00216892	0.000224013	9.68213
MY4;YY3,QD1	0.00217022	0.000266191	8.15287
MY2;MY1,ZZ1	0.00217129	0.000282898	7.67517
SX1;LQ2,HN4	0.00217184	0.000360605	6.02277
MY4;AH1,LQ1	0.00217193	0.000197471	10.9987
SX1;YY6,AH1	0.00217453	0.000220609	9.8569
MY4;MY3,ZZ1	0.00217611	0.000280446	7.75949
SX1;MY3,HN2	0.00217613	0.000207791	10.4727
MY4;RZ1,QC2	0.00218096	0.000221524	9.84524
MY4;MY2,SX1	0.00218096	0.000251333	8.67755
SX1;YY7,YY1	0.00218252	0.000148422	14.7048
MY4;RZ2,SX1	0.00218272	0.000234996	9.28835
MY4;RZ2,QC2	0.0021845	0.000164662	13.2666
MY2;YY1,MY1	0.00218458	0.000282499	7.73305
MY4;YY6,HN4	0.00218475	0.000172631	12.6556
SX1;YY1,MY4	0.00218655	0.000186017	11.7545
MY2;RZ2,MY1	0.00218664	0.000272086	8.0366
QC2;RZ2,ZZ1	0.00218787	0.000191839	11.4048
SX1;YY6,RZ2	0.0021882	0.000144664	15.1261
SX1;YY1,AH1	0.00218891	0.000160115	13.6708
SX1;LQ1,HN3	0.00218903	0.000246171	8.89231
SX1;MY2,HN4	0.00218933	0.000263983	8.29346
MY4;YY6,WL2	0.00218965	0.000258783	8.46136
SX1;RZ1,MY4	0.00219027	0.000146711	14.9291
SX1;YY8,MY3	0.00219036	0.000218468	10.026
MY4;QD2,WL1	0.00219141	0.000242028	9.05434
MY4;ZZ1,SX1	0.00219208	0.000221277	9.90649
SX1;MY2,ZZ2	0.00219285	0.000229568	9.55209
SX1;LQ2,HN3	0.00219441	0.000321044	6.83524
MY4;QC1,WL1	0.00219465	0.000230229	9.53247
SX1;MY1,ZZ2	0.00219473	0.000195654	11.2174
MY2;MY1,MY3	0.00219499	0.000282818	7.76116
MY2;MY1,HN4	0.00219802	0.000294704	7.4584
MY4;QD1,QC1	0.00219828	0.000241407	9.10612
SX1;YY1,ZZ2	0.00219982	0.000242054	9.08812
SX1;YY1,LQ1	0.00220006	0.000192333	11.4388
SX1;AH1,HN1	0.00220031	0.000248288	8.86194
MY4;QD1,WL1	0.00220032	0.000259814	8.46884
MY2;AH1,MY1	0.00220143	0.000287301	7.66244
MY4;YY3,WL2	0.00220364	0.000213587	10.3173
MY4;QD1,RZ1	0.00220611	0.000281921	7.82528
MY4;YY7,YY8	0.00220621	0.000252449	8.73923
SX1;YY5,RZ1	0.00220661	0.000179593	12.2868
MY4;QD1,ZZ1	0.00220736	0.00030643	7.20347
MY2;MY1,LQ1	0.00220984	0.000267467	8.26209
MY4;RZ3,MY3	0.00221362	0.000216389	10.2299
MY2;YY5,MY1	0.00221384	0.000296789	7.4593
SX1;YY1,YY3	0.00221395	0.000208757	10.6054
SX1;YY2,HN3	0.00222127	0.000225477	9.85141
MY4;RZ3,QC2	0.0022213	0.000208942	10.6312
SX1;MY1,MY4	0.00222263	0.000156986	14.1582
MY2;MY1,SX1	0.00222353	0.000251892	8.82729
MY2;YY4,MY1	0.0022248	0.000308313	7.21605
MY2;MY1,ZZ2	0.0022254	0.000296402	7.50805
MY4;QC2,WL1	0.00222644	0.000185144	12.0254
MY4;YY5,AH1	0.00222744	0.000243076	9.16353
MY4;QD2,WL2	0.00222817	0.000300727	7.40927
RZ3;QD2,HN3	0.00222971	0.000327914	6.79969
SX1;YY1,MY3	0.00223038	0.000245306	9.09224
SX1;MY2,HN3	0.00223153	0.000245491	9.09008
RZ3;QD2,HN1	0.00223487	0.000278934	8.01215
SX1;YY4,AH1	0.00223927	0.000199519	11.2234
MY4;MY2,QC1	0.00224465	0.000227598	9.86238
MY4;QC1,LQ1	0.00224619	0.000302124	7.43466
SX1;YY3,MY3	0.00224913	0.000249243	9.02382
MY2;MY1,WL2	0.00225452	0.000266991	8.44418
MY4;QD2,MY3	0.00225481	0.000307934	7.32238
SX1;YY4,LQ1	0.00225843	0.000195918	11.5274
SX1;YY6,HN2	0.00225891	0.000214803	10.5162
SX1;YY3,MY4	0.00225965	0.000210243	10.7478
MY2;RZ1,MY1	0.00226304	0.000273028	8.28868
MY4;WL1,LQ1	0.00226469	0.00026736	8.47057
MY2;MY1,QC2	0.00226501	0.00027333	8.28674
MY2;MY1,WL1	0.00226566	0.000291381	7.77561
MY4;YY4,LQ1	0.00226664	0.000246526	9.19435
SX1;YY6,MY4	0.0022675	0.000197954	11.4547
SX1;YY1,YY8	0.00226859	0.000140744	16.1185
SX1;YY6,YY1	0.00227113	0.000208139	10.9116
SX1;YY2,MY4	0.00227378	0.000128994	17.627
SX1;YY4,HN4	0.00227615	0.000198889	11.4443
MY4;QC1,WL2	0.00227892	0.00026935	8.46079
MY4;QD1,QC2	0.00227946	0.000226932	10.0447
MY2;MY1,QC1	0.00228106	0.000285671	7.9849
SX1;YY3,HN2	0.00228138	0.000177952	12.8202
RZ3;RZ1,ZZ1	0.00228305	0.000236155	9.66759
SX1;YY4,MY4	0.0022833	0.000173192	13.1836
MY4;SX1,LQ1	0.00229151	0.000274591	8.3452
SX1;MY3,ZZ2	0.00229497	0.000237366	9.66848
QC2;RZ1,LQ2	0.00229651	0.000214699	10.6964
SX1;ZZ2,LQ1	0.00230394	0.000241796	9.52842
RZ3;RZ1,MY2	0.00230436	0.000263003	8.76172
MY4;YY1,LQ1	0.00230503	0.000282547	8.15803
MY2;YY6,MY1	0.00230975	0.000270594	8.53584
MY2;YY3,MY1	0.0023098	0.000296651	7.78627
SX1;AH1,HN3	0.00231368	0.000231853	9.97905
MY4;QD2,SX1	0.00231711	0.000229051	10.1162
MY4;QD1,LQ2	0.00231771	0.000319364	7.25727
RZ3;RZ2,HN3	0.00231786	0.000282064	8.21752
MY4;QC2,WL2	0.0023193	0.000210378	11.0244
SX1;MY3,HN4	0.00232024	0.000234173	9.90823
QC2;RZ3,MY1	0.00232303	0.000213258	10.8931
MY4;QD1,RZ3	0.00232525	0.000288416	8.06216
SX1;YY7,HN2	0.00232526	0.00025426	9.14522
RZ3;YY1,RZ1	0.00232587	0.000267637	8.69041
MY2;YY2,MY1	0.00232611	0.000261347	8.90044
MY4;SX1,WL1	0.00232695	0.000193893	12.0012
MY2;YY7,MY1	0.00232762	0.000312033	7.45954
MY4;YY3,AH1	0.00233049	0.000245847	9.47941
SX1;YY4,MY3	0.00233061	0.000272132	8.56426
MY4;SX1,LQ2	0.00233069	0.000239728	9.72222
MY2;QD1,MY1	0.00233953	0.000269725	8.67377
MY4;YY7,YY3	0.00233991	0.000257865	9.07416
SX1;YY3,YY2	0.00234406	0.000188933	12.4068
MY4;RZ3,QC1	0.00235224	0.000287743	8.17479
RZ3;YY7,QD2	0.00235348	0.000236442	9.95374
SX1;YY4,HN2	0.00235764	0.000184915	12.7499
QC2;MY3,LQ1	0.00235795	0.000201348	11.7108
SX1;YY5,MY4	0.00236022	0.000195689	12.0611
QC2;YY1,ZZ1	0.00236341	0.000219954	10.745
MY4;YY4,YY2	0.00236727	0.000185458	12.7645
SX1;YY6,HN1	0.0023676	0.000202053	11.7177
QC2;QD2,LQ1	0.00237202	0.000282467	8.3975
SX1;MY4,HN4	0.00237278	0.000202542	11.715
MY2;MY1,MY4	0.00237385	0.000286479	8.2863
MY4;SX1,WL2	0.00237415	0.000241785	9.81929
SX1;YY5,YY2	0.00237484	0.00018518	12.8245
SX1;YY8,HN2	0.00237633	0.000213124	11.15
MY4;YY5,YY8	0.00237692	0.000245985	9.66285
MY4;QD1,LQ1	0.00237891	0.0003369	7.06117
MY4;QC1,LQ2	0.0023807	0.000313968	7.58262
QC2;RZ3,LQ2	0.00238086	0.000256942	9.26615
MY4;YY3,YY8	0.0023885	0.00025557	9.34581
MY2;YY8,MY1	0.00238963	0.000296678	8.05464
SX1;YY6,MY3	0.00238978	0.000220523	10.8368
SX1;MY4,HN2	0.00239	0.000171499	13.9359
QC2;MY2,LQ2	0.00239337	0.000278128	8.60528
MY4;YY2,YY8	0.00239479	0.000197791	12.1077
RZ3;RZ1,HN3	0.00239503	0.000268675	8.91425
MY4;YY1,QD1	0.00239684	0.000364527	6.57519
MY4;YY5,YY3	0.00239744	0.000252142	9.50827
SX1;RZ3,MY3	0.00239935	0.0002045	11.7327
SX1;YY5,HN2	0.00239989	0.000208505	11.51
SX1;WL1,WL2	0.00240804	0.000185515	12.9803
SX1;YY8,HN4	0.00240825	0.000191522	12.5743
MY4;YY5,YY7	0.00240925	0.00022197	10.8539
SX1;YY1,HN3	0.00240997	0.000204779	11.7686
SX1;YY8,MY4	0.0024181	0.000154058	15.696
SX1;YY7,HN4	0.0024212	0.000211921	11.425
QC2;MY3,LQ2	0.00242141	0.000210774	11.4882
MY4;YY4,YY7	0.00242353	0.000185208	13.0855
SX1;YY7,AH1	0.00242672	0.000222243	10.9192
SX1;YY5,HN4	0.00243241	0.000278778	8.72527
MY4;RZ3,SX1	0.00243288	0.000220911	11.013
MY4;YY7,YY6	0.00244297	0.000206719	11.8178
SX1;YY6,ZZ2	0.00244504	0.000182365	13.4074
SX1;MY3,HN3	0.00244537	0.000309623	7.89791
MY4;YY6,YY8	0.00244818	0.000250778	9.76237
SX1;YY3,HN4	0.00244937	0.000232463	10.5366
MY4;YY6,YY2	0.0024536	0.000209935	11.6874
RZ3;RZ2,HN2	0.00245412	0.000235216	10.4335
MY4;YY1,RZ1	0.0024558	0.000301527	8.14456
QC2;RZ1,ZZ1	0.00245728	0.000236133	10.4063
MY4;YY1,MY1	0.00246236	0.000309021	7.96828
SX1;ZZ2,HN2	0.00246237	0.000271155	9.08105
SX1;YY5,ZZ2	0.00246396	0.000213577	11.5367
RZ3;YY1,RZ2	0.00247307	0.000142728	17.3271
SX1;YY1,LQ2	0.00247376	0.000243835	10.1452
RZ3;RZ1,HN1	0.00247481	0.000240812	10.2769
MY4;QD2,QD1	0.00247704	0.000311226	7.95898
SX1;MY4,HN1	0.00248336	0.000195995	12.6705
SX1;MY1,MY3	0.00248352	0.000160264	15.4964
QC2;QD2,MY1	0.00248498	0.000279716	8.88392
MY4;YY1,RZ2	0.00248656	0.000218316	11.3897
RZ3;RZ1,MY1	0.0024874	0.000268868	9.25138
SX1;RZ3,LQ1	0.00248786	0.000195588	12.7199
SX1;YY1,RZ2	0.00249038	0.000227732	10.9356
SX1;YY7,YY2	0.00249108	0.000224193	11.1113
SX1;YY7,MY4	0.00249211	0.000197555	12.6148
SX1;YY8,AH1	0.00249571	0.000197735	12.6214
SX1;YY7,HN1	0.00249644	0.000229468	10.8792
RZ3;RZ1,SX1	0.00249651	0.000266508	9.36746
SX1;YY8,HN1	0.0024974	0.000184401	13.5433
RZ3;RZ2,MY2	0.00249993	0.000272815	9.16345
SX1;YY5,AH1	0.00250172	0.000211481	11.8295
SX1;YY3,AH1	0.0025042	0.000209315	11.9638
QC2;RZ3,MY2	0.00250804	0.000239169	10.4865
SX1;MY4,HN3	0.00251069	0.000184042	13.6419
SX1;MY3,MY2	0.00251206	0.000218007	11.5228
MY4;SX1,QC1	0.00251674	0.000218909	11.4967
RZ3;QD2,RZ2	0.00251983	0.00022716	11.0927
RZ3;QD2,HN4	0.00252219	0.000309859	8.13979
SX1;RZ1,MY3	0.00252543	0.000212292	11.896
SX1;RZ2,LQ2	0.00253142	0.000252373	10.0305
MY4;QD1,SX1	0.00253421	0.000227838	11.1229
RZ3;QD2,QC1	0.0025347	0.000253623	9.99395
SX1;YY8,ZZ2	0.00253767	0.000228033	11.1285
MY4;YY5,YY6	0.00254172	0.00023528	10.8029
SX1;YY8,HN3	0.00255162	0.000206605	12.3502
SX1;QD2,MY3	0.0025563	0.000212418	12.0343
SX1;AH1,ZZ2	0.00256213	0.000210497	12.1718
MY4;YY5,YY4	0.00256279	0.00024818	10.3263
RZ3;YY8,QD2	0.00256399	0.00030461	8.4173
SX1;ZZ2,HN4	0.00256895	0.00032493	7.90616
SX1;YY5,HN1	0.00256955	0.000232764	11.0393
RZ3;RZ2,LQ2	0.00257162	0.000242716	10.5952
SX1;YY6,HN4	0.00257176	0.000207271	12.4077
SX1;RZ2,MY3	0.00257353	0.000159198	16.1656
SX1;YY1,RZ1	0.00257935	0.000219599	11.7457
RZ3;RZ2,HN1	0.00257957	0.000234085	11.0198
QC2;ZZ1,LQ2	0.00258042	0.000231649	11.1394
RZ3;QD2,RZ1	0.00258073	0.000267451	9.64936
MY4;YY6,YY3	0.00258199	0.000204028	12.6551
MY4;QC2,QC1	0.00258263	0.000236041	10.9415
MY4;YY4,YY8	0.00258858	0.000193877	13.3517
SX1;MY1,LQ2	0.00259039	0.000220546	11.7453
RZ3;YY1,QD2	0.00259629	0.000225836	11.4964
RZ3;RZ2,HN4	0.00259782	0.000276903	9.38168
SX1;MY3,ZZ1	0.00260263	0.00021496	12.1075
SX1;MY4,ZZ2	0.00260493	0.000191698	13.5887
MY4;SX1,QC2	0.0026056	0.000233227	11.1719
SX1;YY4,HN3	0.00260573	0.000187142	13.9238
RZ3;RZ2,MY1	0.00260657	0.000249839	10.433
RZ3;RZ1,QC1	0.00260793	0.000229817	11.3478
SX1;YY3,HN1	0.00261484	0.00023159	11.2908
SX1;YY6,HN3	0.00261524	0.00020167	12.9679
RZ3;RZ1,HN4	0.00261588	0.000246215	10.6244
SX1;YY3,ZZ2	0.00261765	0.000270411	9.68026
MY4;YY1,LQ2	0.0026179	0.000302033	8.6676
SX1;YY1,MY1	0.00261828	0.000235615	11.1125
SX1;MY3,MY4	0.0026186	0.000214861	12.1874
SX1;ZZ1,LQ1	0.00261928	0.000279845	9.35973
RZ3;RZ1,MY3	0.00262259	0.000299621	8.75301
MY4;YY4,YY3	0.00262506	0.00019644	13.3632
SX1;ZZ2,HN3	0.00263	0.000237913	11.0545
RZ3;QD2,SX1	0.00263318	0.000285764	9.21453
SX1;MY1,LQ1	0.0026339	0.000198811	13.2483
MY4;MY3,LQ2	0.00263934	0.000239558	11.0175
SX1;YY4,HN1	0.00264061	0.000188619	13.9997
RZ3;YY6,RZ1	0.0026449	0.000208965	12.6572
SX1;MY2,LQ1	0.00264759	0.000244803	10.8152
SX1;ZZ2,HN1	0.00264868	0.00027638	9.58346
MY4;MY3,LQ1	0.00265139	0.000227864	11.6358
MY4;YY1,MY2	0.00265164	0.000365618	7.25248
SX1;YY1,MY2	0.00265723	0.000221836	11.9783
RZ3;QD2,ZZ2	0.00266375	0.000310079	8.59058
SX1;RZ2,LQ1	0.00266459	0.000239634	11.1194
SX1;YY7,HN3	0.00266493	0.000222674	11.9678
RZ3;QD2,HN2	0.00266771	0.000303251	8.79701
SX1;YY4,YY2	0.00267108	0.000173461	15.3988
SX1;YY5,HN3	0.00267329	0.000268666	9.95024
RZ3;RZ1,HN2	0.00267999	0.000229608	11.672
SX1;YY3,HN3	0.00268599	0.000249249	10.7763
RZ3;YY2,RZ1	0.00268882	0.000258817	10.3889
MY4;RZ1,MY1	0.00269031	0.000279661	9.61989
RZ3;YY3,QD2	0.0026907	0.000271685	9.90373
RZ3;YY4,QD2	0.00269142	0.000282253	9.53547
RZ3;QD2,QC2	0.00269146	0.000248105	10.8481
SX1;RZ3,LQ2	0.00269248	0.00019129	14.0754
RZ3;AH1,QD2	0.0026929	0.000303442	8.87452
MY4;RZ2,MY1	0.00269304	0.00025462	10.5767
RZ3;YY4,RZ1	0.00269692	0.000294109	9.16982
MY4;MY1,LQ2	0.00269844	0.00028503	9.46721
MY4;YY4,YY6	0.00270258	0.000206422	13.0925
MY4;MY1,LQ1	0.00270278	0.000220499	12.2576
SX1;YY1,QD2	0.0027131	0.00024627	11.0168
RZ3;AH1,RZ1	0.00271878	0.000249224	10.909
QC2;QD2,MY2	0.00272748	0.000285232	9.56232
RZ3;YY7,RZ2	0.00272996	0.000217724	12.5386
RZ3;YY7,RZ1	0.00273151	0.000239263	11.4164
RZ3;RZ2,SX1	0.00273267	0.000269495	10.14
SX1;RZ2,MY1	0.00273295	0.000183221	14.9162
RZ3;RZ1,WL2	0.00274026	0.000236681	11.5778
SX1;YY6,YY2	0.00274161	0.000175107	15.6568
RZ3;RZ1,LQ2	0.00274169	0.000293716	9.33452
RZ3;YY4,RZ2	0.00274579	0.000251376	10.9231
RZ3;YY3,RZ1	0.00274666	0.00026832	10.2365
RZ3;QD1,RZ1	0.00274724	0.000222997	12.3196
RZ3;QD2,MY4	0.00274894	0.000290656	9.45771
SX1;YY1,RZ3	0.00274999	0.000204158	13.4699
RZ3;ZZ1,HN3	0.00275471	0.000282389	9.75501
SX1;YY5,YY3	0.00276405	0.000202453	13.6528
SX1;RZ2,MY2	0.00276983	0.000225891	12.2618
RZ3;RZ2,QC1	0.00276991	0.000232053	11.9366
RZ3;QD1,RZ2	0.00277143	0.000203769	13.6008
SX1;YY4,ZZ2	0.00277499	0.000189831	14.6182
RZ3;QD2,ZZ1	0.0027761	0.000210377	13.1958
RZ3;QD2,MY3	0.00279013	0.000316328	8.82037
MY4;RZ2,LQ2	0.00279157	0.000294522	9.4783
QC2;MY1,ZZ1	0.00279642	0.000222086	12.5916
SX1;YY7,ZZ2	0.00279773	0.000263944	10.5997
RZ3;RZ2,WL1	0.00279927	0.000222377	12.588
MY4;RZ1,MY2	0.00280112	0.000281764	9.94138
RZ3;YY5,QD2	0.00280333	0.000291722	9.6096
RZ3;QD2,WL1	0.00280842	0.000223289	12.5775
SX1;RZ1,MY2	0.00281044	0.000298512	9.41482
RZ3;QD2,WL2	0.00281251	0.000267919	10.4976
SX1;YY3,YY8	0.00281299	0.000164984	17.0501
RZ3;YY3,RZ2	0.0028156	0.000260434	10.8112
RZ3;YY4,ZZ1	0.00282321	0.000217107	13.0038
RZ3;RZ1,ZZ2	0.00282594	0.000256192	11.0305
RZ3;RZ1,QC2	0.00282605	0.000208539	13.5516
SX1;RZ1,LQ1	0.00282605	0.000231146	12.2263
RZ3;RZ1,WL1	0.00282834	0.000227942	12.4082
SX1;MY2,LQ2	0.00282884	0.000267288	10.5835
RZ3;YY7,ZZ1	0.00282929	0.000160463	17.632
RZ3;YY2,QD2	0.00282954	0.00029165	9.70182
SX1;YY2,YY8	0.0028334	0.000155053	18.2737
RZ3;RZ1,LQ1	0.0028347	0.000285389	9.93277
SX1;YY7,YY3	0.00283841	0.000249135	11.3931
MY4;YY1,QD2	0.00284367	0.000296769	9.58209
RZ3;YY5,RZ1	0.00284514	0.000277482	10.2534
MY4;ZZ1,LQ1	0.00284961	0.000271365	10.501
SX1;RZ1,MY1	0.00284995	0.000213499	13.3487
RZ3;YY6,QD2	0.00285258	0.000292134	9.76461
RZ3;QD2,MY1	0.00285341	0.000233979	12.1951
SX1;YY6,YY3	0.00285587	0.000232621	12.2769
MY4;WL1,WL2	0.00285588	0.000216372	13.199
SX1;QD2,LQ1	0.00285659	0.000305241	9.35849
SX1;RZ3,MY1	0.00285906	0.000186501	15.33
SX1;RZ2,ZZ1	0.0028628	0.000236339	12.1131
SX1;YY7,YY8	0.00286316	0.000206845	13.842
RZ3;RZ1,MY4	0.00286639	0.000268707	10.6673
MY4;MY2,LQ1	0.0028668	0.000295833	9.69059
MY4;RZ2,MY2	0.00288025	0.000293279	9.82083
SX1;YY6,YY8	0.00288052	0.000182623	15.773
RZ3;YY5,RZ2	0.00288548	0.000256639	11.2433
MY4;RZ2,LQ1	0.00288556	0.000320709	8.99745
RZ3;YY8,RZ1	0.00288686	0.00024305	11.8777
QC2;MY2,ZZ1	0.00289014	0.00024338	11.875
RZ3;ZZ1,QC1	0.00289424	0.0002363	12.2482
QC2;QD2,LQ2	0.00289616	0.000304499	9.51124
RZ3;QD2,QD1	0.00290073	0.000271445	10.6862
SX1;YY5,YY8	0.00290197	0.000191493	15.1545
RZ3;RZ2,MY3	0.00290686	0.000287985	10.0938
RZ3;RZ2,LQ1	0.00290941	0.000294792	9.86936
RZ3;QD2,MY2	0.0029109	0.000263502	11.047
SX1;YY4,YY3	0.00291475	0.00020253	14.3917
SX1;YY5,YY6	0.00291617	0.000202529	14.3988
SX1;MY3,LQ2	0.00292726	0.00023001	12.7266
MY4;RZ1,LQ1	0.0029273	0.000296398	9.87625
RZ3;YY5,ZZ1	0.00292978	0.000230609	12.7046
SX1;RZ1,LQ2	0.00293767	0.000244402	12.0198
RZ3;AH1,ZZ1	0.0029378	0.000217618	13.4998
SX1;YY4,YY7	0.00294568	0.000205884	14.3075
RZ3;RZ2,QC2	0.00294603	0.00020627	14.2824
RZ3;YY8,ZZ1	0.00294781	0.000234359	12.5782
SX1;YY7,YY6	0.00294931	0.000234768	12.5627
SX1;YY5,YY4	0.00295304	0.000238182	12.3982
MY4;RZ3,LQ1	0.00295899	0.000296991	9.96321
RZ3;ZZ1,HN1	0.00296154	0.000226757	13.0605
RZ3;ZZ1,WL1	0.00296373	0.000224367	13.2093
RZ3;RZ2,WL2	0.00296945	0.000194809	15.2429
SX1;MY3,LQ1	0.00297848	0.000310323	9.598
QC2;QD2,RZ2	0.0029795	0.000306133	9.73272
RZ3;RZ2,MY4	0.00298283	0.000247515	12.0511
SX1;ZZ1,LQ2	0.00298291	0.000288681	10.3329
RZ3;YY2,RZ2	0.0029841	0.000261786	11.399
MY4;RZ2,ZZ1	0.00298434	0.000215679	13.8369
RZ3;YY6,ZZ1	0.00298933	0.000223038	13.4028
MY4;YY1,RZ3	0.00299632	0.00026722	11.2129
SX1;YY4,YY6	0.00300011	0.000216832	13.8361
QC2;RZ3,ZZ1	0.00300027	0.000254285	11.7989
RZ3;QD2,LQ1	0.00300191	0.000327014	9.17976
SX1;RZ3,MY2	0.00300258	0.000225104	13.3386
RZ3;ZZ1,SX1	0.00300602	0.000176383	17.0426
SX1;YY5,YY7	0.00300832	0.000241346	12.4648
RZ3;ZZ1,ZZ2	0.00301912	0.000210718	14.3278
RZ3;YY6,RZ2	0.00302913	0.000253477	11.9503
RZ3;YY8,RZ2	0.0030325	0.000209479	14.4764
SX1;YY4,YY8	0.00303672	0.00017897	16.9677
RZ3;AH1,RZ2	0.00303945	0.000247663	12.2725
RZ3;RZ2,ZZ2	0.00306812	0.000247246	12.4092
MY4;RZ3,MY1	0.0030693	0.000255574	12.0095
MY4;RZ1,LQ2	0.00307809	0.000271692	11.3293
SX1;QD2,MY1	0.00307929	0.000254674	12.0911
RZ3;ZZ1,WL2	0.00308129	0.00021754	14.1643
QC2;QD2,ZZ1	0.00308491	0.000236798	13.0276
RZ3;YY3,ZZ1	0.00308701	0.000244272	12.6376
MY4;MY2,LQ2	0.00308722	0.000305717	10.0983
RZ3;ZZ1,HN4	0.00308998	0.000248985	12.4103
SX1;YY1,ZZ1	0.00309045	0.000199712	15.4746
MY4;YY1,ZZ1	0.00309599	0.000335041	9.24062
RZ3;ZZ1,QC2	0.00309689	0.000204984	15.108
RZ3;QD1,ZZ1	0.00312892	0.000245647	12.7375
RZ3;ZZ1,LQ1	0.00313743	0.000237265	13.2233
QC2;RZ3,RZ2	0.00315113	0.000255241	12.3457
RZ3;ZZ1,HN2	0.00315835	0.000254674	12.4016
QC2;QD2,RZ1	0.00316039	0.000301443	10.4842
MY4;QD2,MY1	0.00317376	0.000334999	9.47397
MY4;RZ3,LQ2	0.00320278	0.000293026	10.93
RZ3;QD2,LQ2	0.00320676	0.000286988	11.1738
RZ3;MY3,ZZ1	0.0032093	0.000249727	12.8513
MY4;QD2,LQ1	0.00321196	0.000340307	9.43841
RZ3;YY7,MY2	0.00323226	0.000234125	13.8057
RZ3;MY4,ZZ1	0.00324681	0.000252439	12.8618
SX1;RZ1,ZZ1	0.00324838	0.000285621	11.373
MY4;RZ1,ZZ1	0.0032502	0.000270337	12.0228
MY4;ZZ1,LQ2	0.00325241	0.00026704	12.1795
SX1;QD2,LQ2	0.00326606	0.000299213	10.9155
QC2;RZ3,RZ1	0.00327112	0.000286599	11.4136
RZ3;YY2,ZZ1	0.00327156	0.00026281	12.4484
SX1;QD2,MY2	0.00328031	0.000304699	10.7657
RZ3;ZZ1,LQ2	0.00329645	0.000302844	10.885
RZ3;MY2,WL1	0.00330625	0.000220496	14.9946
RZ3;YY1,ZZ1	0.00334648	0.000225257	14.8563
MY4;RZ3,MY2	0.00336315	0.000281149	11.9622
RZ3;YY1,MY2	0.00337251	0.000274463	12.2877
HN4;ZZ1,HN3	0.00337734	0.000347061	9.73125
MY4;MY1,ZZ1	0.00339277	0.000232302	14.605
RZ3;MY2,WL2	0.00339719	0.000288779	11.764
QC2;QD2,RZ3	0.0034057	0.000295336	11.5316
RZ3;YY8,MY2	0.00341751	0.000234374	14.5814
RZ3;QD1,MY2	0.0034187	0.000341558	10.0091
HN4;QD2,HN3	0.00342014	0.000373787	9.14997
SX1;MY1,ZZ1	0.00342332	0.000282799	12.1052
RZ3;YY1,LQ1	0.00343007	0.000233168	14.7107
HN4;RZ2,HN3	0.00343266	0.000356974	9.61598
HN4;MY1,HN3	0.00343915	0.000367859	9.34909
SX1;RZ3,ZZ1	0.00346184	0.000241047	14.3617
RZ3;YY2,MY2	0.0034647	0.000309402	11.198
RZ3;MY2,SX1	0.00346527	0.000276391	12.5376
SX1;MY2,ZZ1	0.00347556	0.000294207	11.8133
RZ3;YY1,MY1	0.00347709	0.000298029	11.6669
RZ3;MY2,ZZ1	0.00347899	0.000299517	11.6154
RZ3;YY7,MY1	0.00347988	0.000196587	17.7014
RZ3;AH1,MY2	0.00349017	0.000268095	13.0184
HN4;RZ1,HN3	0.00349177	0.000378289	9.23042
RZ3;MY1,WL1	0.00349191	0.000226621	15.4085
RZ3;YY1,LQ2	0.00349915	0.000309464	11.3071
RZ3;YY6,MY2	0.00350581	0.000304212	11.5242
RZ3;MY1,LQ2	0.0035067	0.00027369	12.8127
RZ3;YY3,MY2	0.00351379	0.000264583	13.2805
MY4;QD2,MY2	0.00352511	0.000372094	9.47371
RZ3;YY5,MY2	0.00352672	0.00026129	13.4973
HN4;SX1,HN3	0.00353889	0.000362788	9.7547
HN4;QD1,HN3	0.00354557	0.000370389	9.57255
RZ3;YY1,MY3	0.0035489	0.000231002	15.3631
HN4;LQ2,HN3	0.00356145	0.000375772	9.4777
HN4;LQ2,HN1	0.00356212	0.000257974	13.8081
RZ3;YY2,LQ2	0.00356577	0.000355636	10.0264
RZ3;MY1,ZZ1	0.00357028	0.000276753	12.9006
RZ3;MY1,WL2	0.00357171	0.00027628	12.9278
RZ3;MY3,MY2	0.00357798	0.000283097	12.6387
HN4;MY2,HN3	0.00358108	0.000419229	8.54207
HN4;YY6,HN3	0.00358237	0.000351775	10.1837
RZ3;MY1,HN3	0.00358415	0.000316315	11.331
RZ3;AH1,LQ2	0.00358535	0.000366537	9.78169
RZ3;MY2,QC2	0.00358912	0.000215985	16.6175
RZ3;YY7,LQ2	0.0035893	0.000306919	11.6946
RZ3;YY5,LQ2	0.00359333	0.000301486	11.9187
RZ3;YY4,MY2	0.0035946	0.000287717	12.4935
MY4;MY2,ZZ1	0.00359533	0.000266934	13.469
HN4;QD2,HN1	0.00359619	0.000262386	13.7058
HN4;QC1,HN3	0.0035993	0.000380136	9.46847
HN4;ZZ2,HN3	0.00359994	0.000323987	11.1114
RZ3;MY2,LQ2	0.00360163	0.000297559	12.1039
SX1;QD2,ZZ1	0.00360476	0.000285069	12.6452
RZ3;YY3,LQ2	0.00360586	0.0003428	10.5189
RZ3;MY2,HN3	0.00360807	0.000350745	10.2869
RZ3;MY1,SX1	0.0036088	0.000232847	15.4986
RZ3;MY2,QC1	0.00360961	0.000314995	11.4593
RZ3;AH1,MY1	0.00361159	0.000203442	17.7524
HN4;MY3,HN1	0.0036151	0.000325399	11.1098
SX1;QD2,RZ2	0.00362183	0.000323841	11.184
RZ3;MY2,LQ1	0.003625	0.000220212	16.4614
RZ3;WL2,LQ2	0.0036253	0.000290431	12.4825
HN4;YY2,HN3	0.00362589	0.000389182	9.3167
HN4;WL2,HN3	0.00362638	0.000372708	9.7298
RZ3;YY1,QC1	0.00362642	0.000232194	15.6181
HN4;QC2,HN3	0.0036331	0.000372973	9.74093
HN4;YY6,HN1	0.00365291	0.000270322	13.5132
HN4;WL1,HN3	0.00365467	0.00036063	10.1341
RZ3;YY5,MY1	0.00366055	0.000235431	15.5483
MY4;QD2,LQ2	0.00366059	0.000341822	10.7091
HN4;MY3,HN3	0.00366402	0.000420922	8.70474
HN4;MY4,HN3	0.00367679	0.000356364	10.3175
RZ3;MY2,HN1	0.00367788	0.000330004	11.145
RZ3;QD1,MY1	0.00367823	0.000327301	11.2381
HN4;YY8,HN3	0.00368226	0.000365628	10.0711
HN4;LQ1,HN3	0.00368848	0.000380642	9.69015
RZ3;MY1,MY3	0.00369297	0.000241964	15.2625
HN4;HN1,HN3	0.0036948	0.000310817	11.8874
RZ3;YY6,LQ2	0.00370088	0.000367038	10.0831
HN4;AH1,HN3	0.00370336	0.000390452	9.48479
RZ3;MY1,HN2	0.00370676	0.000274405	13.5083
RZ3;WL1,LQ2	0.00370709	0.000265508	13.9623
RZ3;YY2,MY1	0.0037108	0.00030361	12.2223
RZ3;LQ2,HN1	0.00371082	0.000379503	9.7781
HN4;RZ3,HN3	0.00371261	0.000349531	10.6217
RZ3;QC2,LQ2	0.0037163	0.000292991	12.684
RZ3;MY2,MY4	0.00371719	0.000326811	11.3741
RZ3;YY1,SX1	0.00371787	0.000243773	15.2513
RZ3;YY8,MY1	0.00372714	0.000220712	16.8869
SX1;RZ3,RZ2	0.00373518	0.000242165	15.4241
RZ3;YY6,MY1	0.00373556	0.0002746	13.6036
RZ3;YY4,MY1	0.0037394	0.000293458	12.7425
RZ3;MY2,HN4	0.00373959	0.000318803	11.7301
HN4;RZ1,HN1	0.00374245	0.00030453	12.2893
RZ3;YY3,MY1	0.00374359	0.000263816	14.1901
RZ3;MY2,HN2	0.00374673	0.000324919	11.5313
RZ3;MY1,LQ1	0.00375483	0.000211746	17.7327
HN4;ZZ1,HN1	0.00375508	0.00024401	15.3891
RZ3;MY1,HN1	0.00376054	0.000288088	13.0534
RZ3;YY8,LQ2	0.00377317	0.000308488	12.2312
RZ3;MY1,QC2	0.00377413	0.000221566	17.0339
RZ3;SX1,LQ2	0.00377537	0.000257275	14.6745
HN4;YY3,HN3	0.00377551	0.000320298	11.7875
HN4;YY5,HN3	0.00377977	0.000355038	10.6461
HN4;HN3,HN2	0.00378057	0.000350508	10.786
HN4;YY7,HN3	0.00378261	0.000364823	10.3683
HN4;MY1,HN1	0.00378644	0.000268673	14.0931
HN4;YY1,HN3	0.00378784	0.000376043	10.0729
RZ3;YY4,LQ2	0.00378976	0.000353371	10.7246
HN4;YY2,HN1	0.00379448	0.000255302	14.8627
RZ3;MY1,QC1	0.00381066	0.000300086	12.6986
RZ3;LQ2,HN2	0.00381201	0.000396076	9.62443
HN4;MY2,HN1	0.0038218	0.000322206	11.8614
MY4;RZ3,ZZ1	0.00383353	0.000292365	13.1121
SX1;QD2,RZ3	0.00383467	0.000253878	15.1044
HN4;WL2,HN1	0.00385577	0.000327078	11.7885
HN4;SX1,HN1	0.00385707	0.000273247	14.1157
HN4;YY1,HN1	0.00385732	0.000272256	14.168
RZ3;MY1,HN4	0.00385761	0.000316578	12.1854
MY4;QD2,ZZ1	0.00386069	0.000333231	11.5856
HN4;RZ2,HN1	0.00386527	0.000287467	13.4459
MY4;QD2,RZ2	0.0038684	0.000378584	10.2181
HN4;YY4,HN3	0.00386847	0.000382975	10.1011
RZ3;QD1,LQ2	0.00387002	0.000373652	10.3573
HN1;YY4,HN4	0.00387086	0.000343623	11.2648
RZ3;MY4,LQ2	0.00387757	0.000320776	12.0881
RZ3;LQ2,HN3	0.00388105	0.000424862	9.13485
RZ3;YY4,YY1	0.00388345	0.000256235	15.1558
HN4;RZ3,HN1	0.00388351	0.000248577	15.623
RZ3;LQ1,HN2	0.00388751	0.000316514	12.2823
HN4;LQ1,HN1	0.00388959	0.000304177	12.7872
RZ3;YY1,HN2	0.00390139	0.000264483	14.751
RZ3;QC1,LQ2	0.00390602	0.000345223	11.3145
HN4;AH1,HN1	0.00390817	0.000277358	14.0907
SX1;QD2,RZ1	0.0039189	0.000328576	11.9269
RZ3;YY1,YY2	0.00392213	0.000237079	16.5436
RZ3;YY1,WL2	0.00392534	0.000202648	19.3703
RZ3;YY5,YY1	0.00392804	0.000238607	16.4624
HN4;YY7,HN1	0.0039323	0.000227195	17.308
HN4;ZZ2,HN1	0.0039368	0.000201652	19.5227
RZ3;YY1,HN1	0.00393768	0.000235176	16.7435
RZ3;ZZ2,LQ2	0.00393837	0.00035432	11.1153
RZ3;MY2,ZZ2	0.00394013	0.000299658	13.1487
HN4;YY8,HN1	0.00394622	0.000254298	15.5181
HN1;QD1,HN3	0.00394755	0.000334281	11.8091
HN4;QC1,HN1	0.0039511	0.000253802	15.5676
RZ3;YY1,HN4	0.00396387	0.000261547	15.1554
HN1;RZ2,HN3	0.00396498	0.000363725	10.901
HN4;MY4,HN1	0.00396765	0.000266291	14.8997
SX1;RZ3,RZ1	0.00397135	0.000227142	17.484
RZ3;SX1,LQ1	0.00397999	0.000312183	12.7489
RZ3;YY7,YY1	0.00398129	0.000225919	17.6227
YY5;YY7,QD2	0.00398247	0.000272374	14.6213
RZ3;YY1,QC2	0.00398335	0.000223719	17.8051
RZ3;YY1,WL1	0.00398917	0.00021704	18.3799
HN4;QC2,HN1	0.00399328	0.000258272	15.4615
HN4;YY5,HN1	0.0039942	0.000295995	13.4942
HN4;QD1,HN1	0.0039956	0.000298271	13.3959
HN4;WL1,HN1	0.00399994	0.000307348	13.0144
HN4;HN1,HN2	0.00400816	0.000236306	16.9618
RZ3;MY1,MY4	0.00401104	0.000291504	13.7598
RZ3;QC1,LQ1	0.00401531	0.000332078	12.0914
HN1;ZZ1,HN3	0.00401985	0.000364294	11.0346
HN4;YY3,HN1	0.00402253	0.000257886	15.5981
RZ3;YY5,LQ1	0.00403207	0.000302244	13.3404
RZ3;LQ2,HN4	0.0040322	0.000441954	9.12359
RZ3;QC2,LQ1	0.0040356	0.000280757	14.374
HN1;QC2,HN3	0.0040374	0.000338852	11.915
RZ3;YY1,HN3	0.0040391	0.000274116	14.735
HN1;YY4,HN3	0.00404453	0.000384894	10.5081
MY4;QD2,RZ1	0.00404574	0.000347877	11.6298
HN1;QC1,HN3	0.00404579	0.000377095	10.7288
HN1;MY1,HN3	0.0040503	0.000371398	10.9055
HN1;WL1,HN3	0.00405232	0.000324081	12.504
HN1;ZZ2,HN3	0.00406073	0.000345979	11.7369
RZ3;MY3,SX1	0.00406851	0.000291355	13.9641
HN1;YY3,HN4	0.00406986	0.000349846	11.6333
RZ3;YY1,YY3	0.00407128	0.000275921	14.7552
HN1;SX1,HN3	0.00407941	0.000342612	11.9068
RZ3;LQ1,HN3	0.00408029	0.00038498	10.5987
RZ3;YY1,MY4	0.00408403	0.000269835	15.1353
HN1;HN2,HN4	0.00408423	0.000288315	14.1659
RZ3;MY1,ZZ2	0.00408553	0.000273231	14.9526
RZ3;YY8,LQ1	0.00408662	0.000318091	12.8474
RZ3;YY3,LQ1	0.00408861	0.000326017	12.5411
HN1;WL1,HN4	0.00409245	0.000321859	12.7151
HN1;QD1,HN4	0.00409679	0.000345901	11.8438
RZ3;YY6,YY1	0.00409726	0.000261446	15.6715
MY4;RZ3,RZ2	0.00409751	0.00030394	13.4813
HN1;YY5,HN4	0.00409819	0.000288475	14.2064
HN1;QC2,HN4	0.00409911	0.000335517	12.2173
RZ3;LQ1,HN4	0.00410442	0.000396089	10.3624
HN1;MY4,HN3	0.00410674	0.000376994	10.8934
RZ3;LQ1,HN1	0.0041105	0.000329195	12.4865
RZ3;YY6,LQ1	0.00411483	0.000405121	10.157
RZ3;WL2,LQ1	0.00411549	0.000321849	12.787
RZ3;MY3,QC1	0.00412062	0.000344154	11.9732
RZ3;MY4,LQ1	0.00412136	0.000345023	11.9452
QC1;QC2,LQ2	0.0041217	0.00028556	14.4337
HN1;MY4,HN4	0.00412474	0.000334437	12.3334
YY5;YY8,QD2	0.00412479	0.000226839	18.1838
HN1;YY8,HN3	0.00413363	0.000417995	9.88919
YY5;YY6,AH1	0.00413617	0.000291373	14.1954
YY5;YY7,MY2	0.00413786	0.000213181	19.4101
HN1;QC1,HN4	0.00414129	0.000327642	12.6397
RZ3;YY2,LQ1	0.00414226	0.000369357	11.2148
RZ3;YY1,AH1	0.00414289	0.000245701	16.8615
HN1;YY8,HN4	0.00414617	0.000376919	11.0002
HN1;RZ1,HN3	0.00414691	0.000376582	11.012
HN1;YY3,HN3	0.00415056	0.000312503	13.2817
HN1;ZZ2,HN4	0.0041556	0.00039254	10.5864
RZ3;YY1,QD1	0.00415561	0.000279105	14.889
HN1;MY2,HN3	0.00415687	0.000386436	10.7569
HN1;YY7,HN4	0.00416009	0.000360265	11.5473
YY5;YY4,AH1	0.00416404	0.000334716	12.4405
HN1;WL2,HN3	0.0041682	0.000324685	12.8377
HN1;HN3,HN2	0.00417	0.000318533	13.0913
RZ3;QD1,LQ1	0.00417501	0.000297413	14.0378
HN1;YY5,HN3	0.00418315	0.000333201	12.5544
HN1;AH1,HN4	0.00418422	0.000375277	11.1497
RZ3;YY7,LQ1	0.00418953	0.00027807	15.0665
HN1;AH1,HN3	0.00419277	0.000389701	10.759
HN1;LQ1,HN3	0.00419648	0.000395442	10.6121
RZ3;YY1,ZZ2	0.00419969	0.000265585	15.813
HN1;LQ1,HN4	0.0042028	0.000431733	9.73473
RZ3;MY3,HN1	0.00420533	0.000313707	13.4053
HN1;RZ3,HN4	0.00420888	0.000358429	11.7426
MY4;RZ3,RZ1	0.00421396	0.000360446	11.691
HN4;YY4,HN1	0.00422153	0.000242083	17.4384
HN1;QD2,HN3	0.00422154	0.000368961	11.4417
HN1;RZ3,HN3	0.00422669	0.000358444	11.7918
HN1;RZ2,HN4	0.00422712	0.000409148	10.3315
HN1;YY2,HN3	0.004229	0.000389072	10.8695
RZ1;RZ2,HN2	0.00423283	0.000312387	13.5499
HN1;YY1,HN4	0.00423507	0.000374498	11.3087
HN1;SX1,HN4	0.00423533	0.000341517	12.4015
HN1;WL2,HN4	0.00423663	0.000334414	12.6688
RZ3;YY1,YY8	0.00424191	0.000245465	17.2812
HN1;YY7,HN3	0.0042479	0.000403298	10.5329
YY5;YY7,MY1	0.00425165	0.000245558	17.3143
RZ3;WL1,LQ1	0.00425411	0.000310112	13.718
YY5;YY8,MY2	0.00425492	0.000278829	15.2599
RZ3;QD1,MY3	0.00425859	0.000332893	12.7926
YY5;YY6,HN1	0.00426141	0.000280257	15.2054
RZ3;MY3,QC2	0.00426273	0.000281387	15.149
RZ3;AH1,LQ1	0.00426384	0.000349707	12.1926
QC1;YY3,LQ2	0.00426837	0.000312373	13.6644
YY5;YY4,HN4	0.00427023	0.000282788	15.1005
HN1;MY2,HN4	0.00427059	0.000410841	10.3947
QC1;YY2,LQ2	0.00427149	0.000262516	16.2713
QC1;MY1,QC2	0.00427489	0.000259833	16.4525
YY5;YY7,RZ2	0.0042768	0.000262248	16.3083
QC1;WL2,LQ2	0.00427771	0.000321017	13.3255
RZ3;YY7,MY3	0.00427955	0.000226387	18.9037
RZ3;AH1,MY3	0.00428448	0.000313872	13.6504
RZ1;RZ2,LQ2	0.00428862	0.000317481	13.5083
QC1;MY2,QC2	0.00429094	0.000274104	15.6544
QC1;MY1,WL1	0.00429128	0.000254717	16.8473
RZ3;YY5,MY3	0.00429524	0.000253943	16.9142
YY5;YY7,AH1	0.00429621	0.000282943	15.184
YY5;YY7,HN2	0.00429659	0.000215443	19.943
YY5;YY8,QC2	0.00429671	0.000249361	17.2309
YY5;YY6,RZ1	0.00429688	0.00023394	18.3674
HN1;YY2,HN4	0.00429792	0.000345707	12.4322
YY5;YY7,HN1	0.0042981	0.000232766	18.4653
RZ3;MY3,LQ2	0.00430328	0.00032851	13.0994
RZ3;YY4,LQ1	0.0043043	0.000335637	12.8243
YY5;YY8,WL2	0.00430454	0.000227778	18.898
RZ3;MY3,WL2	0.00430534	0.000270639	15.908
HN1;MY1,HN4	0.00430595	0.000413283	10.4189
QC1;MY2,WL1	0.00430668	0.000270949	15.8948
RZ1;RZ2,ZZ1	0.00430928	0.000305441	14.1084
QC1;RZ3,QC2	0.00431142	0.000309588	13.9263
YY5;YY7,RZ1	0.0043187	0.000260259	16.5939
YY5;YY7,QC2	0.0043187	0.000257673	16.7604
QC1;MY1,WL2	0.00431948	0.000241973	17.8511
YY5;YY6,HN2	0.00432238	0.000226265	19.1032
YY5;QD2,HN1	0.00432499	0.000336051	12.87
HN1;YY6,HN3	0.00432705	0.000361553	11.968
RZ3;MY3,WL1	0.00432709	0.000216909	19.9489
HN1;YY1,HN3	0.00432811	0.000369287	11.7202
YY5;YY7,WL2	0.0043282	0.000320949	13.4856
MY4;QD2,RZ3	0.0043314	0.00037924	11.4213
QC1;QC2,LQ1	0.00433171	0.000253128	17.1127
YY5;YY7,ZZ1	0.00433184	0.000230022	18.8323
YY5;YY7,YY8	0.0043324	0.000245305	17.6613
QC1;YY6,SX1	0.00433576	0.00021009	20.6376
HN1;ZZ1,HN4	0.00433731	0.000418114	10.3735
QC1;YY4,SX1	0.00433862	0.000257075	16.8769
QC1;YY3,QC2	0.00433925	0.000273931	15.8407
QC1;YY7,MY2	0.00434551	0.000310654	13.9883
QC1;MY2,WL2	0.00434602	0.00026287	16.5329
RZ3;YY2,MY3	0.00434665	0.000336858	12.9035
YY5;YY4,MY4	0.00434957	0.000282352	15.4048
YY8;YY5,YY2	0.0043499	0.000243191	17.8868
HN1;RZ1,HN4	0.00434994	0.000382787	11.3639
YY5;YY4,RZ1	0.00435442	0.000227463	19.1434
YY5;YY8,HN3	0.00435589	0.000262615	16.5866
YY5;YY4,HN3	0.00435893	0.00027802	15.6785
YY5;YY7,HN4	0.00436	0.000272878	15.9778
QC1;RZ2,HN2	0.00436133	0.000300623	14.5076
YY5;YY7,HN3	0.00436285	0.000275056	15.8617
YY5;YY4,RZ2	0.00436294	0.000218073	20.0068
YY5;QD2,HN3	0.00436338	0.000315355	13.8364
YY5;YY4,YY7	0.00436385	0.000258556	16.8778
QC1;YY3,SX1	0.00436389	0.000220073	19.8293
YY5;YY8,RZ3	0.00436412	0.000243264	17.9399
QC1;YY6,LQ2	0.00436647	0.000280047	15.5919
YY5;RZ2,HN3	0.00436938	0.000313857	13.9216
YY5;YY6,MY4	0.00437064	0.000302341	14.456
YY5;YY7,SX1	0.00437121	0.000256564	17.0375
QC1;YY5,LQ2	0.00437906	0.00036989	11.8388
RZ3;SX1,HN3	0.00437912	0.000339229	12.909
RZ1;RZ2,HN3	0.00438153	0.000263142	16.6508
YY5;YY8,ZZ1	0.00438215	0.000286056	15.3192
YY5;YY4,HN2	0.00438424	0.000270612	16.2012
RZ3;MY3,HN2	0.00438635	0.000262252	16.7257
QC1;MY1,SX1	0.00438703	0.000196699	22.3033
QC1;ZZ2,SX1	0.00438891	0.000259315	16.925
QC1;YY8,MY2	0.00439044	0.000271373	16.1786
YY5;YY4,QD2	0.00439072	0.000196254	22.3726
YY5;AH1,HN2	0.00439179	0.00027268	16.106
QC1;YY7,MY1	0.00439208	0.000294524	14.9124
YY5;YY4,ZZ1	0.00439606	0.000285794	15.3819
HN1;LQ2,HN3	0.00439692	0.000430051	10.2242
HN1;HN3,HN4	0.00439759	0.000276076	15.9289
RZ1;QD2,RZ2	0.0043978	0.000360868	12.1867
YY5;YY7,QC1	0.00440122	0.000261078	16.8579
YY5;YY7,YY6	0.00440435	0.00030727	14.3338
YY5;YY6,HN3	0.00440531	0.000300614	14.6544
YY5;YY8,HN1	0.00440541	0.000211724	20.8073
YY5;YY8,RZ1	0.00440585	0.000266837	16.5114
QC1;YY7,LQ2	0.00440613	0.00028734	15.3342
YY5;YY4,QC2	0.00440754	0.000261757	16.8383
YY8;YY3,YY2	0.00440809	0.000256538	17.183
QC1;WL1,LQ2	0.00441111	0.000331596	13.3026
QC1;ZZ2,QC2	0.00441358	0.000293991	15.0126
QC1;QC2,HN2	0.00441581	0.00029811	14.8127
QC1;YY6,QC2	0.00441589	0.000246979	17.8796
YY5;YY7,MY3	0.00441663	0.000252353	17.5018
YY8;YY4,AH1	0.00441727	0.000300931	14.6787
YY5;YY8,LQ1	0.00441868	0.000289601	15.2578
QC1;YY8,QC2	0.00442145	0.000285385	15.4929
WL1;YY7,WL2	0.00442185	0.000253322	17.4555
RZ3;MY3,HN3	0.00442514	0.000355957	12.4317
YY5;YY4,SX1	0.00442649	0.000232874	19.0081
YY8;YY2,AH1	0.00442653	0.000262693	16.8506
QC1;YY4,QC2	0.00442808	0.000328358	13.4855
YY5;YY7,LQ2	0.00442829	0.000328067	13.4981
RZ1;RZ2,WL1	0.00442963	0.000277034	15.9895
YY5;YY8,MY1	0.00443071	0.000283192	15.6456
YY5;YY7,RZ3	0.00443233	0.000252466	17.5561
YY5;YY6,QC2	0.00443508	0.000278045	15.951
HN1;YY6,HN4	0.00443948	0.00034995	12.686
QC1;YY2,QC2	0.00444003	0.000281865	15.7523
RZ1;RZ2,HN4	0.00444063	0.000304988	14.56
HN2;QD2,HN1	0.00444065	0.000370971	11.9703
YY5;YY6,YY8	0.00444191	0.00026332	16.8688
QC1;MY4,QC2	0.00444236	0.000299677	14.8239
YY5;YY6,ZZ2	0.00444443	0.000249554	17.8095
YY8;YY2,ZZ2	0.00444453	0.000242029	18.3636
QC1;MY2,SX1	0.00444456	0.000205546	21.6231
YY5;YY7,YY3	0.00444558	0.000308663	14.4027
HN1;MY3,HN3	0.0044465	0.000427099	10.4109
QC1;YY8,LQ2	0.00444969	0.000386792	11.5041
QC1;RZ3,ZZ2	0.00445101	0.000372074	11.9627
YY8;YY2,HN1	0.0044513	0.000268856	16.5565
YY5;YY8,HN4	0.0044534	0.000240245	18.5369
QC1;MY3,QC2	0.00445354	0.00029496	15.0988
YY5;YY8,HN2	0.004454	0.000249637	17.8419
RZ3;QC1,HN3	0.00445673	0.000359	12.4143
YY8;YY2,HN2	0.00445686	0.00027848	16.0042
RZ3;YY3,MY3	0.0044571	0.000289387	15.4019
RZ1;YY7,RZ2	0.00445715	0.00028209	15.8004
YY5;YY4,YY1	0.00445804	0.000259356	17.1889
QC1;SX1,LQ2	0.00445824	0.000288354	15.461
RZ1;RZ3,RZ2	0.0044587	0.000318637	13.993
QC1;YY7,SX1	0.00445965	0.00020956	21.2811
YY5;YY6,SX1	0.00446336	0.000283614	15.7375
QC1;QD2,HN1	0.00446341	0.000348237	12.8172
RZ3;YY4,MY3	0.00446499	0.000364494	12.2498
QC1;YY2,MY2	0.00446684	0.000248732	17.9584
QC1;YY6,MY2	0.00446782	0.000312474	14.2982
QC1;QD2,QC2	0.00446818	0.000301688	14.8106
YY5;YY8,AH1	0.00447155	0.000302578	14.7782
QC1;YY3,MY2	0.00447272	0.000269041	16.6247
YY5;YY8,QC1	0.00447334	0.000236654	18.9024
RZ3;MY3,HN4	0.00447374	0.000337527	13.2545
QC1;QC2,WL1	0.00447415	0.000268212	16.6814
QC1;SX1,HN2	0.00447472	0.000244107	18.331
YY5;YY6,MY2	0.00447622	0.000305234	14.6649
HN1;MY3,HN4	0.00447729	0.000356457	12.5605
QC1;RZ1,SX1	0.00447747	0.000250548	17.8707
YY5;YY8,SX1	0.00447756	0.000249492	17.9467
QC1;SX1,HN1	0.00447767	0.000272298	16.444
QC1;AH1,LQ2	0.00448085	0.000371118	12.0739
YY5;YY3,QC2	0.00448244	0.000267282	16.7705
QC1;QC2,WL2	0.00448274	0.00026607	16.848
RZ1;QD1,RZ2	0.00448289	0.000333344	13.4482
QC1;ZZ2,LQ2	0.00448336	0.000355159	12.6235
YY5;YY7,YY1	0.00448557	0.000264699	16.946
YY5;RZ1,HN3	0.00448689	0.00027109	16.5513
YY5;YY7,YY2	0.00448745	0.00029916	15.0001
QC1;RZ2,QC2	0.00448754	0.000273487	16.4086
QC1;YY5,SX1	0.00448966	0.000214613	20.9198
WL1;AH1,WL2	0.00448983	0.000260934	17.2068
QC1;RZ2,HN3	0.00449209	0.000338453	13.2724
HN2;QD2,HN3	0.00449219	0.000363518	12.3575
QC1;YY8,SX1	0.00449388	0.000206794	21.7312
HN1;QD2,HN4	0.0044962	0.000400074	11.2384
QC1;YY6,MY1	0.0044965	0.000284872	15.7843
YY5;YY3,HN2	0.00449698	0.000218361	20.5942
YY5;YY6,RZ3	0.00449712	0.000193481	23.2432
YY5;YY4,HN1	0.00449755	0.000270797	16.6086
QC1;YY8,MY1	0.00449902	0.000253596	17.7409
RZ1;YY5,RZ2	0.00449904	0.000278974	16.1271
RZ3;QD1,HN3	0.00449955	0.000333221	13.5032
QC1;YY4,LQ2	0.0045006	0.000352942	12.7517
QC1;YY3,MY1	0.00450146	0.000241125	18.6686
YY5;YY4,RZ3	0.00450263	0.000216652	20.7828
YY5;YY7,MY4	0.00450311	0.000289021	15.5806
YY8;YY4,YY1	0.00450483	0.000271416	16.5975
YY8;YY7,YY2	0.00450495	0.000278094	16.1994
YY5;YY3,QD2	0.0045054	0.000290306	15.5195
YY5;YY2,HN1	0.00450682	0.000269562	16.719
RZ1;YY4,RZ2	0.00450757	0.000254215	17.7313
QC1;MY4,SX1	0.00450825	0.00025385	17.7595
YY5;AH1,HN1	0.00450858	0.000275838	16.345
YY8;YY6,AH1	0.00450873	0.000292388	15.4204
YY5;YY4,YY6	0.00451043	0.000278794	16.1784
YY5;YY8,RZ2	0.00451114	0.00032	14.0973
QC1;SX1,HN3	0.00451129	0.000297561	15.1609
YY8;YY4,YY2	0.00451139	0.000256694	17.575
QC1;YY2,MY1	0.00451189	0.000254804	17.7073
QC1;ZZ1,QC2	0.00451408	0.000299455	15.0743
RZ3;YY8,MY3	0.00451433	0.000321889	14.0245
YY5;YY3,MY4	0.00451492	0.000258764	17.448
QC1;YY7,QC2	0.00451555	0.000276913	16.3068
YY5;AH1,HN3	0.0045182	0.000337802	13.3753
YY5;YY3,RZ1	0.00451956	0.000269213	16.788
YY5;RZ1,HN1	0.00452313	0.00024906	18.1608
QC1;QD1,QC2	0.00452355	0.000302271	14.9652
RZ3;SX1,HN1	0.0045264	0.000289737	15.6224
YY5;YY3,YY8	0.00452651	0.000246209	18.3848
HN2;ZZ1,HN3	0.00452653	0.000278252	16.2678
RZ1;YY3,RZ2	0.00452764	0.000239505	18.9042
QC1;RZ1,QC2	0.00452954	0.000309796	14.6211
HN1;LQ2,HN4	0.00453027	0.0004583	9.88494
QC1;SX1,QC2	0.00453123	0.000193242	23.4485
YY2;YY8,ZZ1	0.00453202	0.000395712	11.4528
RZ1;RZ2,LQ1	0.0045334	0.000338768	13.382
RZ3;YY4,SX1	0.00453373	0.000283707	15.9803
YY5;YY8,MY4	0.00453544	0.000245346	18.4859
YY8;YY1,YY2	0.00453602	0.000243181	18.6528
QC1;MY3,SX1	0.00453678	0.000233378	19.4396
WL1;YY8,WL2	0.00453856	0.000218544	20.7673
YY8;YY4,MY4	0.00453891	0.000265277	17.1101
YY8;YY4,HN4	0.00454162	0.000303916	14.9436
QC1;YY5,MY1	0.00454164	0.000279038	16.2761
QC1;YY7,QD2	0.00454164	0.00028195	16.108
YY5;YY8,LQ2	0.00454397	0.000283798	16.0113
QC1;YY2,SX1	0.00454431	0.000233515	19.4605
HN4;YY6,HN2	0.0045444	0.00030639	14.832
QC1;YY8,WL2	0.00454451	0.000270306	16.8125
QC1;YY4,MY1	0.0045456	0.000282954	16.0648
QC1;YY4,ZZ1	0.00454584	0.000365533	12.4362
WL1;QD1,WL2	0.00454584	0.0003645	12.4714
YY5;YY6,QD2	0.00454636	0.000308229	14.7499
YY5;AH1,WL2	0.00454649	0.000270806	16.7888
YY8;YY2,HN3	0.00454667	0.00028631	15.8803
YY5;YY3,RZ2	0.00454816	0.0002915	15.6026
YY5;YY2,AH1	0.00454819	0.000344592	13.1988
YY5;RZ2,HN2	0.00454859	0.000301016	15.1108
RZ3;YY7,SX1	0.00454876	0.000283652	16.0364
QC1;LQ1,HN2	0.00454932	0.000247062	18.4137
YY5;YY8,ZZ2	0.00455127	0.000274389	16.5869
QC1;RZ2,SX1	0.00455166	0.00026702	17.0461
YY5;YY2,HN3	0.00455266	0.000330301	13.7834
RZ3;SX1,HN4	0.00455284	0.000313455	14.5247
QC1;SX1,LQ1	0.00455358	0.000242342	18.7899
YY5;YY6,YY3	0.00455519	0.000222572	20.4662
YY5;YY6,ZZ1	0.00455667	0.000264145	17.2506
QC1;RZ3,WL2	0.00455844	0.000323977	14.0703
RZ3;MY3,LQ1	0.00455912	0.000364133	12.5205
WL1;YY2,WL2	0.00456079	0.00026601	17.1452
YY5;YY2,HN2	0.00456096	0.00024516	18.604
YY5;YY4,YY8	0.00456124	0.000208358	21.8913
RZ1;RZ2,HN1	0.00456346	0.000287578	15.8686
RZ3;ZZ2,LQ1	0.00456594	0.000324868	14.0547
RZ3;YY6,MY3	0.00456654	0.000333784	13.6811
QC1;LQ2,HN1	0.00456803	0.000370173	12.3403
QC1;YY3,RZ3	0.00456853	0.000304398	15.0084
RZ3;QC1,HN4	0.00457003	0.000339115	13.4763
YY5;YY4,MY2	0.00457051	0.000291121	15.6997
QC1;YY6,RZ3	0.00457161	0.000271953	16.8103
QC1;SX1,HN4	0.0045717	0.000308914	14.7993
WL1;WL2,LQ1	0.00457198	0.000270757	16.8859
YY5;YY6,MY1	0.00457213	0.000304048	15.0375
QC1;RZ2,HN1	0.0045729	0.000305741	14.9568
QC1;MY1,HN2	0.00457321	0.000302434	15.1213
YY5;YY8,WL1	0.00457333	0.000239732	19.0768
RZ1;RZ2,MY4	0.00457514	0.000263944	17.3338
QC1;ZZ1,ZZ2	0.0045759	0.00031488	14.5322
RZ3;YY6,SX1	0.00457611	0.000277779	16.4739
YY8;YY4,RZ2	0.00457658	0.000249421	18.3488
YY5;YY4,YY3	0.0045772	0.000257124	17.8015
YY5;YY4,QC1	0.00457752	0.000311474	14.6963
RZ1;RZ2,MY1	0.00457787	0.000331087	13.8268
RZ1;RZ2,QC2	0.00457868	0.000306534	14.9369
YY5;YY6,LQ1	0.00457989	0.000404701	11.3167
QC1;QD2,ZZ2	0.00458007	0.000428873	10.6793
HN4;LQ2,HN2	0.00458033	0.00028397	16.1296
YY5;YY4,MY1	0.00458148	0.000311336	14.7155
QC1;YY8,RZ3	0.00458254	0.000294215	15.5755
QC1;LQ2,HN2	0.0045831	0.000369405	12.4067
YY5;YY8,MY3	0.00458321	0.000267053	17.1622
QC1;AH1,QC2	0.00458324	0.000275159	16.6567
HN4;LQ1,HN2	0.00458361	0.000316624	14.4765
YY5;YY3,YY2	0.0045847	0.000275798	16.6234
QC1;AH1,WL2	0.00458586	0.000315038	14.5565
YY5;RZ2,HN1	0.00458755	0.000331903	13.822
QC1;RZ3,SX1	0.00458889	0.000315558	14.5422
YY5;YY7,LQ1	0.00458979	0.000317923	14.4368
YY2;YY8,QD2	0.00459023	0.000391478	11.7254
QC1;QC2,HN4	0.00459107	0.000297519	15.4312
QC1;YY4,RZ2	0.00459274	0.000361932	12.6895
YY5;AH1,HN4	0.00459461	0.000341787	13.4429
YY5;YY4,WL2	0.00459523	0.000278408	16.5054
QC1;YY5,QC2	0.00459807	0.000259373	17.7276
RZ3;AH1,QC1	0.00459933	0.000308789	14.8947
RZ3;QD1,QC1	0.00460113	0.000340275	13.5218
QC1;YY4,MY2	0.00460185	0.000295341	15.5815
QC1;AH1,MY1	0.00460246	0.00029509	15.5968
YY5;YY6,HN4	0.0046027	0.000298687	15.4098
YY8;YY2,HN4	0.00460305	0.000320219	14.3747
QC1;SX1,WL2	0.00460349	0.000241184	19.0871
RZ1;YY8,RZ2	0.00460434	0.000299368	15.3802
YY5;YY6,LQ2	0.00460467	0.000368783	12.4861
YY5;YY3,MY2	0.00460511	0.000290284	15.8642
RZ1;YY1,RZ2	0.00460589	0.000323075	14.2564
RZ3;YY3,SX1	0.00460732	0.000296776	15.5246
YY8;YY5,YY1	0.00460803	0.000247198	18.6411
QC1;YY6,RZ1	0.00460858	0.000283317	16.2665
QC1;QD1,MY2	0.00460882	0.000318641	14.464
QC1;YY5,MY2	0.00460886	0.000317827	14.5012
RZ3;SX1,HN2	0.00460957	0.000294403	15.6573
RZ3;YY5,SX1	0.00460987	0.000256836	17.9487
QC1;RZ3,WL1	0.00461004	0.000373253	12.351
QC1;YY2,RZ3	0.00461175	0.000271835	16.9653
QC1;YY8,QD2	0.00461184	0.000349942	13.1789
QC1;YY3,RZ2	0.00461422	0.000304649	15.146
YY5;YY3,SX1	0.00461548	0.000271808	16.9807
QC1;QD1,WL2	0.00461603	0.000336391	13.7222
QC1;YY4,RZ3	0.00461686	0.000347904	13.2705
YY5;YY6,QC1	0.00461726	0.000315596	14.6303
YY5;YY3,AH1	0.00461797	0.000348244	13.2607
YY5;YY3,RZ3	0.00461804	0.000213165	21.6641
RZ1;RZ2,QC1	0.00462068	0.000270136	17.105
HN4;AH1,HN2	0.0046219	0.00031879	14.4983
WL1;RZ1,WL2	0.00462253	0.00028683	16.1159
RZ3;YY5,QD1	0.00462266	0.000286866	16.1143
QC1;QC2,HN3	0.00462487	0.000314412	14.7096
YY8;YY5,QD1	0.00462533	0.000211561	21.8628
RZ3;AH1,WL2	0.00462675	0.000211234	21.9035
QC1;YY2,WL2	0.0046268	0.000335951	13.7722
YY5;YY3,HN3	0.00462819	0.000253323	18.2699
WL1;WL2,LQ2	0.00462881	0.000306513	15.1015
QC1;RZ1,HN1	0.00463012	0.000302723	15.2949
WL2;YY3,WL1	0.00463042	0.000299155	15.4783
YY5;YY3,LQ2	0.00463057	0.000338131	13.6946
YY5;YY3,HN4	0.00463245	0.000264588	17.5082
QC1;QC2,HN1	0.00463326	0.000296478	15.6277
YY5;QD2,ZZ2	0.004636	0.000353343	13.1204
QC1;YY8,ZZ1	0.00463611	0.000318393	14.561
RZ3;QC1,HN1	0.00463762	0.000316939	14.6325
QC1;QD2,HN3	0.00463915	0.000359078	12.9196
[truncated: 11,487 more rows]

## Sheet: Sheet2
Three population tests for admixture
A	B	C	f3-statistics	standard_error	Z-score
MY1	YY2	MY2	-0.00215097	0.000114572	-18.7739
MY1	YY6	MY2	-0.00213461	0.000121453	-17.5756
MY1	RZ1	MY2	-0.0020879	0.000122956	-16.9808
MY1	MY2	LQ1	-0.0020347	0.000120756	-16.8497
MY1	MY2	SX1	-0.00204839	0.000122562	-16.7131
MY1	MY2	QC1	-0.00210592	0.000128474	-16.3918
MY1	RZ2	MY2	-0.0020115	0.000122844	-16.3744
MY1	MY2	QC2	-0.00208987	0.000135778	-15.3919
MY1	QD1	MY2	-0.00216439	0.000142637	-15.1741
MY1	MY3	MY2	-0.00201985	0.000135037	-14.9578
MY1	MY2	WL2	-0.00207938	0.000143714	-14.4689
MY1	YY8	MY2	-0.00221449	0.000153708	-14.4071
MY1	MY2	WL1	-0.00209052	0.000145608	-14.3572
MY1	MY2	MY4	-0.00219871	0.000156454	-14.0534
MY1	YY1	MY2	-0.00200944	0.000145355	-13.8243
MY1	YY5	MY2	-0.0020387	0.000147477	-13.8238
MY1	YY3	MY2	-0.00213466	0.000155027	-13.7696
MY1	MY2	HN4	-0.00202288	0.000147875	-13.6796
MY1	MY2	ZZ2	-0.00205026	0.000156589	-13.0933
MY1	RZ3	MY2	-0.00190486	0.0001463	-13.0202
MY1	MY2	HN1	-0.00198752	0.000153197	-12.9736
MY1	YY4	MY2	-0.00204966	0.000160405	-12.778
MY1	AH1	MY2	-0.00202629	0.000158814	-12.7589
MY1	YY7	MY2	-0.00215248	0.000175413	-12.271
MY1	QD2	MY2	-0.00184737	0.000154753	-11.9375
MY1	MY2	ZZ1	-0.00199615	0.000170305	-11.7211
MY1	MY2	HN3	-0.00188094	0.000165083	-11.3939
MY1	MY2	HN2	-0.00186489	0.000176896	-10.5423
MY1	MY2	LQ2	-0.00180994	0.000185046	-9.78103
QC2	RZ2	HN3	0.000698824	0.000242606	2.8805
QC2	QD2	HN1	0.000681114	0.00022897	2.97469
QC2	RZ1	HN1	0.000786474	0.000243879	3.22485
QC2	RZ1	HN3	0.000895978	0.000262451	3.41389
QC2	SX1	HN3	0.000674339	0.000197168	3.42012
QC2	SX1	HN1	0.000632333	0.00018069	3.49955
QC2	QC1	HN3	0.000694282	0.000193813	3.58223
QC2	QC1	HN1	0.000685891	0.000187334	3.66133
QC2	AH1	QC1	0.000735908	0.000200943	3.66227
QC2	QD2	HN3	0.000865248	0.000232262	3.72531
QC2	AH1	WL2	0.000839023	0.000225101	3.72732
QC2	QC1	HN4	0.000728078	0.000195257	3.72883
QC2	RZ2	HN2	0.000777134	0.000206514	3.7631
QC2	QD2	ZZ2	0.00101746	0.000263416	3.86256
QC2	QD1	WL2	0.000928889	0.000235418	3.9457
QC2	YY7	RZ2	0.000998964	0.000249267	4.00761
QC2	RZ2	HN1	0.00077125	0.000192369	4.00923
QC2	YY5	QC1	0.00072108	0.00017394	4.14557
QC2	MY2	WL2	0.000891485	0.000214007	4.16567
QC2	MY1	WL2	0.000880998	0.000210173	4.19178
QC2	ZZ1	HN3	0.000984809	0.000234805	4.19415
QC2	RZ1	QC1	0.000789611	0.00018742	4.21305
QC2	YY4	RZ2	0.000996266	0.000234809	4.24287
QC2	RZ2	QC1	0.000831608	0.000195613	4.25129
QC2	YY7	QD2	0.000877057	0.00020455	4.28774
QC2	ZZ1	QC1	0.000805074	0.000187337	4.29746
QC2	YY5	WL1	0.000915087	0.00021119	4.33299
QC2	YY3	RZ1	0.00115762	0.00026516	4.36574
QC2	YY1	QC1	0.0006508	0.000148248	4.38995
QC2	MY1	WL1	0.000861386	0.000193532	4.45088
QC2	YY2	WL2	0.00102318	0.000229797	4.45253
QC2	MY2	QC1	0.00102821	0.000230636	4.45816
QC2	MY2	WL1	0.000860734	0.000192072	4.48131
QC2	AH1	MY1	0.00106348	0.000237186	4.48373
QC2	ZZ1	ZZ2	0.000967398	0.000215439	4.49035
QC2	MY2	HN2	0.00142664	0.000317571	4.49236
QC2	LQ2	HN1	0.00113222	0.000250982	4.51117
QC2	LQ2	HN3	0.00149174	0.000329451	4.52796
QC2	RZ2	HN4	0.000899263	0.000198346	4.53382
QC2	YY5	RZ2	0.00104086	0.000229372	4.53786
QC2	YY6	SX1	0.000707788	0.000154901	4.56928
QC2	RZ1	WL2	0.000997637	0.000216635	4.60515
QC2	ZZ1	HN4	0.00124057	0.000268076	4.62766
QC2	AH1	RZ1	0.00111874	0.000241095	4.64026
QC2	MY2	HN3	0.00134593	0.000290028	4.64071
QC2	QC1	WL1	0.000844999	0.000181794	4.64811
QC2	SX1	HN4	0.000768552	0.000164833	4.66262
QC2	ZZ2	WL2	0.00123623	0.000264761	4.66922
QC2	YY7	RZ1	0.0011205	0.000238996	4.68836
QC2	QD2	QC1	0.000850968	0.00018148	4.68903
QC2	AH1	MY2	0.00112706	0.000240238	4.69143
QC2	YY6	MY2	0.00108014	0.000228206	4.73317
QC2	MY1	HN3	0.00113701	0.000238633	4.76468
QC2	ZZ2	SX1	0.00076325	0.000159927	4.7725
QC2	LQ1	HN3	0.00137168	0.000287158	4.77673
QC2	RZ3	HN1	0.00113771	0.000237628	4.78777
QC2	AH1	LQ2	0.00109506	0.000228048	4.80189
QC2	ZZ2	QC1	0.000905573	0.000187865	4.82033
QC2	YY8	WL2	0.000959476	0.000198501	4.83361
QC2	QD2	HN4	0.00107821	0.000222536	4.8451
QC2	QD2	WL2	0.00120448	0.000248252	4.85183
QC2	QD1	HN3	0.00101329	0.000208821	4.85244
QC2	LQ2	HN4	0.00156339	0.000322182	4.85249
QC2	LQ1	HN2	0.00112095	0.000229745	4.87911
QC2	YY5	ZZ1	0.000934303	0.000191433	4.88058
QC2	MY2	ZZ2	0.00139617	0.00028555	4.8894
QC2	MY3	QC1	0.000865613	0.000176855	4.89447
QC2	QD1	QC1	0.000795603	0.000161755	4.91856
QC2	QD1	MY2	0.00111348	0.000226037	4.9261
QC2	YY5	HN4	0.001379	0.000279312	4.93712
QC2	YY7	QC1	0.000803598	0.000162679	4.93978
MY4	MY3	HN1	0.00122958	0.00024886	4.94086
QC2	MY1	HN2	0.00120166	0.00024289	4.94736
QC2	YY6	LQ1	0.00124268	0.000250624	4.95835
QC2	AH1	HN2	0.00115743	0.000233379	4.95944
QC2	RZ1	HN2	0.00112299	0.000226016	4.96861
QC2	ZZ1	HN2	0.0013305	0.000267072	4.98183
QC2	YY4	QD2	0.00119646	0.000240151	4.98214
QC2	LQ1	HN4	0.0013163	0.000264192	4.98236
QC2	YY3	RZ2	0.00110658	0.000221947	4.98577
QC2	YY4	RZ1	0.00106738	0.000213586	4.99743
MY4	RZ1	HN3	0.00153957	0.000308024	4.99822
QC2	YY5	WL2	0.000951644	0.000189842	5.01283
QC2	QC1	LQ1	0.000987436	0.000196785	5.01784
QC2	AH1	MY3	0.00124776	0.000248379	5.02363
QC2	WL2	HN1	0.00102102	0.000203131	5.0264
QC2	ZZ2	LQ2	0.00126723	0.00025064	5.056
QC2	WL2	LQ1	0.00116332	0.000229639	5.06585
QC2	QC1	HN2	0.000903345	0.000177791	5.08094
QC2	YY4	QC1	0.000891067	0.000175075	5.08964
QC2	MY1	QC1	0.00104426	0.000204926	5.09579
QC2	MY2	HN4	0.00139795	0.00027361	5.10927
QC2	WL2	LQ2	0.00099242	0.000193968	5.11641
MY4	RZ2	HN3	0.00134596	0.000262933	5.11904
QC2	LQ1	HN1	0.00121261	0.000236516	5.12695
QC2	MY2	SX1	0.00094154	0.000183362	5.13488
MY4	ZZ2	HN2	0.00172071	0.000334716	5.1408
QC2	YY5	QD1	0.000910811	0.000176532	5.15947
MY4	MY3	ZZ2	0.0013247	0.000256644	5.16165
QC2	YY7	WL2	0.000961142	0.000185389	5.18447
QC2	WL1	LQ2	0.00113441	0.000218537	5.19092
MY4	RZ1	HN1	0.0014994	0.000288545	5.19643
QC2	YY5	HN3	0.00152566	0.000293591	5.19657
MY4	ZZ2	LQ2	0.00160675	0.000307844	5.21938
QC2	RZ1	ZZ2	0.00104506	0.000199078	5.24949
QC2	MY3	WL2	0.00112603	0.000214461	5.25051
QC2	YY6	AH1	0.00127905	0.000243392	5.25509
QC2	YY3	LQ2	0.00112657	0.000213872	5.26748
QC2	QC1	WL2	0.000836409	0.000157963	5.29498
QC2	YY5	LQ2	0.000978439	0.000183541	5.3309
QC2	LQ2	HN2	0.00136475	0.000255336	5.34493
QC2	ZZ2	HN4	0.00159927	0.000298509	5.35754
QC2	RZ3	ZZ2	0.00104516	0.000195029	5.359
QC2	YY8	QD2	0.00104136	0.000194179	5.36286
QC2	YY3	MY2	0.00116167	0.000216455	5.36681
QC2	YY4	ZZ1	0.000922825	0.000171675	5.37542
QC2	ZZ2	WL1	0.00117361	0.000217923	5.38543
QC2	MY2	HN1	0.00122647	0.000227408	5.39324
QC2	YY5	HN2	0.00142476	0.000263909	5.39868
QC2	ZZ1	HN1	0.00100236	0.000185419	5.40592
QC2	QC1	LQ2	0.00119745	0.000221483	5.40651
QC2	AH1	HN4	0.00131449	0.000243058	5.40812
QC2	AH1	SX1	0.000898209	0.00016602	5.41026
QC2	YY2	ZZ2	0.00125915	0.000232473	5.41635
QC2	QD2	HN2	0.00124529	0.000229562	5.42462
QC2	YY2	MY2	0.00105502	0.00019406	5.43657
QC2	YY5	HN1	0.00137991	0.000253568	5.44199
QC2	MY3	HN1	0.0010803	0.000198012	5.45573
QC2	YY5	SX1	0.00067951	0.000124522	5.45696
QC2	YY6	QC1	0.000903261	0.000165294	5.46457
QC2	YY3	SX1	0.000812555	0.000148477	5.47258
QC2	YY7	MY1	0.000920781	0.000168253	5.47258
QC2	AH1	ZZ1	0.00106693	0.000194637	5.48164
QC2	YY7	HN2	0.00140265	0.000255841	5.48249
QC2	YY7	SX1	0.000732024	0.000133393	5.48773
MY4	QD2	HN1	0.0013769	0.000250499	5.49662
QC2	AH1	HN1	0.00122938	0.000223006	5.51275
QC2	RZ2	WL1	0.000996853	0.000180266	5.5299
QC2	YY3	QD2	0.00123625	0.000223336	5.53536
QC2	YY1	SX1	0.000799912	0.000144264	5.54478
QC2	YY6	ZZ1	0.00105589	0.000189619	5.56849
QC2	YY7	MY2	0.000858168	0.000154033	5.57132
QC2	QD1	HN4	0.00110082	0.000196664	5.59748
QC2	YY2	LQ2	0.00102892	0.000183785	5.5985
QC2	QD1	MY4	0.00117996	0.000210611	5.60253
MY4	YY1	HN2	0.00171852	0.000306263	5.61127
QC2	YY5	ZZ2	0.00140525	0.000250302	5.6142
QC2	ZZ2	HN2	0.00157098	0.000279801	5.61463
QC2	YY6	LQ2	0.00114803	0.00020426	5.62044
QC2	YY8	QC1	0.000897705	0.000159681	5.62187
QC2	YY5	AH1	0.00157796	0.000280637	5.62278
QC2	YY5	MY3	0.00113392	0.000200951	5.64276
QC2	RZ1	WL1	0.0011459	0.000203019	5.64431
QC2	YY2	RZ1	0.00104222	0.000184382	5.65251
QC2	RZ2	WL2	0.00110684	0.000195582	5.6592
QC2	YY5	RZ1	0.0011205	0.000197791	5.66505
MY4	YY8	MY3	0.00140693	0.000247813	5.67737
MY4	ZZ1	ZZ2	0.00131826	0.000232119	5.67924
MY4	MY3	HN3	0.00156935	0.000276321	5.67945
QC2	WL1	HN3	0.00113821	0.000199567	5.70337
QC2	YY1	HN2	0.00118708	0.000208115	5.70396
QC2	MY1	ZZ2	0.00135656	0.000237827	5.70396
QC2	ZZ1	WL1	0.00101045	0.000176584	5.72224
QC2	SX1	HN2	0.000846838	0.000147635	5.73601
QC2	YY2	LQ1	0.00128611	0.000223163	5.76308
QC2	YY4	RZ3	0.0011965	0.000207565	5.76449
QC2	YY3	MY1	0.00120646	0.000208511	5.78608
QC2	YY3	QC1	0.000979898	0.000169273	5.78887
QC2	ZZ1	WL2	0.00106782	0.000184437	5.7896
MY4	QD2	HN3	0.0014917	0.000257327	5.7969
MY4	RZ1	ZZ2	0.00150551	0.000259624	5.7988
QC2	YY8	WL1	0.00119171	0.000205345	5.80345
QC2	QD1	HN1	0.00110314	0.000189754	5.81353
QC2	RZ3	WL2	0.00108342	0.000186326	5.81467
QC2	SX1	LQ1	0.00100979	0.000173597	5.81687
QC2	YY6	WL2	0.00119798	0.000205916	5.8178
QC2	YY5	LQ1	0.00109788	0.000188292	5.83073
SX1	AH1	ZZ1	0.00169568	0.000290815	5.83078
MY4	MY2	ZZ2	0.00176889	0.000303031	5.83731
QC2	YY8	RZ1	0.00122964	0.000210005	5.85528
MY4	AH1	HN2	0.0016098	0.000274837	5.85727
MY4	LQ2	HN1	0.00172423	0.000293772	5.86927
QC2	YY1	HN3	0.00138274	0.000234263	5.9025
QC2	YY6	QD1	0.00116061	0.00019628	5.91305
QC2	MY4	WL2	0.00114012	0.000192803	5.91341
QC2	RZ3	QC1	0.00100773	0.00017032	5.91666
QC2	RZ2	ZZ2	0.00116725	0.000197075	5.92288
QC2	RZ1	SX1	0.000735853	0.000124158	5.92677
MY4	AH1	MY3	0.0014472	0.000243765	5.93688
QC2	YY7	LQ2	0.00108803	0.000183159	5.94039
QC2	YY1	ZZ2	0.0012615	0.000211629	5.96092
QC2	WL2	HN2	0.00118181	0.000198116	5.96526
QC2	WL2	HN3	0.00115181	0.000192953	5.9694
QC2	YY8	RZ2	0.00125529	0.000209696	5.98623
MY4	LQ1	HN2	0.00166731	0.000277644	6.00522
QC2	YY2	MY1	0.00111611	0.00018573	6.00934
QC2	MY3	ZZ2	0.0014279	0.000237494	6.01238
MY4	QD1	HN3	0.00175539	0.000291599	6.01987
MY4	QD2	ZZ2	0.00146076	0.000242542	6.02272
SX1	LQ2	HN4	0.00217184	0.000360605	6.02277
QC2	RZ3	HN4	0.00124748	0.000206921	6.02876
QC2	YY1	WL2	0.00102542	0.000170029	6.03082
QC2	YY4	WL2	0.00113934	0.000188588	6.04144
QC2	YY4	LQ2	0.00126997	0.00021019	6.04201
MY4	ZZ1	HN3	0.00151882	0.000250706	6.05819
QC2	WL2	HN4	0.00115854	0.000191177	6.06001
QC2	RZ3	HN3	0.00132699	0.000218782	6.06535
QC2	AH1	LQ1	0.00145426	0.000239685	6.06737
QC2	WL1	HN2	0.00123401	0.000201709	6.11779
MY4	YY3	RZ1	0.00191403	0.000312685	6.12127
QC2	YY3	MY4	0.00142455	0.000232143	6.13651
QC2	MY3	HN3	0.0014894	0.000242478	6.14242
QC2	YY6	MY1	0.00112487	0.000183103	6.14337
MY4	YY8	RZ1	0.0017798	0.000289522	6.14736
QC2	MY1	HN1	0.00112412	0.000182664	6.15401
QC2	YY5	YY1	0.0010461	0.000169902	6.15709
QC2	RZ3	WL1	0.00114361	0.000185361	6.16963
MY4	MY3	HN2	0.00142079	0.000230123	6.17405
QC2	YY2	AH1	0.00133415	0.000215622	6.18745
SX1	WL2	LQ2	0.00146076	0.000235963	6.19062
QC2	YY2	WL1	0.00123318	0.000198991	6.19718
QC2	YY6	QD2	0.00132456	0.000213617	6.20064
MY2	MY1	HN3	0.00205608	0.000331579	6.2009
MY4	YY5	HN2	0.00190293	0.000306309	6.21245
QC2	YY5	MY4	0.00139207	0.000223993	6.21478
QC2	YY1	MY4	0.0013388	0.000215218	6.22064
QC2	RZ2	SX1	0.000852036	0.00013676	6.23017
QC2	WL1	HN4	0.00111663	0.000179034	6.23697
QC2	YY6	HN2	0.00131205	0.000210233	6.24096
QC2	YY3	MY3	0.00143137	0.000229313	6.242
QC2	QD1	MY1	0.00118801	0.000190321	6.24212
QC2	AH1	RZ2	0.00131944	0.000211349	6.24291
QC2	AH1	HN3	0.00138475	0.00022178	6.24379
QC2	YY2	HN1	0.00109474	0.00017533	6.24385
QC2	YY7	AH1	0.00155547	0.000248609	6.2567
MY4	QD1	MY3	0.00171712	0.000274365	6.25851
QC2	AH1	QD2	0.00122746	0.000195818	6.26839
QC2	YY7	MY4	0.00157648	0.000251136	6.27737
MY4	MY2	WL2	0.0018446	0.000292781	6.30026
QC2	SX1	LQ2	0.00112447	0.000178333	6.30543
SX1	ZZ1	ZZ2	0.0017311	0.000274333	6.31024
QC2	AH1	WL1	0.00111998	0.000177411	6.31294
QC2	YY4	WL1	0.00114817	0.000181615	6.32199
QC2	YY7	RZ3	0.00121504	0.000192169	6.32273
MY4	YY8	HN2	0.00182149	0.000288075	6.32298
QC2	YY2	QC1	0.000879122	0.000138949	6.32693
MY4	RZ1	WL2	0.00203848	0.000322132	6.32808
MY4	YY5	MY2	0.00174017	0.000274415	6.34137
MY4	RZ1	HN2	0.00171477	0.00027013	6.34794
QC2	YY8	LQ1	0.00121985	0.000192028	6.35243
QC2	YY6	MY3	0.00146725	0.000230794	6.35741
QC2	AH1	MY4	0.00141787	0.000222719	6.36619
QC2	YY5	QD2	0.00121328	0.000190582	6.3662
QC2	SX1	QC1	0.000787923	0.000123707	6.36925
QC2	RZ1	HN4	0.00103731	0.000162817	6.37102
QC2	MY1	HN4	0.00133096	0.000208861	6.37246
QC2	YY5	YY7	0.00191838	0.000300661	6.38052
MY4	MY2	HN2	0.0019307	0.000302388	6.38484
SX1	AH1	LQ2	0.00157386	0.000246437	6.38648
MY4	YY2	LQ2	0.00157063	0.000245912	6.38693
MY4	YY8	MY2	0.00145964	0.000228237	6.39531
QC2	YY3	ZZ2	0.00169198	0.000264351	6.40051
MY2	MY1	LQ2	0.00198508	0.000310111	6.40118
MY4	LQ2	HN2	0.0018356	0.00028675	6.40141
MY4	YY8	WL2	0.00164798	0.000257204	6.40727
QC2	MY4	QC1	0.000876789	0.000136686	6.41462
QC2	AH1	QD1	0.00127666	0.000198895	6.41878
MY4	YY5	RZ2	0.00183329	0.000285405	6.42348
QC2	YY4	MY4	0.0013341	0.000207669	6.42418
MY4	YY7	RZ1	0.00172498	0.000268013	6.4362
QC2	MY2	MY4	0.00136619	0.000212043	6.44295
MY2	MY1	HN2	0.00204003	0.000316131	6.45311
QC2	YY5	YY2	0.00144508	0.0002239	6.45412
MY4	QD1	WL2	0.00206823	0.000320291	6.45734
MY4	YY1	MY3	0.0016785	0.000259714	6.46285
QC2	YY1	YY3	0.00132494	0.000204741	6.47128
MY4	YY7	QD2	0.0014644	0.000226019	6.47908
QC2	QD1	RZ2	0.00110931	0.000170795	6.49499
QC2	MY1	SX1	0.000900056	0.000138502	6.49851
QC2	YY4	SX1	0.000698463	0.000107283	6.51047
MY4	SX1	HN3	0.00174258	0.000267286	6.51952
QC2	YY6	RZ1	0.000982298	0.000150579	6.52348
MY4	YY5	MY1	0.00158015	0.000242136	6.52587
QC2	QD1	ZZ2	0.00142557	0.000218393	6.52755
QC2	YY4	YY1	0.0010966	0.000167938	6.52982
SX1	YY3	LQ2	0.00169102	0.000258944	6.53045
QC2	YY2	RZ2	0.00121752	0.000186099	6.54231
QC2	RZ1	MY3	0.00163097	0.000249244	6.54367
QC2	YY7	MY3	0.00123185	0.000188115	6.54837
SX1	AH1	QC1	0.00155125	0.000236735	6.5527
QC2	YY5	RZ3	0.00110141	0.00016802	6.55524
QC2	YY4	MY1	0.00116177	0.000177192	6.55655
MY4	YY5	LQ2	0.0016464	0.000251091	6.557
MY4	YY1	QD1	0.00239684	0.000364527	6.57519
MY4	YY5	ZZ1	0.00161361	0.000245051	6.58479
MY4	MY3	HN4	0.00158213	0.000239742	6.59929
MY4	MY3	QC1	0.00160614	0.000243348	6.60015
MY4	YY1	HN3	0.001966	0.000297715	6.60364
SX1	WL2	LQ1	0.00174633	0.000264194	6.61004
MY4	YY5	MY3	0.00135916	0.00020539	6.61746
MY4	ZZ2	HN3	0.00176766	0.000267013	6.62011
SX1	YY2	LQ2	0.00151372	0.000228632	6.62075
QC2	YY2	QD2	0.00131752	0.000198971	6.62169
QC2	RZ3	HN2	0.00126904	0.000191591	6.62369
SX1	AH1	WL2	0.00153362	0.000231129	6.63535
MY4	RZ1	HN4	0.0017246	0.000259684	6.64116
QC2	YY7	ZZ2	0.00179152	0.000269613	6.64479
QC2	YY3	WL2	0.0013089	0.00019658	6.65832
QC2	MY4	LQ1	0.00132388	0.000198466	6.67056
QC2	YY7	ZZ1	0.00094744	0.000141953	6.6743
QC2	YY5	MY2	0.001039	0.000155465	6.68321
SX1	ZZ1	HN3	0.00183743	0.000274697	6.68893
QC2	AH1	ZZ2	0.00172211	0.000257376	6.69101
QC2	YY2	HN2	0.00119372	0.000178371	6.69236
MY4	YY1	YY2	0.00172052	0.000257005	6.69452
MY4	YY7	HN2	0.00169641	0.000253177	6.70049
MY4	YY7	RZ2	0.00160699	0.000239385	6.713
QC2	YY3	LQ1	0.00129002	0.000191997	6.71895
QC2	WL1	LQ1	0.00136213	0.000202217	6.73598
MY4	QD1	MY2	0.00202676	0.000300708	6.73997
QC2	YY7	YY1	0.00121298	0.000179918	6.74184
MY4	YY6	HN2	0.00185467	0.000274953	6.74542
MY4	YY8	QD2	0.00157437	0.000233106	6.75389
MY4	YY8	RZ2	0.001809	0.00026763	6.75931
MY4	YY4	MY3	0.00168197	0.000248779	6.76092
QC2	YY3	QD1	0.00131531	0.000194384	6.76655
MY4	QC1	HN2	0.0018968	0.000280256	6.76808
MY4	YY5	RZ1	0.00190939	0.000282116	6.76811
MY4	MY1	ZZ2	0.00162044	0.000239148	6.77587
MY4	YY5	ZZ2	0.00175208	0.000258439	6.77949
QC2	QD1	WL1	0.00115384	0.000170039	6.78577
MY4	RZ3	ZZ2	0.00154595	0.000227768	6.78738
QC2	YY2	ZZ1	0.00135412	0.000199355	6.79251
MY4	YY1	YY8	0.00191721	0.000282116	6.79581
RZ3	QD2	HN3	0.00222971	0.000327914	6.79969
QC2	YY2	HN3	0.00128633	0.000189173	6.79979
MY4	YY2	HN2	0.00154564	0.00022725	6.80147
MY4	MY1	HN2	0.00159687	0.000234541	6.80851
QC2	QD2	SX1	0.00100711	0.000147816	6.81331
QC2	YY4	QD1	0.00118555	0.000173871	6.81856
MY4	YY8	LQ2	0.00165493	0.00024264	6.82053
MY4	YY4	RZ1	0.00191424	0.000280548	6.82321
MY4	YY4	YY1	0.00188312	0.000275944	6.82429
MY4	YY6	LQ2	0.00188044	0.000275288	6.83082
SX1	LQ2	HN3	0.00219441	0.000321044	6.83524
QC2	MY3	HN2	0.00139266	0.000203637	6.83892
QC2	YY6	RZ2	0.00124655	0.000182017	6.84851
MY4	LQ1	HN3	0.00196986	0.000287319	6.85599
MY4	LQ2	HN3	0.00201441	0.000293722	6.85822
MY4	YY5	YY1	0.00177466	0.000258756	6.85841
QC2	YY1	HN4	0.001228	0.000178945	6.86243
MY4	YY5	WL1	0.00174946	0.000254888	6.86363
QC2	YY5	YY3	0.00175463	0.000255438	6.86911
MY4	RZ2	HN4	0.0015901	0.000231481	6.86923
QC2	YY8	MY3	0.00142041	0.000206734	6.87071
MY4	YY8	RZ3	0.00175932	0.000255722	6.87982
QC2	MY3	SX1	0.000871164	0.000126613	6.88053
QC2	YY3	HN4	0.001529	0.000222154	6.88264
QC2	YY4	HN2	0.00140146	0.000203409	6.88986
QC2	YY3	HN2	0.0014393	0.000208898	6.88996
MY4	YY6	LQ1	0.0020506	0.000297358	6.89607
QC2	YY8	LQ2	0.0012257	0.000177417	6.90855
QC2	QD2	WL1	0.00126057	0.000182461	6.90872
MY4	YY4	LQ2	0.0019959	0.000287676	6.938
QC2	YY1	RZ1	0.00161364	0.000232505	6.94024
MY4	YY1	YY3	0.00202101	0.000290853	6.94857
QC2	YY8	ZZ1	0.00101974	0.000146719	6.95032
QC2	ZZ2	HN1	0.00154278	0.000221579	6.96267
MY4	WL2	HN2	0.00191193	0.000274557	6.96369
MY4	AH1	MY1	0.00162999	0.000233938	6.96762
QC2	YY8	MY2	0.000997209	0.000143023	6.97238
MY4	YY5	LQ1	0.00184135	0.000264088	6.97248
SX1	AH1	MY2	0.00178879	0.000256493	6.97402
QC2	YY3	YY2	0.00154734	0.000221805	6.97613
SX1	ZZ2	LQ2	0.00188099	0.00026925	6.98603
QC2	YY7	YY2	0.00161383	0.000230981	6.98684
MY4	RZ2	HN1	0.00148772	0.000212898	6.98795
MY4	YY1	ZZ2	0.00166161	0.000237685	6.99081
QC2	YY4	AH1	0.00133446	0.00019084	6.99259
QC2	QD1	HN2	0.00118994	0.000170089	6.996
MY4	QD2	HN2	0.00181992	0.000259867	7.0033
QC2	QD1	SX1	0.00110856	0.000158241	7.00552
QC2	YY8	QD1	0.0012748	0.000181964	7.00576
MY4	MY1	WL2	0.00172527	0.000245799	7.01902
QC2	YY7	LQ1	0.00136897	0.000195025	7.01948
SX1	AH1	MY3	0.00197987	0.000281999	7.02083
MY4	YY8	LQ1	0.00172459	0.000245483	7.02529
MY4	YY8	ZZ1	0.00146032	0.000207789	7.02791
QC2	YY3	WL1	0.00117961	0.000167824	7.02886
MY4	WL1	HN2	0.00187127	0.000266101	7.03217
SX1	MY2	QC2	0.00155994	0.000221747	7.03475
SX1	MY3	HN1	0.00207828	0.000295283	7.03827
MY4	YY2	HN3	0.00169006	0.000240112	7.03864
QC2	YY5	YY4	0.00182954	0.000259914	7.039
MY4	RZ1	MY3	0.00196982	0.000279596	7.04524
QC2	YY1	MY3	0.00139998	0.000198508	7.05251
MY4	ZZ2	HN4	0.00184451	0.000261378	7.05687
MY4	QD1	LQ1	0.00237891	0.0003369	7.06117
MY4	YY2	QD2	0.00196301	0.000277833	7.06545
QC2	RZ1	MY4	0.00127846	0.000180934	7.06588
MY4	MY3	MY2	0.00207441	0.000293322	7.07213
SX1	QD2	HN3	0.00168527	0.000238036	7.07992
MY4	YY5	HN1	0.00197924	0.000279458	7.0824
SX1	AH1	QD2	0.00182362	0.000257134	7.09209
QC2	YY4	HN1	0.00146993	0.000207173	7.09519
QC2	YY1	AH1	0.00138556	0.00019499	7.10579
QC2	YY1	HN1	0.00109203	0.000153142	7.13086
MY4	YY4	HN2	0.0019376	0.000271665	7.13231
QC2	YY1	LQ2	0.00189666	0.000265702	7.13832
SX1	AH1	LQ1	0.00204774	0.000286833	7.13912
QC2	ZZ1	SX1	0.00097452	0.000136488	7.13995
QC2	YY3	RZ3	0.00123701	0.00017306	7.14785
QC2	YY7	WL1	0.00131009	0.000183218	7.15046
QC2	YY5	MY1	0.000987827	0.000138026	7.15684
SX1	MY3	QC1	0.001708	0.000238643	7.15715
MY4	LQ1	HN1	0.00188012	0.000262604	7.1595
MY4	YY8	WL1	0.00178735	0.000249298	7.16952
SX1	QC2	LQ1	0.00149169	0.000207843	7.17699
MY4	RZ2	HN2	0.00137246	0.000191167	7.17936
MY4	YY7	ZZ2	0.00195395	0.000272025	7.18299
MY4	ZZ2	QC1	0.00176769	0.000245907	7.18843
MY4	ZZ2	HN1	0.00181366	0.00025215	7.19279
QC2	YY6	HN1	0.00120624	0.000167587	7.19772
MY4	QD1	ZZ1	0.00220736	0.00030643	7.20347
QC2	QD2	MY3	0.0019331	0.000268304	7.20491
SX1	MY2	WL2	0.00154275	0.000214123	7.20497
MY4	LQ2	HN4	0.00212975	0.000295546	7.20615
QC2	YY4	HN4	0.00124169	0.00017224	7.20906
MY2	YY4	MY1	0.0022248	0.000308313	7.21605
QC2	YY1	MY1	0.00181677	0.000251481	7.22429
QC2	YY7	YY3	0.00188152	0.000259991	7.23685
QC2	YY1	YY8	0.00142738	0.000197221	7.23746
MY4	QD2	HN4	0.00174836	0.000241564	7.23767
MY4	YY5	QD2	0.00198503	0.000274133	7.24113
QC2	MY4	SX1	0.000853815	0.00011782	7.24678
SX1	QC2	LQ2	0.00137701	0.000189903	7.25111
MY4	YY1	MY2	0.00265164	0.000365618	7.25248
MY4	QD1	LQ2	0.00231771	0.000319364	7.25727
MY4	YY2	MY2	0.00162993	0.000224374	7.26433
QC2	YY2	HN4	0.00129355	0.000177699	7.27943
SX1	QD2	HN1	0.00154314	0.000211741	7.28787
SX1	QD2	ZZ2	0.00174857	0.000239692	7.29507
QC2	YY6	RZ3	0.00116345	0.000159229	7.30676
SX1	QC1	HN3	0.0017335	0.000236936	7.3163
QC2	WL1	HN1	0.00112329	0.000153519	7.31693
MY4	YY7	WL2	0.00170396	0.000232785	7.31989
MY4	MY1	HN3	0.00158404	0.000216357	7.32139
MY4	QD2	MY3	0.00225481	0.000307934	7.32238
QC2	MY4	ZZ1	0.00138804	0.000189524	7.32381
MY4	YY8	QC1	0.00184954	0.00025252	7.32432
MY4	RZ1	QC1	0.00209378	0.000285864	7.32441
SX1	ZZ1	QC2	0.00152696	0.000208223	7.33327
MY4	YY3	LQ2	0.00176205	0.00024022	7.33518
MY4	ZZ2	WL2	0.00183501	0.000250094	7.33729
MY4	YY7	LQ2	0.00157159	0.000214162	7.33832
QC2	RZ3	SX1	0.00106539	0.000144748	7.36036
SX1	YY3	MY2	0.00190905	0.000259352	7.36088
MY4	RZ1	WL1	0.00209388	0.000284381	7.36295
MY4	AH1	MY2	0.00180242	0.00024469	7.36612
MY4	QD1	HN4	0.00188662	0.000255883	7.37297
MY4	MY2	HN1	0.00185167	0.000251115	7.37378
QC2	YY8	RZ3	0.00116882	0.000158495	7.37448
MY4	SX1	HN2	0.00186326	0.000252602	7.37627
MY4	YY3	MY2	0.00183036	0.000248094	7.37768
QC2	AH1	RZ3	0.00122601	0.000166141	7.37938
MY4	QC1	HN1	0.00180049	0.000243764	7.38621
QC2	YY1	WL1	0.00114943	0.000155358	7.39859
MY4	YY7	MY2	0.00137492	0.000185774	7.40105
MY4	WL1	LQ2	0.00196146	0.00026495	7.40315
QC2	MY3	WL1	0.00120796	0.000163062	7.408
MY4	QD2	WL2	0.00222817	0.000300727	7.40927
QC2	YY7	QD1	0.00130038	0.00017549	7.40999
QC2	YY5	YY6	0.00180199	0.000242634	7.42678
SX1	MY3	WL2	0.00184767	0.00024867	7.4302
MY4	AH1	HN1	0.00180289	0.000242528	7.43375
MY4	QC1	LQ1	0.00224619	0.000302124	7.43466
QC2	MY4	WL1	0.00123298	0.000165732	7.43962
MY2	RZ3	MY1	0.00208	0.000279312	7.44688
QC2	MY1	MY4	0.00147503	0.000197971	7.45072
MY2	MY1	HN4	0.00219802	0.000294704	7.4584
MY2	YY5	MY1	0.00221384	0.000296789	7.4593
MY2	YY7	MY1	0.00232762	0.000312033	7.45954
SX1	AH1	RZ3	0.00176389	0.000236212	7.46742
SX1	MY1	WL2	0.00157375	0.000210747	7.46748
QC2	MY4	ZZ2	0.00172051	0.000230122	7.47654
MY4	MY2	HN4	0.00199752	0.000266957	7.48253
MY4	QD1	MY1	0.00199244	0.00026616	7.48586
MY4	WL2	LQ2	0.00191233	0.000255413	7.48721
MY4	YY3	ZZ2	0.00200634	0.000267889	7.48941
QC2	ZZ2	LQ1	0.0015755	0.000210351	7.48988
SX1	QD1	WL2	0.00141313	0.00018866	7.49037
MY4	YY2	LQ1	0.00190332	0.000254042	7.49216
SX1	ZZ1	HN4	0.00199897	0.000266778	7.49302
MY4	YY6	RZ1	0.00183564	0.000244854	7.49686
MY2	MY1	ZZ2	0.0022254	0.000296402	7.50805
QC2	YY7	HN1	0.00135932	0.000180848	7.51633
QC2	YY8	SX1	0.00086036	0.000114463	7.5165
MY4	YY4	QD2	0.00202618	0.000269541	7.51712
SX1	AH1	HN4	0.0021492	0.000285657	7.52372
QC2	QD1	LQ2	0.00143763	0.000190931	7.52958
MY4	RZ2	ZZ2	0.00163124	0.000216248	7.54337
SX1	YY5	LQ2	0.00167594	0.000221951	7.55095
MY4	QC2	LQ2	0.00206003	0.000272533	7.55885
MY4	YY3	RZ2	0.00186653	0.000246867	7.56089
MY4	QC1	LQ2	0.0023807	0.000313968	7.58262
MY4	YY4	RZ2	0.00184666	0.000243456	7.58521
SX1	QD1	RZ2	0.00165019	0.000217326	7.59317
MY4	ZZ2	SX1	0.00164834	0.000216431	7.61602
MY4	QC1	HN3	0.00173955	0.000228025	7.62875
MY4	YY7	MY1	0.00132869	0.000174021	7.63523
SX1	YY7	MY2	0.00168608	0.0002207	7.63971
MY4	YY8	ZZ2	0.00176791	0.000230951	7.65493
MY2	MY1	HN1	0.00216266	0.000282323	7.66024
MY2	AH1	MY1	0.00220143	0.000287301	7.66244
SX1	YY8	QD2	0.00167536	0.000218309	7.67427
MY4	YY4	ZZ1	0.0016601	0.000216304	7.67485
MY2	MY1	ZZ1	0.00217129	0.000282898	7.67517
SX1	RZ2	HN4	0.00178015	0.000231933	7.6753
QC2	QD1	MY3	0.00127976	0.000166678	7.67806
MY4	WL2	HN3	0.00193375	0.000251534	7.68782
MY4	RZ3	HN2	0.00190116	0.000247251	7.6892
MY4	MY1	HN1	0.00164048	0.000213199	7.69457
SX1	RZ2	QC2	0.00164944	0.000214312	7.69644
QC2	YY2	MY3	0.00126337	0.000164116	7.69799
MY4	QD2	QC1	0.00213799	0.000277555	7.70294
SX1	YY5	MY2	0.00191943	0.000248821	7.7141
MY4	YY5	QC1	0.00191164	0.000247693	7.71777
SX1	YY3	LQ1	0.00196915	0.000255122	7.71846
MY4	YY2	AH1	0.00185737	0.000240618	7.71919
MY4	RZ3	WL2	0.0021646	0.000280178	7.72582
MY4	YY1	WL2	0.00200592	0.000259564	7.72803
MY2	YY1	MY1	0.00218458	0.000282499	7.73305
MY4	ZZ2	LQ1	0.00199053	0.00025726	7.73743
MY4	ZZ1	QC1	0.00199966	0.000258368	7.7396
MY4	MY2	HN3	0.0019018	0.000245716	7.73984
QC2	ZZ2	HN3	0.00156612	0.00020214	7.74767
SX1	QD2	HN4	0.00180402	0.000232668	7.7536
SX1	YY6	WL2	0.002083	0.000268628	7.75421
MY4	YY3	HN2	0.00188499	0.000243049	7.75559
QC2	YY4	YY7	0.00187469	0.000241669	7.75728
MY4	MY3	ZZ1	0.00217611	0.000280446	7.75949
MY2	MY1	MY3	0.00219499	0.000282818	7.76116
MY4	YY6	QD2	0.00216076	0.000278158	7.76808
SX1	QC1	HN4	0.00167308	0.000215209	7.77421
MY2	MY1	WL1	0.00226566	0.000291381	7.77561
SX1	ZZ1	QC1	0.00154411	0.000198574	7.77597
QC2	MY4	HN3	0.00153736	0.000197707	7.77598
QC2	YY6	WL1	0.00122952	0.000158093	7.77721
QC2	YY8	MY1	0.00112183	0.000144153	7.78219
QC2	YY2	SX1	0.000892208	0.00011463	7.78337
MY2	YY3	MY1	0.0023098	0.000296651	7.78627
MY4	QC2	LQ1	0.00213554	0.000274198	7.78832
MY4	YY6	MY2	0.00184575	0.00023665	7.79948
SX1	RZ2	HN2	0.00157974	0.00020249	7.80156
MY4	MY3	WL2	0.00160322	0.00020531	7.80876
MY4	QD1	ZZ2	0.00198452	0.000254099	7.81004
QC2	YY3	HN1	0.00155825	0.000199449	7.81277
QC2	YY4	MY2	0.00120198	0.00015382	7.81417
SX1	AH1	QD1	0.00177137	0.000226549	7.8189
MY4	QD1	RZ1	0.00220611	0.000281921	7.82528
SX1	YY8	LQ2	0.00174234	0.000222558	7.82871
MY4	YY2	ZZ2	0.00147973	0.000188612	7.84536
MY4	MY3	SX1	0.00163466	0.000208223	7.85053
QC2	YY4	YY2	0.00176028	0.00022397	7.85945
MY4	YY2	MY1	0.00158218	0.000201276	7.86075
QC2	YY1	QD2	0.00201865	0.000256432	7.87206
MY4	YY2	HN4	0.00174097	0.000221116	7.87355
MY4	LQ1	HN4	0.00195817	0.000248664	7.8748
SX1	QD2	WL2	0.00179017	0.000227242	7.87779
QC2	YY6	ZZ2	0.0014146	0.000179449	7.88304
QC2	YY4	HN3	0.00147706	0.000187366	7.88328
MY4	WL2	LQ1	0.00215873	0.000273779	7.88495
SX1	MY3	HN3	0.00244537	0.000309623	7.89791
SX1	ZZ2	HN4	0.00256895	0.00032493	7.90616
QC2	QD1	RZ3	0.00128391	0.000162245	7.91339
MY4	YY7	YY1	0.00175712	0.000221537	7.93151
QC2	SX1	WL2	0.000908671	0.000114521	7.93451
MY4	SX1	HN1	0.00176991	0.000222641	7.94958
MY4	QD2	QD1	0.00247704	0.000311226	7.95898
MY4	YY5	HN4	0.00195268	0.000245265	7.9615
MY4	YY1	MY1	0.00246236	0.000309021	7.96828
QC2	YY8	AH1	0.0017528	0.00021977	7.97561
QC2	QD2	MY4	0.0012956	0.000162419	7.97691
MY2	MY1	QC1	0.00228106	0.000285671	7.9849
MY4	YY1	QC1	0.00189463	0.000237173	7.98839
SX1	QD2	QC2	0.00149436	0.00018705	7.9891
QC2	QD1	ZZ1	0.00131594	0.000164445	8.0023
QC2	YY3	AH1	0.00171349	0.00021393	8.00955
RZ3	QD2	HN1	0.00223487	0.000278934	8.01215
SX1	YY4	ZZ1	0.00175132	0.000218473	8.0162
MY4	SX1	HN4	0.00188049	0.000234553	8.01732
MY2	QD2	MY1	0.00202251	0.000252244	8.01806
MY2	RZ2	MY1	0.00218664	0.000272086	8.0366
QC2	YY1	LQ1	0.00150828	0.000187602	8.03983
MY4	YY6	ZZ1	0.00179964	0.000223832	8.04015
MY4	QC1	HN4	0.00181704	0.000225919	8.04288
SX1	YY6	LQ2	0.00181725	0.000225834	8.04686
MY4	AH1	RZ3	0.00202944	0.000252083	8.0507
QC2	YY2	QD1	0.00117313	0.00014567	8.05334
MY2	YY8	MY1	0.00238963	0.000296678	8.05464
MY4	QD1	RZ3	0.00232525	0.000288416	8.06216
SX1	YY2	WL2	0.00172378	0.000213808	8.06227
MY4	AH1	HN4	0.00186237	0.000230931	8.06461
MY4	YY2	MY3	0.00136235	0.000168766	8.07242
MY4	WL1	HN3	0.00182728	0.000226236	8.07689
MY4	YY4	ZZ2	0.00214003	0.000264764	8.08277
MY4	QC2	HN3	0.00192206	0.000236849	8.11509
SX1	MY4	LQ1	0.00196175	0.000241224	8.13248
MY4	YY8	MY1	0.00147542	0.000181336	8.13639
SX1	AH1	MY1	0.00176669	0.000217118	8.13701
RZ3	QD2	HN4	0.00252219	0.000309859	8.13979
MY4	YY6	ZZ2	0.00182588	0.000224249	8.1422
MY4	AH1	RZ1	0.00188183	0.000231101	8.14291
SX1	YY4	LQ2	0.00194852	0.00023927	8.14357
MY4	YY3	MY1	0.0017663	0.000216879	8.14418
MY4	YY1	RZ1	0.0024558	0.000301527	8.14456
MY4	YY3	QD1	0.00217022	0.000266191	8.15287
QC2	YY8	HN2	0.00158205	0.000193958	8.15665
MY4	YY1	LQ1	0.00230503	0.000282547	8.15803
MY4	ZZ1	HN2	0.0018127	0.000222041	8.16382
SX1	QC1	LQ2	0.00178654	0.000218772	8.16622
QC2	YY3	ZZ1	0.00122713	0.000150221	8.16886
MY4	RZ3	QC1	0.00235224	0.000287743	8.17479
SX1	QD1	RZ3	0.00161143	0.000197035	8.17842
QC2	YY6	MY4	0.00132762	0.000162231	8.18352
QC2	SX1	WL1	0.000954331	0.000116614	8.18365
MY4	YY5	WL2	0.00187887	0.000229531	8.1857
SX1	LQ2	HN2	0.00189492	0.000230969	8.20423
QC2	QD2	QD1	0.00149318	0.00018192	8.20792
MY4	YY1	SX1	0.00206672	0.000251522	8.21684
RZ3	RZ2	HN3	0.00231786	0.000282064	8.21752
MY4	YY3	QD2	0.00197551	0.00024037	8.21864
MY4	ZZ1	WL2	0.00199907	0.000242901	8.22998
QC2	YY7	YY8	0.00195406	0.000237079	8.24225
QC2	YY2	MY4	0.00151833	0.000184026	8.25059
MY2	MY1	LQ1	0.00220984	0.000267467	8.26209
QC2	YY6	YY3	0.00187474	0.000226602	8.27326
MY4	YY7	ZZ1	0.00144234	0.000174111	8.28405
MY2	MY1	MY4	0.00237385	0.000286479	8.2863
MY2	MY1	QC2	0.00226501	0.00027333	8.28674
MY2	RZ1	MY1	0.00226304	0.000273028	8.28868
MY4	YY5	RZ3	0.00193064	0.000232903	8.28946
SX1	MY2	HN4	0.00218933	0.000263983	8.29346
MY4	WL2	HN1	0.00187228	0.000225656	8.29706
MY4	WL2	HN4	0.00198417	0.000238993	8.3022
SX1	ZZ1	WL2	0.0016861	0.000203054	8.30373
MY4	YY1	AH1	0.00208831	0.000251375	8.30755
SX1	LQ2	HN1	0.0018769	0.000225831	8.31107
QC2	MY4	LQ2	0.00139938	0.000168263	8.31665
MY4	YY4	AH1	0.00204191	0.000245363	8.32198
SX1	RZ3	WL2	0.00161083	0.000193563	8.32203
SX1	RZ3	HN4	0.00191501	0.000230108	8.32223
QC2	YY4	MY3	0.00139876	0.000167966	8.32765
SX1	RZ2	QC1	0.00169313	0.000202977	8.34146
MY4	WL1	HN4	0.0018494	0.000221683	8.34255
MY4	SX1	LQ1	0.00229151	0.000274591	8.3452
QC2	RZ3	MY4	0.00123812	0.000148179	8.35556
MY4	YY4	MY1	0.00181205	0.000216771	8.35929
SX1	YY4	QC2	0.00180301	0.000215647	8.36097
QC2	YY2	RZ3	0.00117945	0.000141026	8.36332
MY4	RZ3	HN1	0.00189098	0.000226027	8.36617
MY4	MY1	HN4	0.00182168	0.000217627	8.37067
SX1	LQ1	HN4	0.00203944	0.000243424	8.37813
SX1	YY3	QC2	0.00168892	0.000201296	8.39023
QC2	QD2	LQ1	0.00237202	0.000282467	8.3975
MY4	RZ2	WL2	0.00215122	0.000256032	8.40215
MY4	MY3	QC2	0.00161731	0.00019231	8.40991
RZ3	YY8	QD2	0.00256399	0.00030461	8.4173
SX1	WL1	LQ2	0.00155709	0.000184917	8.42046
MY4	YY8	SX1	0.00183517	0.000217791	8.42628
QC2	YY1	MY2	0.0018972	0.00022473	8.44213
MY2	MY1	WL2	0.00225452	0.000266991	8.44418
QC2	RZ2	MY4	0.00127492	0.000150923	8.44749
MY4	QC1	WL2	0.00227892	0.00026935	8.46079
MY4	YY6	WL2	0.00218965	0.000258783	8.46136
MY4	QD1	WL1	0.00220032	0.000259814	8.46884
MY4	WL1	LQ1	0.00226469	0.00026736	8.47057
SX1	QD2	QD1	0.00187898	0.000221789	8.47195
QC2	QD1	RZ1	0.0012051	0.000142213	8.4739
MY4	AH1	ZZ1	0.00172043	0.000202992	8.47539
MY4	YY5	SX1	0.00189305	0.000223008	8.4887
QC2	MY2	LQ1	0.00209744	0.000247027	8.49072
QC2	YY3	YY8	0.00198443	0.000233527	8.49765
QC2	YY4	LQ1	0.00146521	0.000172352	8.50126
MY4	YY8	AH1	0.00216355	0.000254306	8.50766
SX1	YY6	MY2	0.00193229	0.000227011	8.51187
MY2	YY6	MY1	0.00230975	0.000270594	8.53584
SX1	YY6	QC2	0.00179369	0.000210125	8.5363
MY4	YY3	RZ3	0.00203376	0.000238111	8.54122
HN4	MY2	HN3	0.00358108	0.000419229	8.54207
SX1	ZZ2	WL2	0.00206578	0.000241797	8.54344
SX1	YY4	MY3	0.00233061	0.000272132	8.56426
SX1	MY1	QC2	0.00160142	0.000186913	8.56772
MY4	YY4	MY2	0.00196111	0.000228725	8.57409
MY4	YY2	RZ1	0.00170485	0.000198478	8.58961
RZ3	QD2	ZZ2	0.00266375	0.000310079	8.59058
MY4	YY8	QC2	0.00182862	0.000212852	8.59106
MY4	QD1	RZ2	0.00211386	0.000245841	8.59845
MY4	YY2	RZ2	0.00188369	0.00021902	8.60056
QC2	MY2	LQ2	0.00239337	0.000278128	8.60528
MY4	YY4	QD1	0.00213091	0.0002476	8.60623
QC2	MY3	HN4	0.00145848	0.000169343	8.61258
SX1	YY4	MY2	0.00206345	0.000239527	8.61469
SX1	RZ3	QC2	0.00143608	0.000166687	8.61547
MY4	ZZ2	QC2	0.00173891	0.000201816	8.61627
QC2	YY1	YY2	0.00111823	0.000129728	8.61976
SX1	AH1	HN2	0.00191386	0.000221915	8.62431
MY4	RZ2	QC1	0.00213932	0.000248016	8.62574
SX1	MY3	QC2	0.00163031	0.000188783	8.63593
QC2	YY7	HN4	0.0014203	0.000164092	8.65549
MY4	YY7	MY3	0.00127269	0.000147024	8.65631
QC2	YY6	YY2	0.00184013	0.000212564	8.65684
MY4	YY2	HN1	0.0015678	0.000181079	8.6581
MY4	YY1	LQ2	0.0026179	0.000302033	8.6676
SX1	ZZ1	WL1	0.00158308	0.000182631	8.66819
QC2	YY8	HN4	0.00153568	0.000177147	8.66897
QC2	YY7	HN3	0.00156981	0.000181011	8.67248
MY2	QD1	MY1	0.00233953	0.000269725	8.67377
QC2	MY3	MY2	0.00182328	0.000210121	8.67729
MY4	MY2	SX1	0.00218096	0.000251333	8.67755
MY4	QC2	HN2	0.00187024	0.000215415	8.68204
SX1	WL2	HN1	0.00198149	0.000228219	8.68242
MY4	YY7	SX1	0.00176115	0.000202831	8.68287
QC2	RZ2	LQ1	0.00202494	0.000233106	8.68679
SX1	YY4	QC1	0.00190616	0.000219377	8.68897
RZ3	YY1	RZ1	0.00232587	0.000267637	8.69041
MY4	ZZ2	WL1	0.00167953	0.000192953	8.70436
HN4	MY3	HN3	0.00366402	0.000420922	8.70474
SX1	YY8	QC1	0.0017509	0.000201108	8.70627
QC2	MY4	HN2	0.00158918	0.000182468	8.70935
SX1	YY2	LQ1	0.00188559	0.000216463	8.7109
MY4	AH1	LQ2	0.00173723	0.000199327	8.71548
SX1	YY5	HN4	0.00243241	0.000278778	8.72527
SX1	RZ3	WL1	0.00162537	0.000186162	8.7309
MY4	YY7	YY8	0.00220621	0.000252449	8.73923
MY4	MY1	MY3	0.00189555	0.000216686	8.74792
QC2	YY3	HN3	0.00167141	0.000191057	8.74822
MY4	YY6	RZ3	0.00205713	0.000235138	8.74859
SX1	YY3	QD1	0.00189567	0.000216632	8.75066
SX1	YY5	WL1	0.00178272	0.000203677	8.75271
RZ3	RZ1	MY3	0.00262259	0.000299621	8.75301
MY4	RZ3	WL1	0.00213193	0.000243352	8.76069
RZ3	RZ1	MY2	0.00230436	0.000263003	8.76172
QC2	YY4	YY6	0.00190489	0.000217303	8.76604
SX1	YY2	ZZ1	0.00198887	0.000226751	8.77116
MY4	YY5	QD1	0.00179821	0.000204845	8.77839
SX1	YY7	LQ1	0.00212864	0.000242462	8.77927
MY4	YY4	RZ3	0.0020837	0.000237062	8.78969
RZ3	QD2	HN2	0.00266771	0.000303251	8.79701
QC2	RZ2	MY1	0.00198356	0.000225303	8.804
MY4	RZ3	HN4	0.00197511	0.000223951	8.8194
RZ3	QD2	MY3	0.00279013	0.000316328	8.82037
SX1	RZ2	HN3	0.00167393	0.000189697	8.8242
MY2	MY1	SX1	0.00222353	0.000251892	8.82729
MY4	QD1	HN2	0.00188022	0.000212993	8.82761
MY4	YY2	RZ3	0.00188242	0.000212995	8.83787
SX1	RZ2	HN1	0.00178836	0.000201951	8.85539
SX1	RZ3	HN1	0.00194146	0.000219203	8.85688
SX1	AH1	HN1	0.00220031	0.000248288	8.86194
MY4	AH1	QC1	0.00190067	0.000214461	8.86253
RZ3	AH1	QD2	0.0026929	0.000303442	8.87452
MY4	YY1	HN4	0.00185495	0.000208969	8.87669
MY4	YY4	QC1	0.00213959	0.00024097	8.87907
QC2	MY1	LQ2	0.00211344	0.000237958	8.88156
QC2	QD2	MY1	0.00248498	0.000279716	8.88392
MY4	MY3	WL1	0.0015923	0.000179185	8.88631
MY4	QD1	HN1	0.00191457	0.000215428	8.88729
SX1	LQ1	HN3	0.00218903	0.000246171	8.89231
SX1	YY7	WL2	0.00182192	0.000204746	8.89846
MY2	YY2	MY1	0.00232611	0.000261347	8.90044
MY4	YY2	ZZ1	0.00190717	0.000213985	8.91266
RZ3	RZ1	HN3	0.00239503	0.000268675	8.91425
MY4	YY3	ZZ1	0.00187396	0.000210118	8.91861
MY4	YY8	HN4	0.00187063	0.00020965	8.92265
SX1	QC2	HN3	0.00182714	0.000204766	8.92305
MY4	YY1	WL1	0.00203707	0.000228268	8.92405
SX1	RZ1	WL2	0.00185459	0.000207556	8.93539
MY4	YY3	QC1	0.00213798	0.000239127	8.94077
MY4	YY8	QD1	0.00192346	0.000214951	8.94838
SX1	QC2	QC1	0.00171355	0.000191236	8.96044
SX1	YY7	MY3	0.00213014	0.000237619	8.96451
SX1	AH1	MY4	0.00216733	0.00024162	8.96998
MY4	ZZ1	HN4	0.00181828	0.000202654	8.97233
SX1	YY6	LQ1	0.00202658	0.000225469	8.9883
MY4	RZ2	LQ1	0.00288556	0.000320709	8.99745
QC2	YY4	YY3	0.00192429	0.000213275	9.02259
SX1	YY3	MY3	0.00224913	0.000249243	9.02382
QC2	RZ2	MY3	0.00179526	0.000198911	9.02545
MY4	YY6	MY3	0.00175694	0.000194638	9.02671
MY4	YY6	YY1	0.00207036	0.000229349	9.02711
SX1	QD1	LQ2	0.00170608	0.000188941	9.02971
SX1	YY5	LQ1	0.00191006	0.000211515	9.03037
MY4	AH1	QD2	0.0019734	0.000218493	9.03187
SX1	WL1	HN4	0.00189523	0.000209633	9.04069
QC2	YY8	HN1	0.00148862	0.000164556	9.04624
MY4	QD2	WL1	0.00219141	0.000242028	9.05434
MY4	YY3	HN4	0.00207021	0.0002284	9.06397
SX1	RZ1	HN3	0.00198726	0.000219106	9.06986
SX1	QD1	QC1	0.0014006	0.000154384	9.07215
MY4	YY7	YY3	0.00233991	0.000257865	9.07416
MY4	QC2	HN4	0.00196575	0.000216561	9.07715
SX1	MY2	QC1	0.00180023	0.000198297	9.07845
SX1	ZZ2	HN2	0.00246237	0.000271155	9.08105
SX1	YY8	WL2	0.00169192	0.000186292	9.0821
QC2	YY1	RZ2	0.00164085	0.000180584	9.08634
SX1	YY1	ZZ2	0.00219982	0.000242054	9.08812
SX1	MY2	HN3	0.00223153	0.000245491	9.09008
SX1	YY1	MY3	0.00223038	0.000245306	9.09224
SX1	QC2	HN4	0.00173293	0.000190574	9.09317
QC2	MY4	HN4	0.00149367	0.000164231	9.09492
SX1	QD1	WL1	0.00159243	0.00017497	9.10114
MY4	QD1	QC1	0.00219828	0.000241407	9.10612
QC2	YY6	YY8	0.00194719	0.000213626	9.11495
RZ3	LQ2	HN4	0.0040322	0.000441954	9.12359
SX1	WL2	HN3	0.00207028	0.000226904	9.12404
SX1	YY3	RZ1	0.00211069	0.000231249	9.12735
MY4	YY2	QC1	0.00194342	0.000212858	9.13015
MY4	YY1	HN1	0.00174463	0.000191059	9.13134
SX1	AH1	WL1	0.00176892	0.000193684	9.133
RZ3	LQ2	HN3	0.00388105	0.000424862	9.13485
SX1	MY1	HN4	0.00216383	0.000236719	9.14089
SX1	YY7	HN2	0.00232526	0.00025426	9.14522
HN4	QD2	HN3	0.00342014	0.000373787	9.14997
SX1	YY3	MY1	0.00199533	0.000218002	9.15281
SX1	MY4	LQ2	0.00192258	0.000210035	9.15363
MY4	YY6	HN1	0.00187001	0.000204186	9.15836
RZ3	RZ2	MY2	0.00249993	0.000272815	9.16345
MY4	YY5	AH1	0.00222744	0.000243076	9.16353
SX1	RZ3	ZZ2	0.001718	0.00018744	9.16556
RZ3	YY4	RZ1	0.00269692	0.000294109	9.16982
QC2	RZ2	LQ2	0.00200645	0.00021879	9.17065
SX1	QD1	ZZ1	0.00173434	0.000189092	9.17194
SX1	YY5	QC2	0.00182197	0.000198646	9.17195
RZ3	QD2	LQ1	0.00300191	0.000327014	9.17976
QC2	YY7	YY6	0.00188765	0.000205574	9.18231
MY4	YY4	LQ1	0.00226664	0.000246526	9.19435
SX1	AH1	QC2	0.00160327	0.00017425	9.20098
SX1	YY4	QD1	0.00188	0.000204038	9.21397
RZ3	QD2	SX1	0.00263318	0.000285764	9.21453
SX1	MY4	ZZ1	0.00206118	0.000223648	9.21621
MY4	YY2	WL2	0.00182415	0.000197796	9.22236
SX1	ZZ1	HN1	0.00189699	0.000205669	9.22348
MY4	RZ2	WL1	0.00194837	0.000211094	9.22989
HN4	RZ1	HN3	0.00349177	0.000378289	9.23042
SX1	RZ3	QC1	0.00165589	0.000179356	9.23244
SX1	QD1	HN4	0.00172519	0.000186846	9.23319
MY4	YY1	ZZ1	0.00309599	0.000335041	9.24062
QC2	QD1	LQ1	0.00142332	0.00015401	9.24178
QC2	MY3	MY4	0.00184211	0.000199284	9.2436
SX1	RZ2	WL1	0.00169196	0.000183012	9.24512
RZ3	RZ1	MY1	0.0024874	0.000268868	9.25138
SX1	YY8	MY2	0.00169679	0.000183196	9.26215
SX1	QC2	HN2	0.00165464	0.000178619	9.26349
QC2	RZ3	LQ2	0.00238086	0.000256942	9.26615
QC2	RZ3	LQ1	0.00206156	0.00022247	9.26672
QC2	YY8	ZZ2	0.0016598	0.000179036	9.27078
MY4	RZ2	SX1	0.00218272	0.000234996	9.28835
QC2	RZ2	MY2	0.00206193	0.000221988	9.28849
MY4	YY7	QC1	0.00180975	0.000194834	9.28868
SX1	QD2	MY4	0.00193615	0.000208427	9.28937
MY4	ZZ1	WL1	0.00184885	0.000198472	9.31543
HN4	YY2	HN3	0.00362589	0.000389182	9.3167
MY4	YY7	QD1	0.00200336	0.000215011	9.31751
SX1	YY5	QD1	0.00162422	0.000174277	9.31972
SX1	QD2	HN2	0.00189281	0.000203049	9.32193
MY4	YY3	HN1	0.00212509	0.000227763	9.33027
RZ3	RZ1	LQ2	0.00274169	0.000293716	9.33452
SX1	WL2	HN2	0.00192778	0.000206514	9.33485
MY4	YY3	YY8	0.0023885	0.00025557	9.34581
MY4	RZ2	MY3	0.00213765	0.000228713	9.34644
HN4	MY1	HN3	0.00343915	0.000367859	9.34909
MY4	QC2	HN1	0.00199139	0.000212857	9.35554
SX1	QD2	LQ1	0.00285659	0.000305241	9.35849
SX1	ZZ1	LQ1	0.00261928	0.000279845	9.35973
SX1	YY7	QC2	0.00176945	0.000188926	9.36584
RZ3	RZ1	SX1	0.00249651	0.000266508	9.36746
QC2	WL1	WL2	0.00176957	0.000188865	9.3695
QC2	YY6	YY1	0.00127736	0.000136248	9.37522
RZ3	RZ2	HN4	0.00259782	0.000276903	9.38168
QC2	YY1	QD1	0.00145617	0.00015508	9.38979
SX1	YY3	ZZ1	0.00194153	0.000206759	9.39031
SX1	YY3	RZ2	0.00194346	0.000206959	9.39056
SX1	YY3	QD2	0.00191805	0.000204161	9.39483
MY4	RZ1	SX1	0.002063	0.000219543	9.39678
MY4	RZ3	HN3	0.00201093	0.000213963	9.39849
SX1	RZ3	HN3	0.00208874	0.000222139	9.40282
SX1	QD1	MY3	0.00180151	0.000191371	9.41374
SX1	RZ1	MY2	0.00281044	0.000298512	9.41482
SX1	AH1	RZ1	0.00198616	0.000210932	9.41612
SX1	YY7	ZZ1	0.00174237	0.000184958	9.4204
MY4	YY8	HN1	0.00184921	0.000196077	9.43104
SX1	YY8	LQ1	0.00185118	0.000196135	9.43825
MY4	QD2	LQ1	0.00321196	0.000340307	9.43841
SX1	MY2	HN2	0.00213974	0.000226599	9.44289
QC2	YY6	HN4	0.00154662	0.00016374	9.44556
MY4	AH1	SX1	0.00208594	0.000220715	9.45083
SX1	YY1	HN4	0.00216101	0.000228589	9.45371
SX1	YY7	QD2	0.0016394	0.000173395	9.45467
MY4	YY7	YY2	0.00197845	0.000209255	9.45473
RZ3	QD2	MY4	0.00274894	0.000290656	9.45771
SX1	MY4	QC2	0.00164766	0.000174044	9.4669
MY4	MY1	LQ2	0.00269844	0.00028503	9.46721
HN4	QC1	HN3	0.0035993	0.000380136	9.46847
MY4	QD2	MY2	0.00352511	0.000372094	9.47371
MY4	QD2	MY1	0.00317376	0.000334999	9.47397
HN4	LQ2	HN3	0.00356145	0.000375772	9.4777
MY4	RZ2	LQ2	0.00279157	0.000294522	9.4783
MY4	YY3	AH1	0.00233049	0.000245847	9.47941
HN4	AH1	HN3	0.00370336	0.000390452	9.48479
MY4	AH1	RZ2	0.00208607	0.00021949	9.50414
MY4	YY5	YY3	0.00239744	0.000252142	9.50827
SX1	YY1	QD1	0.00204917	0.000215512	9.50839
QC2	QD2	LQ2	0.00289616	0.000304499	9.51124
MY4	AH1	HN3	0.00188893	0.000198488	9.51661
MY4	AH1	ZZ2	0.00204314	0.000214569	9.5221
SX1	ZZ2	LQ1	0.00230394	0.000241796	9.52842
MY4	AH1	QD1	0.00213825	0.00022439	9.52916
MY4	QC1	WL1	0.00219465	0.000230229	9.53247
RZ3	YY4	QD2	0.00269142	0.000282253	9.53547
SX1	MY2	ZZ2	0.00219285	0.000229568	9.55209
SX1	YY2	QD1	0.00167384	0.000175159	9.55612
MY4	YY2	SX1	0.00197948	0.000207131	9.5567
QC2	QD2	MY2	0.00272748	0.000285232	9.56232
MY4	YY3	YY2	0.00206389	0.000215801	9.56386
HN4	QD1	HN3	0.00354557	0.000370389	9.57255
MY4	YY1	QD2	0.00284367	0.000296769	9.58209
SX1	ZZ2	HN1	0.00264868	0.00027638	9.58346
MY4	MY2	WL1	0.00172099	0.000179503	9.58749
SX1	MY3	LQ1	0.00297848	0.000310323	9.598
RZ3	YY5	QD2	0.00280333	0.000291722	9.6096
HN4	RZ2	HN3	0.00343266	0.000356974	9.61598
QC2	YY8	HN3	0.00158484	0.000164785	9.61766
MY4	RZ1	MY1	0.00269031	0.000279661	9.61989
RZ3	LQ2	HN2	0.00381201	0.000396076	9.62443
SX1	QC1	WL1	0.00160422	0.000166614	9.62839
SX1	LQ1	HN2	0.0017658	0.000183319	9.63239
RZ3	QD2	RZ1	0.00258073	0.000267451	9.64936
MY4	YY7	WL1	0.00196005	0.000203037	9.65368
MY4	YY5	YY8	0.00237692	0.000245985	9.66285
RZ3	RZ1	ZZ1	0.00228305	0.000236155	9.66759
MY4	MY2	QC2	0.00209323	0.000216507	9.66822
SX1	MY3	ZZ2	0.00229497	0.000237366	9.66848
SX1	YY3	ZZ2	0.00261765	0.000270411	9.68026
MY4	YY3	HN3	0.00216892	0.000224013	9.68213
SX1	YY3	QC1	0.0018809	0.000194225	9.68409
SX1	YY5	WL2	0.00186494	0.000192539	9.68606
HN4	LQ1	HN3	0.00368848	0.000380642	9.69015
MY4	MY2	LQ1	0.0028668	0.000295833	9.69059
MY4	AH1	WL1	0.00192855	0.000198949	9.69367
SX1	YY5	MY1	0.00190974	0.000196938	9.69717
MY4	YY3	MY3	0.00162414	0.000167441	9.69977
MY4	YY4	WL1	0.0020405	0.000210343	9.70086
RZ3	YY2	QD2	0.00282954	0.00029165	9.70182
MY4	YY3	SX1	0.00199361	0.000205478	9.70231
MY4	YY8	HN3	0.0018761	0.000193287	9.70632
SX1	RZ2	WL2	0.00184761	0.000190273	9.71028
SX1	YY4	QD2	0.00199236	0.000205058	9.7161
SX1	QD1	RZ1	0.00186217	0.000191626	9.71773
MY4	SX1	LQ2	0.00233069	0.000239728	9.72222
SX1	YY2	QD2	0.00191968	0.000197404	9.72461
HN4	WL2	HN3	0.00362638	0.000372708	9.7298
QC2	RZ1	LQ1	0.00207022	0.000212755	9.73052
HN4	ZZ1	HN3	0.00337734	0.000347061	9.73125
QC2	QD2	RZ2	0.0029795	0.000306133	9.73272
HN1	LQ1	HN4	0.0042028	0.000431733	9.73473
HN4	QC2	HN3	0.0036331	0.000372973	9.74093
MY4	YY3	WL1	0.0019815	0.000203284	9.74746
MY4	YY6	MY1	0.00178164	0.000182713	9.751
HN4	SX1	HN3	0.00353889	0.000362788	9.7547
RZ3	ZZ1	HN3	0.00275471	0.000282389	9.75501
SX1	YY7	QC1	0.00178513	0.000182995	9.75506
MY4	YY6	RZ2	0.00210343	0.000215607	9.75585
MY4	YY7	AH1	0.00202054	0.000206979	9.76208
MY4	YY6	YY8	0.00244818	0.000250778	9.76237
RZ3	YY6	QD2	0.00285258	0.000292134	9.76461
RZ3	LQ2	HN1	0.00371082	0.000379503	9.7781
RZ3	AH1	LQ2	0.00358535	0.000366537	9.78169
SX1	QD1	MY2	0.00156486	0.000159963	9.78263
SX1	QC1	LQ1	0.0016912	0.000172838	9.78491
MY4	YY1	QC2	0.00212062	0.0002166	9.79049
SX1	YY2	MY3	0.00200147	0.000204403	9.79179
MY4	YY2	QD1	0.00193427	0.000197537	9.79193
SX1	YY2	AH1	0.00204521	0.000208481	9.81007
MY4	SX1	WL2	0.00237415	0.000241785	9.81929
MY4	RZ2	MY2	0.00288025	0.000293279	9.82083
SX1	YY5	MY3	0.00208472	0.000212273	9.82094
SX1	QC1	HN2	0.00177006	0.000180009	9.83317
SX1	YY1	WL1	0.00189667	0.000192854	9.83472
MY4	RZ1	QC2	0.00218096	0.000221524	9.84524
SX1	YY2	HN3	0.00222127	0.000225477	9.85141
SX1	YY1	HN1	0.00216127	0.000219316	9.85457
SX1	YY6	AH1	0.00217453	0.000220609	9.8569
MY4	MY2	QC1	0.00224465	0.000227598	9.86238
SX1	YY8	ZZ1	0.00168634	0.000170934	9.86546
SX1	YY6	QC1	0.00190903	0.00019347	9.86731
RZ3	RZ2	LQ1	0.00290941	0.000294792	9.86936
MY4	RZ1	LQ1	0.0029273	0.000296398	9.87625
HN1	LQ2	HN4	0.00453027	0.0004583	9.88494
HN1	YY8	HN3	0.00413363	0.000417995	9.88919
MY4	YY6	HN3	0.00209033	0.000211263	9.89443
SX1	YY3	RZ3	0.00186054	0.0001879	9.90172
RZ3	YY3	QD2	0.0026907	0.000271685	9.90373
MY4	ZZ1	SX1	0.00219208	0.000221277	9.90649
SX1	MY3	HN4	0.00232024	0.000234173	9.90823
SX1	RZ1	HN1	0.00191977	0.00019355	9.91871
RZ3	RZ1	LQ1	0.0028347	0.000285389	9.93277
MY4	RZ1	MY2	0.00280112	0.000281764	9.94138
SX1	MY4	QC1	0.00173653	0.000174597	9.94595
SX1	YY5	HN3	0.00267329	0.000268666	9.95024
RZ3	YY7	QD2	0.00235348	0.000236442	9.95374
MY4	WL1	HN1	0.00188169	0.000188948	9.95877
SX1	MY1	QC1	0.00185776	0.000186503	9.96097
MY4	RZ3	LQ1	0.00295899	0.000296991	9.96321
SX1	MY2	MY4	0.00207231	0.000207841	9.97063
SX1	WL1	HN1	0.0020381	0.000204332	9.97447
SX1	AH1	HN3	0.00231368	0.000231853	9.97905
SX1	QC2	WL2	0.00159281	0.000159527	9.98458
SX1	WL2	HN4	0.00198279	0.000198547	9.98648
RZ3	QD2	QC1	0.0025347	0.000253623	9.99395
SX1	YY1	QC2	0.00170157	0.000170191	9.99796
RZ3	QD1	MY2	0.0034187	0.000341558	10.0091
SX1	YY8	MY3	0.00219036	0.000218468	10.026
RZ3	YY2	LQ2	0.00356577	0.000355636	10.0264
SX1	QC1	HN1	0.00176711	0.000176232	10.0272
SX1	RZ2	LQ2	0.00253142	0.000252373	10.0305
SX1	YY5	ZZ1	0.00178175	0.000177538	10.0359
SX1	QC1	WL2	0.00164129	0.000163493	10.0389
MY4	QD1	QC2	0.00227946	0.000226932	10.0447
SX1	RZ1	WL1	0.0019572	0.000194827	10.0458
HN4	YY8	HN3	0.00368226	0.000365628	10.0711
HN4	YY1	HN3	0.00378784	0.000376043	10.0729
QC2	RZ1	MY1	0.00198438	0.000196818	10.0823
RZ3	YY6	LQ2	0.00370088	0.000367038	10.0831
SX1	YY6	ZZ1	0.00187506	0.000185913	10.0857
RZ3	RZ2	MY3	0.00290686	0.000287985	10.0938
MY4	MY2	LQ2	0.00308722	0.000305717	10.0983
HN4	YY4	HN3	0.00386847	0.000382975	10.1011
MY4	YY4	HN4	0.00187333	0.000185328	10.1082
MY4	QD2	SX1	0.00231711	0.000229051	10.1162
SX1	YY8	WL1	0.0018785	0.000185644	10.1188
MY4	AH1	QC2	0.00204155	0.000201614	10.126
HN4	WL1	HN3	0.00365467	0.00036063	10.1341
SX1	YY8	RZ1	0.0021349	0.0002106	10.1372
RZ3	RZ2	SX1	0.00273267	0.000269495	10.14
SX1	YY1	LQ2	0.00247376	0.000243835	10.1452
SX1	MY4	WL2	0.00187911	0.000185098	10.152
RZ3	YY6	LQ1	0.00411483	0.000405121	10.157
SX1	MY1	HN3	0.00206409	0.000203167	10.1596
SX1	YY2	QC2	0.00160927	0.000158204	10.1721
SX1	WL1	LQ1	0.00189949	0.000186723	10.1727
SX1	MY2	WL1	0.00146634	0.000144136	10.1733
MY4	YY7	RZ3	0.00185986	0.000182764	10.1763
MY4	YY6	AH1	0.00199297	0.000195781	10.1796
HN4	YY6	HN3	0.00358237	0.000351775	10.1837
MY4	YY3	LQ1	0.00200101	0.000196403	10.1883
SX1	QD1	HN2	0.00173602	0.000170368	10.1898
SX1	ZZ2	QC1	0.00185588	0.000181922	10.2015
QC2	YY2	YY8	0.00208449	0.000204261	10.2051
MY4	YY7	HN1	0.00177423	0.00017379	10.2091
QC2	RZ1	MY2	0.00198635	0.00019455	10.21
MY4	QD2	RZ2	0.0038684	0.000378584	10.2181
HN1	LQ2	HN3	0.00439692	0.000430051	10.2242
MY4	RZ3	MY3	0.00221362	0.000216389	10.2299
SX1	WL1	HN2	0.00193432	0.000188962	10.2365
RZ3	YY3	RZ1	0.00274666	0.00026832	10.2365
MY4	ZZ1	HN1	0.00160571	0.000156811	10.2398
RZ3	YY5	RZ1	0.00284514	0.000277482	10.2534
SX1	ZZ2	QC2	0.00173823	0.000169362	10.2634
SX1	YY5	RZ2	0.00201079	0.000195776	10.2709
RZ3	RZ1	HN1	0.00247481	0.000240812	10.2769
SX1	RZ1	ZZ2	0.00204743	0.000199151	10.2808
MY4	YY5	HN3	0.00205565	0.000199919	10.2824
RZ3	MY2	HN3	0.00360807	0.000350745	10.2869
SX1	QC2	WL1	0.00154715	0.000150371	10.2888
QC2	YY6	HN3	0.00149589	0.000145285	10.2963
SX1	YY5	QD2	0.00202814	0.000196801	10.3055
SX1	MY3	WL1	0.00188395	0.000182708	10.3112
SX1	WL1	HN3	0.00201101	0.000194971	10.3144
MY4	YY3	WL2	0.00220364	0.000213587	10.3173
HN4	MY4	HN3	0.00367679	0.000356364	10.3175
MY4	YY5	YY4	0.00256279	0.00024818	10.3263
HN1	RZ2	HN4	0.00422712	0.000409148	10.3315
SX1	ZZ1	LQ2	0.00298291	0.000288681	10.3329
MY4	MY1	QC1	0.00215186	0.000208247	10.3332
SX1	QC2	HN1	0.00186914	0.000180855	10.335
SX1	ZZ2	WL1	0.00195751	0.000189214	10.3455
MY4	YY5	QC2	0.00206735	0.000199757	10.3493
SX1	YY2	MY2	0.00172275	0.000166412	10.3523
RZ3	QD1	LQ2	0.00387002	0.000373652	10.3573
RZ3	LQ1	HN4	0.00410442	0.000396089	10.3624
HN4	YY7	HN3	0.00378261	0.000364823	10.3683
HN1	ZZ1	HN4	0.00433731	0.000418114	10.3735
RZ3	YY2	RZ1	0.00268882	0.000258817	10.3889
HN1	MY2	HN4	0.00427059	0.000410841	10.3947
MY4	ZZ1	QC2	0.00207138	0.00019927	10.3948
QC2	RZ1	ZZ1	0.00245728	0.000236133	10.4063
HN1	MY3	HN3	0.0044465	0.000427099	10.4109
HN1	MY1	HN4	0.00430595	0.000413283	10.4189
SX1	YY4	WL2	0.00203369	0.00019518	10.4195
MY4	YY2	WL1	0.00194129	0.000186077	10.4327
RZ3	RZ2	MY1	0.00260657	0.000249839	10.433
RZ3	RZ2	HN2	0.00245412	0.000235216	10.4335
SX1	AH1	RZ2	0.00207067	0.000198296	10.4423
SX1	YY2	HN4	0.00213426	0.000204353	10.444
SX1	RZ1	HN2	0.00204177	0.000195317	10.4536
MY4	YY7	HN4	0.00180957	0.000172962	10.4623
SX1	YY6	MY1	0.00201851	0.000192884	10.4649
SX1	MY3	HN2	0.00217613	0.000207791	10.4727
QC2	QD2	RZ1	0.00316039	0.000301443	10.4842
QC2	RZ3	MY2	0.00250804	0.000239169	10.4865
RZ3	QD2	WL2	0.00281251	0.000267919	10.4976
MY4	ZZ1	LQ1	0.00284961	0.000271365	10.501
HN1	YY4	HN3	0.00404453	0.000384894	10.5081
SX1	YY6	HN2	0.00225891	0.000214803	10.5162
RZ3	YY3	LQ2	0.00360586	0.0003428	10.5189
HN1	YY7	HN3	0.0042479	0.000403298	10.5329
QC2	YY4	ZZ2	0.00173523	0.00016471	10.535
SX1	YY3	HN4	0.00244937	0.000232463	10.5366
SX1	YY3	WL2	0.00208915	0.000197955	10.5536
MY4	MY1	QC2	0.00198439	0.000187631	10.576
MY4	RZ2	MY1	0.00269304	0.00025462	10.5767
SX1	YY8	RZ2	0.00204437	0.000193217	10.5807
SX1	MY2	LQ2	0.00282884	0.000267288	10.5835
HN1	ZZ2	HN4	0.0041556	0.00039254	10.5864
SX1	ZZ1	HN2	0.00201062	0.000189893	10.5882
QC2	YY1	RZ3	0.00211381	0.000199611	10.5897
RZ3	RZ2	LQ2	0.00257162	0.000242716	10.5952
MY4	QD2	QC2	0.00216382	0.00020419	10.5971
RZ3	LQ1	HN3	0.00408029	0.00038498	10.5987
SX1	YY7	ZZ2	0.00279773	0.000263944	10.5997
SX1	YY6	QD1	0.00184574	0.000174103	10.6014
SX1	YY1	YY3	0.00221395	0.000208757	10.6054
HN1	LQ1	HN3	0.00419648	0.000395442	10.6121
SX1	YY8	QC2	0.00164112	0.000154595	10.6156
HN4	RZ3	HN3	0.00371261	0.000349531	10.6217
RZ3	RZ1	HN4	0.00261588	0.000246215	10.6244
MY4	RZ3	QC2	0.0022213	0.000208942	10.6312
SX1	MY4	WL1	0.00192631	0.000181077	10.6381
HN4	YY5	HN3	0.00377977	0.000355038	10.6461
SX1	QD1	QC2	0.00139292	0.000130809	10.6484
MY4	YY7	HN3	0.00191539	0.000179825	10.6514
SX1	YY6	QD2	0.00211114	0.000198033	10.6605
RZ3	RZ1	MY4	0.00286639	0.000268707	10.6673
SX1	RZ1	QC1	0.00176731	0.000165513	10.6778
QC1	QD2	ZZ2	0.00458007	0.000428873	10.6793
RZ3	QD2	QD1	0.00290073	0.000271445	10.6862
QC2	RZ1	LQ2	0.00229651	0.000214699	10.6964
MY4	QD2	LQ2	0.00366059	0.000341822	10.7091
QC2	MY4	HN1	0.00146803	0.000137078	10.7094
SX1	YY6	RZ1	0.00204014	0.000190433	10.7132
RZ3	YY4	LQ2	0.00378976	0.000353371	10.7246
QC2	YY5	YY8	0.00194036	0.000180915	10.7253
MY4	YY6	WL1	0.00212833	0.000198377	10.7287
HN1	QC1	HN3	0.00404579	0.000377095	10.7288
SX1	YY7	RZ3	0.0019191	0.000178837	10.731
SX1	YY4	MY1	0.00206473	0.000192257	10.7394
QC2	YY1	ZZ1	0.00236341	0.000219954	10.745
SX1	YY3	MY4	0.00225965	0.000210243	10.7478
SX1	YY2	WL1	0.00188812	0.000175642	10.7498
SX1	YY5	RZ3	0.00185798	0.000172766	10.7544
QC2	MY1	LQ1	0.00204227	0.000189897	10.7546
HN1	MY2	HN3	0.00415687	0.000386436	10.7569
HN1	AH1	HN3	0.00419277	0.000389701	10.759
SX1	QD2	MY2	0.00328031	0.000304699	10.7657
MY4	YY7	LQ1	0.00192804	0.000179032	10.7692
MY4	YY4	WL2	0.00212454	0.000197269	10.7698
SX1	RZ2	MY4	0.00207054	0.000192188	10.7735
SX1	YY7	MY1	0.00179018	0.000166156	10.7741
SX1	YY3	HN3	0.00268599	0.000249249	10.7763
SX1	YY7	RZ2	0.00191638	0.000177698	10.7845
HN4	HN3	HN2	0.00378057	0.000350508	10.786
MY4	YY6	QC1	0.00215827	0.000200035	10.7894
SX1	QD1	HN3	0.00173187	0.000160498	10.7906
SX1	YY3	WL1	0.0019142	0.000177342	10.7938
MY4	YY5	YY6	0.00254172	0.00023528	10.8029
RZ3	YY3	RZ2	0.0028156	0.000260434	10.8112
SX1	MY2	LQ1	0.00264759	0.000244803	10.8152
SX1	YY6	MY3	0.00238978	0.000220523	10.8368
SX1	YY1	QC1	0.00156444	0.000144316	10.8404
RZ3	QD2	QC2	0.00269146	0.000248105	10.8481
MY4	YY5	YY7	0.00240925	0.00022197	10.8539
SX1	YY2	RZ2	0.00197475	0.000181712	10.8675
HN1	YY2	HN3	0.004229	0.000389072	10.8695
SX1	MY1	HN2	0.00195625	0.000179827	10.8785
SX1	RZ3	MY4	0.00182039	0.000167331	10.8789
SX1	YY7	HN1	0.00249644	0.000229468	10.8792
RZ3	ZZ1	LQ2	0.00329645	0.000302844	10.885
SX1	RZ1	QC2	0.00176562	0.000162192	10.886
QC2	MY1	MY3	0.00175327	0.000160969	10.892
QC2	RZ3	MY1	0.00232303	0.000213258	10.8931
HN1	MY4	HN3	0.00410674	0.000376994	10.8934
HN1	RZ2	HN3	0.00396498	0.000363725	10.901
HN1	MY1	HN3	0.0040503	0.000371398	10.9055
RZ3	AH1	RZ1	0.00271878	0.000249224	10.909
SX1	YY6	YY1	0.00227113	0.000208139	10.9116
SX1	QD2	LQ2	0.00326606	0.000299213	10.9155
SX1	YY7	AH1	0.00242672	0.000222243	10.9192
RZ3	YY4	RZ2	0.00274579	0.000251376	10.9231
SX1	QD1	HN1	0.00186372	0.000170521	10.9296
MY4	RZ3	LQ2	0.00320278	0.000293026	10.93
SX1	YY1	RZ2	0.00249038	0.000227732	10.9356
MY4	YY3	QC2	0.00203487	0.000185992	10.9406
MY4	QC2	QC1	0.00258263	0.000236041	10.9415
SX1	YY6	WL1	0.00206888	0.000188961	10.9487
MY4	MY1	SX1	0.00203063	0.000185059	10.9729
SX1	YY4	RZ1	0.00213454	0.00019413	10.9954
MY4	AH1	LQ1	0.00217193	0.000197471	10.9987
HN1	YY8	HN4	0.00414617	0.000376919	11.0002
SX1	YY7	QD1	0.00196127	0.000178285	11.0007
SX1	YY2	HN1	0.00207167	0.000188179	11.0091
MY4	YY4	HN1	0.00212722	0.000193206	11.0101
HN1	RZ1	HN3	0.00414691	0.000376582	11.012
SX1	YY2	RZ3	0.00172332	0.000156486	11.0126
MY4	RZ3	SX1	0.00243288	0.000220911	11.013
SX1	YY1	QD2	0.0027131	0.00024627	11.0168
MY4	MY3	LQ2	0.00263934	0.000239558	11.0175
RZ3	RZ2	HN1	0.00257957	0.000234085	11.0198
MY4	QC2	WL2	0.0023193	0.000210378	11.0244
RZ3	RZ1	ZZ2	0.00282594	0.000256192	11.0305
SX1	RZ3	HN2	0.00185829	0.000168405	11.0346
HN1	ZZ1	HN3	0.00401985	0.000364294	11.0346
SX1	YY5	HN1	0.00256955	0.000232764	11.0393
RZ3	QD2	MY2	0.0029109	0.000263502	11.047
SX1	ZZ2	HN3	0.00263	0.000237913	11.0545
RZ3	QD2	RZ2	0.00251983	0.00022716	11.0927
SX1	LQ1	HN1	0.00207196	0.000186617	11.1027
HN4	MY3	HN1	0.0036151	0.000325399	11.1098
SX1	YY7	YY2	0.00249108	0.000224193	11.1113
HN4	ZZ2	HN3	0.00359994	0.000323987	11.1114
SX1	YY1	MY1	0.00261828	0.000235615	11.1125
RZ3	ZZ2	LQ2	0.00393837	0.00035432	11.1153
SX1	RZ2	LQ1	0.00266459	0.000239634	11.1194
MY4	QD1	SX1	0.00253421	0.000227838	11.1229
SX1	YY8	ZZ2	0.00253767	0.000228033	11.1285
QC2	ZZ1	LQ2	0.00258042	0.000231649	11.1394
SX1	YY2	ZZ2	0.00210517	0.000188892	11.1449
RZ3	MY2	HN1	0.00367788	0.000330004	11.145
HN1	AH1	HN4	0.00418422	0.000375277	11.1497
SX1	YY8	HN2	0.00237633	0.000213124	11.15
MY4	SX1	QC2	0.0026056	0.000233227	11.1719
QC2	MY3	ZZ1	0.00194684	0.00017426	11.172
RZ3	QD2	LQ2	0.00320676	0.000286988	11.1738
SX1	YY4	RZ2	0.00194724	0.000174258	11.1745
MY4	YY6	QD1	0.00211245	0.000189007	11.1766
SX1	QD2	RZ2	0.00362183	0.000323841	11.184
RZ3	YY2	MY2	0.0034647	0.000309402	11.198
SX1	YY7	RZ1	0.0021541	0.000192349	11.1989
MY4	YY1	RZ3	0.00299632	0.00026722	11.2129
RZ3	YY2	LQ1	0.00414226	0.000369357	11.2148
SX1	MY1	ZZ2	0.00219473	0.000195654	11.2174
SX1	YY4	AH1	0.00223927	0.000199519	11.2234
RZ3	QD1	MY1	0.00367823	0.000327301	11.2381
HN1	QD2	HN4	0.0044962	0.000400074	11.2384
RZ3	YY5	RZ2	0.00288548	0.000256639	11.2433
SX1	MY1	WL1	0.00150848	0.000134154	11.2443
HN1	YY4	HN4	0.00387086	0.000343623	11.2648
SX1	YY3	HN1	0.00261484	0.00023159	11.2908
RZ3	YY1	LQ2	0.00349915	0.000309464	11.3071
HN1	YY1	HN4	0.00423507	0.000374498	11.3087
SX1	RZ2	ZZ2	0.00205344	0.000181549	11.3107
RZ3	QC1	LQ2	0.00390602	0.000345223	11.3145
YY5	YY6	LQ1	0.00457989	0.000404701	11.3167
MY4	YY6	SX1	0.00198577	0.000175385	11.3223
MY4	RZ1	LQ2	0.00307809	0.000271692	11.3293
SX1	YY8	RZ3	0.00174454	0.000153979	11.3298
RZ3	MY1	HN3	0.00358415	0.000316315	11.331
RZ3	RZ1	QC1	0.00260793	0.000229817	11.3478
HN1	RZ1	HN4	0.00434994	0.000382787	11.3639
SX1	RZ1	ZZ1	0.00324838	0.000285621	11.373
RZ3	MY2	MY4	0.00371719	0.000326811	11.3741
MY4	YY1	RZ2	0.00248656	0.000218316	11.3897
SX1	YY7	YY3	0.00283841	0.000249135	11.3931
SX1	YY7	LQ2	0.00173302	0.000152089	11.3948
RZ3	YY2	RZ2	0.0029841	0.000261786	11.399
QC2	RZ2	ZZ1	0.00218787	0.000191839	11.4048
QC2	YY8	MY4	0.0016308	0.000142911	11.4113
QC2	RZ3	RZ1	0.00327112	0.000286599	11.4136
RZ3	YY7	RZ1	0.00273151	0.000239263	11.4164
SX1	RZ1	HN4	0.00203438	0.000178174	11.418
MY4	QD2	RZ3	0.0043314	0.00037924	11.4213
SX1	YY7	HN4	0.0024212	0.000211921	11.425
SX1	YY1	LQ1	0.00220006	0.000192333	11.4388
HN1	QD2	HN3	0.00422154	0.000368961	11.4417
SX1	YY4	HN4	0.00227615	0.000198889	11.4443
SX1	QD2	QC1	0.00155741	0.000136046	11.4477
YY2	YY8	ZZ1	0.00453202	0.000395712	11.4528
SX1	YY6	MY4	0.0022675	0.000197954	11.4547
RZ3	MY2	QC1	0.00360961	0.000314995	11.4593
MY4	YY4	HN3	0.00206501	0.000180152	11.4626
QC2	MY3	LQ2	0.00242141	0.000210774	11.4882
RZ3	YY1	QD2	0.00259629	0.000225836	11.4964
MY4	SX1	QC1	0.00251674	0.000218909	11.4967
QC1	YY8	LQ2	0.00444969	0.000386792	11.5041
SX1	YY5	HN2	0.00239989	0.000208505	11.51
SX1	YY1	HN2	0.00204181	0.000177367	11.5117
SX1	MY3	MY2	0.00251206	0.000218007	11.5228
RZ3	YY6	MY2	0.00350581	0.000304212	11.5242
SX1	YY4	LQ1	0.00225843	0.000195918	11.5274
RZ3	MY2	HN2	0.00374673	0.000324919	11.5313
QC2	QD2	RZ3	0.0034057	0.000295336	11.5316
SX1	YY5	QC1	0.00175512	0.000152172	11.5338
SX1	QD1	MY4	0.00171906	0.000149015	11.5361
SX1	YY2	QC1	0.00170047	0.0001474	11.5365
SX1	YY5	ZZ2	0.00246396	0.000213577	11.5367
MY4	YY4	SX1	0.00196996	0.000170651	11.5438
HN1	YY7	HN4	0.00416009	0.000360265	11.5473
RZ3	RZ1	WL2	0.00274026	0.000236681	11.5778
SX1	YY6	RZ3	0.00189174	0.000163377	11.579
MY4	QD2	ZZ1	0.00386069	0.000333231	11.5856
QC1	LQ2	HN3	0.00491916	0.000423939	11.6034
YY5	LQ2	HN4	0.00544302	0.000468648	11.6143
RZ3	MY2	ZZ1	0.00347899	0.000299517	11.6154
QC1	YY4	QD2	0.00477358	0.000410817	11.6197
MY4	QD2	RZ1	0.00404574	0.000347877	11.6298
HN1	YY3	HN4	0.00406986	0.000349846	11.6333
MY4	MY3	LQ1	0.00265139	0.000227864	11.6358
RZ3	YY1	MY1	0.00347709	0.000298029	11.6669
RZ3	RZ1	HN2	0.00267999	0.000229608	11.672
MY4	YY6	YY2	0.0024536	0.000209935	11.6874
QC2	RZ3	MY3	0.00183443	0.00015692	11.6902
MY4	RZ3	RZ1	0.00421396	0.000360446	11.691
QC1	QD1	HN4	0.00489629	0.000418715	11.6936
RZ3	YY7	LQ2	0.0035893	0.000306919	11.6946
QC2	MY3	LQ1	0.00235795	0.000201348	11.7108
SX1	MY4	HN4	0.00237278	0.000202542	11.715
SX1	YY6	HN1	0.0023676	0.000202053	11.7177
HN1	YY1	HN3	0.00432811	0.000369287	11.7202
YY2	YY8	QD2	0.00459023	0.000391478	11.7254
RZ3	MY2	HN4	0.00373959	0.000318803	11.7301
SX1	RZ3	MY3	0.00239935	0.0002045	11.7327
HN1	ZZ2	HN3	0.00406073	0.000345979	11.7369
QC1	ZZ1	HN3	0.0048046	0.00040936	11.7369
HN1	RZ3	HN4	0.00420888	0.000358429	11.7426
SX1	MY1	LQ2	0.00259039	0.000220546	11.7453
SX1	YY1	RZ1	0.00257935	0.000219599	11.7457
SX1	YY1	MY4	0.00218655	0.000186017	11.7545
RZ3	MY2	WL2	0.00339719	0.000288779	11.764
SX1	QD1	MY1	0.00168086	0.000142866	11.7653
SX1	YY1	HN3	0.00240997	0.000204779	11.7686
MY4	YY2	QC2	0.00194109	0.000164814	11.7775
HN4	YY3	HN3	0.00377551	0.000320298	11.7875
HN4	WL2	HN1	0.00385577	0.000327078	11.7885
HN1	RZ3	HN3	0.00422669	0.000358444	11.7918
QC2	RZ3	ZZ1	0.00300027	0.000254285	11.7989
HN1	QD1	HN3	0.00394755	0.000334281	11.8091
QC1	WL1	HN3	0.00491808	0.000416388	11.8113
MY4	YY5	YY2	0.0019941	0.000168826	11.8116
SX1	MY2	ZZ1	0.00347556	0.000294207	11.8133
MY4	YY7	YY6	0.00244297	0.000206719	11.8178
MY4	MY1	WL1	0.00161279	0.000136457	11.819
SX1	YY5	AH1	0.00250172	0.000211481	11.8295
QC1	YY5	LQ2	0.00437906	0.00036989	11.8388
HN1	QD1	HN4	0.00409679	0.000345901	11.8438
YY5	MY2	LQ2	0.006613	0.000557883	11.8538
SX1	YY5	YY1	0.00206816	0.0001744	11.8587
HN4	MY2	HN1	0.0038218	0.000322206	11.8614
QC2	MY2	ZZ1	0.00289014	0.00024338	11.875
RZ3	YY8	RZ1	0.00288686	0.00024305	11.8777
HN4	HN1	HN3	0.0036948	0.000310817	11.8874
SX1	RZ1	MY3	0.00252543	0.000212292	11.896
HN1	SX1	HN3	0.00407941	0.000342612	11.9068
RZ3	YY4	QD1	0.0048023	0.000403187	11.9108
HN1	QC2	HN3	0.0040374	0.000338852	11.915
RZ3	YY5	LQ2	0.00359333	0.000301486	11.9187
SX1	QD2	RZ1	0.0039189	0.000328576	11.9269
RZ3	RZ2	QC1	0.00276991	0.000232053	11.9366
QC1	LQ2	HN4	0.00495701	0.000415206	11.9387
RZ3	MY4	LQ1	0.00412136	0.000345023	11.9452
QC1	WL1	HN4	0.00486271	0.000407036	11.9466
RZ3	YY6	RZ2	0.00302913	0.000253477	11.9503
MY4	RZ3	MY2	0.00336315	0.000281149	11.9622
QC1	RZ3	ZZ2	0.00445101	0.000372074	11.9627
SX1	YY3	AH1	0.0025042	0.000209315	11.9638
SX1	YY7	HN3	0.00266493	0.000222674	11.9678
HN1	YY6	HN3	0.00432705	0.000361553	11.968
HN2	QD2	HN1	0.00444065	0.000370971	11.9703
RZ3	MY3	QC1	0.00412062	0.000344154	11.9732
YY5	YY2	LQ2	0.00484247	0.000404357	11.9757
SX1	YY1	MY2	0.00265723	0.000221836	11.9783
SX1	YY7	WL1	0.00212521	0.000177221	11.9919
MY4	SX1	WL1	0.00232695	0.000193893	12.0012
MY4	RZ3	MY1	0.0030693	0.000255574	12.0095
SX1	RZ1	LQ2	0.00293767	0.000244402	12.0198
MY4	RZ1	ZZ1	0.0032502	0.000270337	12.0228
MY4	QC2	WL1	0.00222644	0.000185144	12.0254
RZ3	MY3	ZZ2	0.00464548	0.000386233	12.0277
SX1	QD1	LQ1	0.00180645	0.00015015	12.031
SX1	QD2	MY3	0.0025563	0.000212418	12.0343
QC1	ZZ2	HN4	0.00528477	0.00043876	12.0448
RZ3	RZ2	MY4	0.00298283	0.000247515	12.0511
SX1	YY5	MY4	0.00236022	0.000195689	12.0611
QC1	AH1	LQ2	0.00448085	0.000371118	12.0739
YY5	ZZ1	HN4	0.00516434	0.000427329	12.0852
RZ3	MY4	LQ2	0.00387757	0.000320776	12.0881
YY5	WL2	LQ2	0.00529941	0.000438389	12.0884
YY5	MY2	HN4	0.00521703	0.000431504	12.0903
SX1	QD2	MY1	0.00307929	0.000254674	12.0911
RZ3	QC1	LQ1	0.00401531	0.000332078	12.0914
QC1	QD2	QD1	0.00516576	0.000427083	12.0954
RZ3	MY2	LQ2	0.00360163	0.000297559	12.1039
SX1	MY1	ZZ1	0.00342332	0.000282799	12.1052
SX1	MY3	ZZ1	0.00260263	0.00021496	12.1075
MY4	YY2	YY8	0.00239479	0.000197791	12.1077
SX1	RZ2	ZZ1	0.0028628	0.000236339	12.1131
QC1	QD1	HN3	0.00484256	0.000398115	12.1637
SX1	AH1	ZZ2	0.00256213	0.000210497	12.1718
MY4	ZZ1	LQ2	0.00325241	0.00026704	12.1795
WL2	YY4	MY3	0.00566267	0.000464724	12.185
RZ3	MY1	HN4	0.00385761	0.000316578	12.1854
RZ1	QD2	RZ2	0.0043978	0.000360868	12.1867
SX1	MY3	MY4	0.0026186	0.000214861	12.1874
RZ3	AH1	LQ1	0.00426384	0.000349707	12.1926
RZ3	QD2	MY1	0.00285341	0.000233979	12.1951
HN1	LQ1	HN2	0.00477825	0.000391778	12.1963
HN1	QC2	HN4	0.00409911	0.000335517	12.2173
HN2	MY2	HN3	0.00479152	0.000392142	12.2188
RZ3	YY2	MY1	0.0037108	0.00030361	12.2223
SX1	RZ1	LQ1	0.00282605	0.000231146	12.2263
RZ3	YY8	LQ2	0.00377317	0.000308488	12.2312
SX1	YY2	MY1	0.00182533	0.000149071	12.2447
RZ3	ZZ1	QC1	0.00289424	0.0002363	12.2482
RZ3	YY4	MY3	0.00446499	0.000364494	12.2498
QC1	YY4	WL1	0.00473126	0.000386095	12.2541
MY4	MY1	LQ1	0.00270278	0.000220499	12.2576
SX1	RZ2	MY2	0.00276983	0.000225891	12.2618
YY5	ZZ2	LQ2	0.00512062	0.000417315	12.2704
SX1	MY1	HN1	0.0020932	0.000170578	12.2712
RZ3	AH1	RZ2	0.00303945	0.000247663	12.2725
SX1	YY6	YY3	0.00285587	0.000232621	12.2769
MY4	AH1	WL2	0.00174045	0.000141746	12.2786
RZ3	LQ1	HN2	0.00388751	0.000316514	12.2823
HN1	ZZ2	HN2	0.00489811	0.000398742	12.2839
SX1	YY5	RZ1	0.00220661	0.000179593	12.2868
RZ3	YY1	MY2	0.00337251	0.000274463	12.2877
HN4	RZ1	HN1	0.00374245	0.00030453	12.2893
RZ3	QD1	RZ1	0.00274724	0.000222997	12.3196
HN1	MY4	HN4	0.00412474	0.000334437	12.3334
SX1	QD2	WL1	0.00180061	0.00014593	12.3389
QC1	LQ2	HN1	0.00456803	0.000370173	12.3403
QC2	RZ3	RZ2	0.00315113	0.000255241	12.3457
WL2	ZZ1	ZZ2	0.00519263	0.000420473	12.3495
SX1	YY8	HN3	0.00255162	0.000206605	12.3502
QC1	RZ3	WL1	0.00461004	0.000373253	12.351
WL2	QD2	ZZ2	0.00510603	0.000413222	12.3566
HN2	QD2	HN3	0.00449219	0.000363518	12.3575
QC1	QD2	HN4	0.00481831	0.000389	12.3864
YY5	MY2	ZZ2	0.00518899	0.000418873	12.388
SX1	MY2	HN1	0.00215407	0.000173818	12.3927
QC2	YY4	YY8	0.00209407	0.000168929	12.3961
SX1	YY5	YY4	0.00295304	0.000238182	12.3982
HN1	SX1	HN4	0.00423533	0.000341517	12.4015
RZ3	ZZ1	HN2	0.00315835	0.000254674	12.4016
QC1	LQ2	HN2	0.0045831	0.000369405	12.4067
SX1	YY3	YY2	0.00234406	0.000188933	12.4068
SX1	YY6	HN4	0.00257176	0.000207271	12.4077
RZ3	RZ1	WL1	0.00282834	0.000227942	12.4082
RZ3	RZ2	ZZ2	0.00306812	0.000247246	12.4092
RZ3	ZZ1	HN4	0.00308998	0.000248985	12.4103
RZ3	QC1	HN3	0.00445673	0.000359	12.4143
YY2	RZ2	HN3	0.00514586	0.000414509	12.4143
WL2	SX1	HN3	0.00514313	0.000413757	12.4303
RZ3	MY3	HN3	0.00442514	0.000355957	12.4317
HN1	YY2	HN4	0.00429792	0.000345707	12.4322
QC1	YY4	ZZ1	0.00454584	0.000365533	12.4362
YY5	YY4	AH1	0.00416404	0.000334716	12.4405
YY3	QD1	MY2	0.00589312	0.000473591	12.4435
RZ3	YY2	ZZ1	0.00327156	0.00026281	12.4484
SX1	YY5	YY7	0.00300832	0.000241346	12.4648
WL1	QD1	WL2	0.00454584	0.0003645	12.4714
RZ3	WL2	LQ2	0.0036253	0.000290431	12.4825
YY5	YY6	LQ2	0.00460467	0.000368783	12.4861
RZ3	LQ1	HN1	0.0041105	0.000329195	12.4865
RZ3	YY4	MY2	0.0035946	0.000287717	12.4935
MY4	YY7	QC2	0.00188294	0.000150638	12.4998
HN1	WL1	HN3	0.00405232	0.000324081	12.504
YY8	ZZ2	LQ2	0.00531141	0.000424276	12.5188
RZ3	MY3	LQ1	0.00455912	0.000364133	12.5205
RZ3	MY2	SX1	0.00346527	0.000276391	12.5376
RZ3	YY7	RZ2	0.00272996	0.000217724	12.5386
RZ3	YY3	LQ1	0.00408861	0.000326017	12.5411
HN1	YY5	HN3	0.00418315	0.000333201	12.5544
HN1	MY3	HN4	0.00447729	0.000356457	12.5605
SX1	YY7	YY6	0.00294931	0.000234768	12.5627
SX1	YY8	HN4	0.00240825	0.000191522	12.5743
RZ3	QD2	WL1	0.00280842	0.000223289	12.5775
RZ3	YY8	ZZ1	0.00294781	0.000234359	12.5782
YY5	ZZ2	HN4	0.0050521	0.00040153	12.5821
RZ3	RZ2	WL1	0.00279927	0.000222377	12.588
QC1	YY4	HN4	0.00494169	0.000392505	12.5902
QC2	MY1	ZZ1	0.00279642	0.000222086	12.5916
HN3	MY3	HN4	0.00487301	0.000386541	12.6067
SX1	YY7	MY4	0.00249211	0.000197555	12.6148
YY2	YY8	MY2	0.00480859	0.000381099	12.6177
SX1	YY8	AH1	0.00249571	0.000197735	12.6214
QC1	ZZ2	LQ2	0.00448336	0.000355159	12.6235
WL2	YY4	QD1	0.00564659	0.000447248	12.6252
YY5	MY4	LQ1	0.005071	0.000401397	12.6334
YY5	MY1	HN4	0.00520121	0.000411584	12.637
RZ3	YY3	ZZ1	0.00308701	0.000244272	12.6376
QC1	QD1	WL1	0.00483239	0.00038238	12.6377
RZ3	MY3	MY2	0.00357798	0.000283097	12.6387
HN1	QC1	HN4	0.00414129	0.000327642	12.6397
SX1	QD2	ZZ1	0.00360476	0.000285069	12.6452
QC1	WL1	HN2	0.00480482	0.000379903	12.6475
MY4	YY6	YY3	0.00258199	0.000204028	12.6551
MY4	YY6	HN4	0.00218475	0.000172631	12.6556
RZ3	YY6	RZ1	0.0026449	0.000208965	12.6572
HN3	MY3	HN1	0.00479331	0.000378549	12.6623
HN1	WL2	HN4	0.00423663	0.000334414	12.6688
SX1	MY4	HN1	0.00248336	0.000195995	12.6705
YY2	YY5	HN3	0.00574514	0.000453363	12.6723
RZ3	QC2	LQ2	0.0037163	0.000292991	12.684
YY2	YY8	HN3	0.00516491	0.000407167	12.685
HN1	YY6	HN4	0.00443948	0.00034995	12.686
QC1	QD1	RZ3	0.00479973	0.000378296	12.6878
QC1	YY4	RZ2	0.00459274	0.000361932	12.6895
YY5	QD1	MY2	0.00540074	0.000425486	12.6931
RZ3	MY1	QC1	0.00381066	0.000300086	12.6986
RZ3	YY5	ZZ1	0.00292978	0.000230609	12.7046
YY5	MY1	LQ2	0.00638424	0.00050246	12.706
HN1	WL1	HN4	0.00409245	0.000321859	12.7151
SX1	RZ3	LQ1	0.00248786	0.000195588	12.7199
SX1	MY3	LQ2	0.00292726	0.00023001	12.7266
YY3	YY7	MY2	0.0050716	0.000398186	12.7368
QC1	YY7	ZZ2	0.0054015	0.000424071	12.7373
RZ3	QD1	ZZ1	0.00312892	0.000245647	12.7375
RZ3	YY4	MY1	0.0037394	0.000293458	12.7425
YY5	ZZ1	HN3	0.00476192	0.000373666	12.7438
RZ3	SX1	LQ1	0.00397999	0.000312183	12.7489
SX1	YY4	HN2	0.00235764	0.000184915	12.7499
QC1	YY4	LQ2	0.0045006	0.000352942	12.7517
SX1	YY8	MY1	0.00186289	0.000146	12.7596
HN2	MY1	HN3	0.00480757	0.000376702	12.7623
MY4	YY4	YY2	0.00236727	0.000185458	12.7645
WL2	YY4	QC1	0.00544459	0.000426491	12.766
HN1	YY8	HN2	0.00496334	0.000388612	12.772
HN2	RZ2	HN3	0.00479392	0.000375262	12.7749
QC1	WL1	HN1	0.00491155	0.000384141	12.7858
RZ3	WL2	LQ1	0.00411549	0.000321849	12.787
HN4	LQ1	HN1	0.00388959	0.000304177	12.7872
RZ3	QD1	MY3	0.00425859	0.000332893	12.7926
YY5	LQ1	HN4	0.0050765	0.000396686	12.7973
QC1	QD1	HN2	0.00481014	0.000375582	12.8072
QC1	WL2	HN3	0.00494027	0.000385689	12.8089
HN3	ZZ2	HN4	0.00493708	0.00038536	12.8116
RZ3	MY1	LQ2	0.0035067	0.00027369	12.8127
QC1	QD2	HN1	0.00446341	0.000348237	12.8172
SX1	YY3	HN2	0.00228138	0.000177952	12.8202
YY3	YY6	MY2	0.00530035	0.000413411	12.821
YY2	ZZ2	LQ2	0.00593005	0.000462524	12.8211
RZ3	YY4	LQ1	0.0043043	0.000335637	12.8243
SX1	YY5	YY2	0.00237484	0.00018518	12.8245
HN2	YY8	HN3	0.00487502	0.000379779	12.8365
HN1	WL2	HN3	0.0041682	0.000324685	12.8377
YY5	AH1	QC1	0.00467394	0.000364033	12.8393
HN3	LQ2	HN1	0.00484289	0.000377137	12.8412
RZ3	YY8	LQ1	0.00408662	0.000318091	12.8474
RZ3	MY3	ZZ1	0.0032093	0.000249727	12.8513
YY2	QD2	HN1	0.00521974	0.0004059	12.8597
LQ2	LQ1	HN3	0.00634444	0.000493351	12.8599
RZ3	MY4	ZZ1	0.00324681	0.000252439	12.8618
YY5	QD2	HN1	0.00432499	0.000336051	12.87
QC1	YY4	QD1	0.00481803	0.000373916	12.8853
RZ3	MY1	ZZ1	0.00357028	0.000276753	12.9006
RZ3	YY2	MY3	0.00434665	0.000336858	12.9035
RZ3	SX1	HN3	0.00437912	0.000339229	12.909
YY8	QD2	ZZ2	0.00524597	0.000406198	12.9148
QC1	QD2	HN3	0.00463915	0.000359078	12.9196
QC2	ZZ1	LQ1	0.00210211	0.000162638	12.9251
RZ3	MY1	WL2	0.00357171	0.00027628	12.9278
YY5	YY2	LQ1	0.00498022	0.000384965	12.9368
WL2	YY4	MY4	0.00558391	0.000430892	12.959
QC1	RZ1	HN3	0.00473124	0.000365052	12.9604
YY3	YY5	MY2	0.00537932	0.000415054	12.9605
SX1	YY6	HN3	0.00261524	0.00020167	12.9679
SX1	WL1	WL2	0.00240804	0.000185515	12.9803
QC1	YY2	ZZ2	0.00479361	0.000369092	12.9876
YY3	YY8	MY2	0.00510773	0.00039316	12.9915
HN2	ZZ2	HN4	0.00504799	0.000388426	12.996
QC1	RZ2	WL1	0.0046394	0.000356906	12.999
RZ3	YY4	ZZ1	0.00282321	0.000217107	13.0038
HN1	WL1	HN2	0.00498063	0.000382912	13.0072
HN4	WL1	HN1	0.00399994	0.000307348	13.0144
RZ3	YY4	QC1	0.004784	0.000367587	13.0146
RZ3	AH1	MY2	0.00349017	0.000268095	13.0184
SX1	YY1	YY2	0.00192759	0.000148032	13.0214
YY5	YY6	QD1	0.00468488	0.000359735	13.0231
ZZ1	YY2	LQ2	0.00636661	0.000488832	13.0241
QC2	QD2	ZZ1	0.00308491	0.000236798	13.0276
YY8	YY2	LQ2	0.0046484	0.000356587	13.0358
YY5	MY4	LQ2	0.00526595	0.000403516	13.0502
HN3	RZ2	HN4	0.00510437	0.000391127	13.0504
RZ3	MY1	HN1	0.00376054	0.000288088	13.0534
RZ3	ZZ1	HN1	0.00296154	0.000226757	13.0605
HN2	YY1	HN4	0.00506061	0.00038735	13.0647
YY5	QD2	HN4	0.004723	0.000361204	13.0757
YY6	ZZ2	LQ2	0.0059832	0.00045735	13.0823
MY4	YY6	QC2	0.0021318	0.000162932	13.084
MY4	YY4	YY7	0.00242353	0.000185208	13.0855
HN2	LQ2	HN4	0.00521833	0.0003987	13.0884
QC1	RZ2	HN4	0.00465873	0.000355902	13.0899
HN1	HN3	HN2	0.00417	0.000318533	13.0913
MY4	YY4	YY6	0.00270258	0.000206422	13.0925
MY3	LQ2	HN2	0.00654113	0.000499528	13.0946
YY5	RZ2	HN4	0.00471648	0.000360149	13.0959
RZ3	MY3	LQ2	0.00430328	0.00032851	13.0994
YY2	QD2	HN3	0.00521228	0.000397814	13.1023
HN3	YY1	HN1	0.0049117	0.000374805	13.1047
WL2	YY4	QC2	0.00538993	0.000411198	13.1079
SX1	YY4	WL1	0.00199685	0.000152301	13.1112
MY4	RZ3	ZZ1	0.00383353	0.000292365	13.1121
QC1	YY4	YY2	0.00530924	0.000404874	13.1133
YY5	QD2	ZZ2	0.004636	0.000353343	13.1204
YY8	ZZ2	HN2	0.0052588	0.000400793	13.121
YY3	YY5	LQ2	0.00535386	0.000407962	13.1234
MY4	YY4	QC2	0.00212532	0.000161887	13.1284
HN1	AH1	HN2	0.00479796	0.000365198	13.138
HN3	YY3	HN4	0.00476152	0.000362309	13.1421
RZ3	MY2	ZZ2	0.00394013	0.000299658	13.1487
YY5	AH1	QD2	0.00467329	0.000355305	13.1529
YY5	QC1	LQ2	0.00573501	0.000435656	13.1641
QC1	YY1	QD1	0.00532892	0.000404453	13.1756
QC1	YY8	QD2	0.00461184	0.000349942	13.1789
SX1	YY4	MY4	0.0022833	0.000173192	13.1836
QC1	WL2	HN2	0.00476121	0.000361129	13.1842
HN1	YY4	HN2	0.00480143	0.000364061	13.1886
YY3	YY7	HN2	0.00533845	0.000404597	13.1945
RZ3	QD2	ZZ1	0.0027761	0.000210377	13.1958
YY5	YY2	AH1	0.00454819	0.000344592	13.1988
MY4	WL1	WL2	0.00285588	0.000216372	13.199
RZ3	ZZ2	HN3	0.00529112	0.000400834	13.2003
YY3	YY7	HN1	0.00517617	0.000392079	13.2018
RZ3	ZZ1	WL1	0.00296373	0.000224367	13.2093
RZ3	ZZ1	LQ1	0.00313743	0.000237265	13.2233
ZZ1	MY2	WL1	0.00623238	0.000471311	13.2235
QC1	WL2	HN4	0.0049132	0.000371517	13.2247
SX1	YY4	YY1	0.00209971	0.000158675	13.2327
HN2	QD2	HN4	0.00485262	0.000366679	13.234
QC1	YY3	ZZ2	0.00512566	0.000387173	13.2387
SX1	MY1	LQ1	0.0026339	0.000198811	13.2483
RZ3	MY3	HN4	0.00447374	0.000337527	13.2545
YY5	YY3	AH1	0.00461797	0.000348244	13.2607
QC1	MY2	ZZ2	0.00478153	0.000360528	13.2626
MY4	RZ2	QC2	0.0021845	0.000164662	13.2666
QC1	YY4	RZ3	0.00461686	0.000347904	13.2705
QC1	RZ2	HN3	0.00449209	0.000338453	13.2724
RZ3	YY3	MY2	0.00351379	0.000264583	13.2805
HN1	YY3	HN3	0.00415056	0.000312503	13.2817
QC1	ZZ1	HN4	0.00502657	0.00037843	13.2827
QC1	QD2	LQ1	0.00585277	0.000440474	13.2874
QC1	YY4	WL2	0.00473102	0.000355983	13.29
YY5	ZZ2	HN2	0.00497805	0.00037454	13.2911
WL2	QC1	HN3	0.00523533	0.000393836	13.2932
QC1	WL1	LQ2	0.00441111	0.000331596	13.3026
QC1	YY5	ZZ2	0.00509775	0.000382897	13.3136
QC1	QD2	WL1	0.00488376	0.000366689	13.3185
YY6	YY8	LQ1	0.00530857	0.000398509	13.3211
QC1	WL2	LQ2	0.00427771	0.000321017	13.3255
SX1	RZ3	MY2	0.00300258	0.000225104	13.3386
RZ3	YY5	LQ1	0.00403207	0.000302244	13.3404
YY5	MY2	WL1	0.00514372	0.000385477	13.3438
SX1	RZ1	MY1	0.00284995	0.000213499	13.3487
MY4	YY4	YY8	0.00258858	0.000193877	13.3517
MY4	YY4	YY3	0.00262506	0.00019644	13.3632
YY8	MY3	ZZ2	0.00527736	0.000394894	13.364
YY5	AH1	HN3	0.0045182	0.000337802	13.3753
YY5	LQ2	HN2	0.00519862	0.000388596	13.378
RZ1	RZ2	LQ1	0.0045334	0.000338768	13.382
HN2	YY5	HN4	0.00497393	0.000371357	13.3939
HN4	QD1	HN1	0.0039956	0.000298271	13.3959
QC1	RZ1	ZZ2	0.00466903	0.000348445	13.3996
YY5	QD2	MY2	0.00671227	0.000500906	13.4003
RZ3	YY6	ZZ1	0.00298933	0.000223038	13.4028
YY3	YY7	RZ3	0.00535313	0.000399386	13.4034
RZ3	MY3	HN1	0.00420533	0.000313707	13.4053
SX1	YY6	ZZ2	0.00244504	0.000182365	13.4074
HN2	LQ2	HN1	0.00477229	0.000355684	13.4172
RZ3	QD1	MY4	0.00475509	0.00035418	13.4256
YY2	YY5	HN4	0.00559126	0.000416149	13.4357
YY2	QD2	ZZ2	0.00539167	0.000401248	13.4372
YY5	AH1	HN4	0.00459461	0.000341787	13.4429
HN4	RZ2	HN1	0.00386527	0.000287467	13.4459
RZ1	QD1	RZ2	0.00448289	0.000333344	13.4482
RZ3	RZ2	ZZ1	0.00213363	0.00015858	13.4546
MY4	MY2	ZZ1	0.00359533	0.000266934	13.469
SX1	YY1	RZ3	0.00274999	0.000204158	13.4699
HN4	MY3	HN2	0.00471314	0.000349902	13.4699
YY5	QD1	HN3	0.00481389	0.000357318	13.4723
RZ3	QC1	HN4	0.00457003	0.000339115	13.4763
HN1	YY7	HN2	0.00491324	0.000364521	13.4786
MY4	RZ3	RZ2	0.00409751	0.00030394	13.4813
RZ3	ZZ2	HN4	0.00540379	0.000400787	13.4829
YY5	WL2	LQ1	0.00535087	0.000396826	13.4842
QC1	YY4	QC2	0.00442808	0.000328358	13.4855
YY5	YY7	WL2	0.0043282	0.000320949	13.4856
WL2	YY5	HN2	0.00582058	0.000431512	13.4888
HN4	WL1	HN2	0.00489634	0.000362871	13.4933
HN4	YY5	HN1	0.0039942	0.000295995	13.4942
QC1	YY5	HN4	0.00524899	0.000388946	13.4954
YY8	RZ3	ZZ2	0.00514621	0.000381306	13.4963
RZ3	YY5	MY2	0.00352672	0.00026129	13.4973
YY5	YY7	LQ2	0.00442829	0.000328067	13.4981
QC1	ZZ2	HN3	0.00528541	0.000391529	13.4994
RZ3	AH1	ZZ1	0.0029378	0.000217618	13.4998
HN1	YY2	HN2	0.00496889	0.000368065	13.5
RZ3	QD1	HN3	0.00449955	0.000333221	13.5032
YY2	YY8	HN1	0.00526028	0.00038952	13.5045
RZ3	MY1	HN2	0.00370676	0.000274405	13.5083
RZ1	RZ2	LQ2	0.00428862	0.000317481	13.5083
HN4	YY6	HN1	0.00365291	0.000270322	13.5132
QC1	YY8	ZZ2	0.00517568	0.000383004	13.5134
QC1	ZZ1	HN2	0.00494124	0.000365529	13.518
RZ3	QD1	QC1	0.00460113	0.000340275	13.5218
YY5	AH1	MY1	0.00473476	0.000350142	13.5224
SX1	YY2	RZ1	0.00191563	0.000141482	13.5398
SX1	YY8	HN1	0.0024974	0.000184401	13.5433
QC1	QD1	MY3	0.0049377	0.000364561	13.5442
RZ1	RZ2	HN2	0.00423283	0.000312387	13.5499
RZ3	YY3	HN4	0.00514168	0.00037945	13.5504
RZ3	RZ1	QC2	0.00282605	0.000208539	13.5516
HN2	MY2	HN1	0.00480464	0.000354517	13.5526
RZ3	AH1	HN4	0.00493816	0.000364307	13.5549
WL2	YY3	ZZ2	0.00567613	0.000418541	13.5617
YY5	LQ2	HN3	0.00522471	0.000384609	13.5845
SX1	MY4	ZZ2	0.00260493	0.000191698	13.5887
QC1	YY8	HN4	0.00522905	0.000384667	13.5937
HN3	AH1	HN4	0.00483367	0.000355538	13.5954
RZ3	QD1	RZ2	0.00277143	0.000203769	13.6008
RZ3	YY6	MY1	0.00373556	0.0002746	13.6036
QC1	QD2	RZ2	0.00661608	0.000486141	13.6094
HN2	YY7	HN3	0.0050394	0.000370192	13.6129
YY8	LQ2	HN2	0.00548668	0.00040286	13.6193
QC1	QD2	WL2	0.00483625	0.000355043	13.6216
YY3	YY8	RZ1	0.00534421	0.000391966	13.6344
WL2	SX1	HN2	0.00528563	0.000387608	13.6365
HN2	MY3	HN3	0.00496897	0.00036435	13.6379
SX1	MY4	HN3	0.00251069	0.000184042	13.6419
ZZ1	MY1	WL1	0.00632675	0.000463564	13.6481
RZ3	AH1	MY3	0.00428448	0.000313872	13.6504
SX1	YY5	YY3	0.00276405	0.000202453	13.6528
YY3	MY3	MY2	0.00648686	0.000475132	13.6528
MY1	AH1	QD2	0.00571183	0.000418091	13.6617
QC1	YY3	LQ2	0.00426837	0.000312373	13.6644
SX1	YY1	AH1	0.00218891	0.000160115	13.6708
RZ3	YY6	QC1	0.00482925	0.000353095	13.6769
RZ3	YY6	MY3	0.00456654	0.000333784	13.6811
WL2	RZ3	ZZ2	0.00525479	0.000383719	13.6944
YY5	YY3	LQ2	0.00463057	0.000338131	13.6946
HN4	QD2	HN1	0.00359619	0.000262386	13.7058
YY2	SX1	HN3	0.00544669	0.000397325	13.7084
RZ3	WL1	LQ1	0.00425411	0.000310112	13.718
QC1	QD1	WL2	0.00461603	0.000336391	13.7222
QC1	YY4	HN2	0.0049262	0.000358938	13.7244
QC1	QD2	HN2	0.00481013	0.000350216	13.7348
LQ2	LQ1	HN2	0.0062207	0.000452764	13.7394
WL1	MY2	WL2	0.00480154	0.000349414	13.7417
WL2	ZZ2	LQ2	0.00556786	0.000405156	13.7425
YY5	AH1	ZZ1	0.00479174	0.000348623	13.7448
YY3	RZ3	HN1	0.00559907	0.000407336	13.7456
MY1	YY7	QD2	0.00550412	0.000400396	13.7467
QC1	RZ2	ZZ2	0.00474922	0.000345427	13.7488
YY3	MY2	QC2	0.00609495	0.000443092	13.7555
YY2	AH1	LQ2	0.00568289	0.00041302	13.7593
QC1	YY4	HN3	0.00521086	0.000378711	13.7595
RZ3	MY1	MY4	0.00401104	0.000291504	13.7598
QC1	YY1	ZZ2	0.00502428	0.000364987	13.7656
YY2	YY8	HN2	0.00525472	0.000381578	13.771
QC1	YY2	WL2	0.0046268	0.000335951	13.7722
YY3	YY2	HN3	0.0053242	0.000386339	13.7812
YY5	YY2	HN3	0.00455266	0.000330301	13.7834
HN1	LQ2	HN2	0.00510243	0.000369926	13.7931
RZ3	YY7	MY2	0.00323226	0.000234125	13.8057
HN4	LQ2	HN1	0.00356212	0.000257974	13.8081
QC1	QD1	ZZ2	0.00504355	0.000365239	13.8089
YY3	YY7	MY1	0.00508942	0.000368521	13.8104
YY5	RZ2	HN1	0.00458755	0.000331903	13.822
RZ1	RZ2	MY1	0.00457787	0.000331087	13.8268
RZ3	ZZ2	HN2	0.00535394	0.000387127	13.8299
HN3	YY5	HN4	0.00475726	0.000343917	13.8326
YY2	YY8	RZ1	0.00505382	0.000365319	13.834
SX1	YY4	YY6	0.00300011	0.000216832	13.8361
YY5	QD2	HN3	0.00436338	0.000315355	13.8364
MY4	RZ2	ZZ1	0.00298434	0.000215679	13.8369
SX1	YY7	YY8	0.00286316	0.000206845	13.842
YY4	QD2	ZZ2	0.00507433	0.000366538	13.8439
HN4	WL2	HN2	0.00480224	0.000346845	13.8455
YY2	YY5	HN1	0.00579099	0.000418144	13.8493
YY8	RZ1	HN1	0.0049979	0.00036087	13.8496
YY3	YY1	MY2	0.00666721	0.000481392	13.8499
YY3	YY1	MY1	0.00654199	0.000472219	13.8537
YY3	YY7	AH1	0.00521709	0.000376495	13.857
YY8	MY2	HN2	0.00577706	0.000416891	13.8575
QC1	QD1	RZ1	0.00493904	0.000356275	13.863
QC1	AH1	MY2	0.00468209	0.000337737	13.8631
YY3	QD1	MY1	0.00592286	0.000427163	13.8655
HN3	MY2	HN4	0.00495594	0.000357398	13.8667
YY5	YY6	WL2	0.00468142	0.000337502	13.8708
RZ3	YY3	ZZ2	0.00550697	0.000396774	13.8794
HN1	YY1	HN2	0.00496495	0.000357635	13.8827
QC1	YY6	QD1	0.0047809	0.000344313	13.8853
YY2	AH1	HN4	0.00563768	0.000405857	13.8908
YY8	ZZ1	HN2	0.00565839	0.000407218	13.8952
ZZ1	YY5	QD2	0.0064663	0.000465251	13.8985
HN2	YY1	HN3	0.00506789	0.000364531	13.9025
YY2	YY5	MY2	0.00548979	0.000394836	13.904
HN2	YY8	HN4	0.00497333	0.000357629	13.9064
HN3	YY7	HN1	0.00499191	0.000358894	13.9092
YY8	MY2	ZZ2	0.00566883	0.000407534	13.9101
YY2	YY8	RZ3	0.00485577	0.00034907	13.9106
QC1	YY4	AH1	0.00502664	0.000361197	13.9166
QC1	WL2	LQ1	0.00465862	0.000334745	13.9169
HN1	QC2	HN2	0.00486991	0.000349872	13.9191
YY5	RZ2	HN3	0.00436938	0.000313857	13.9216
SX1	YY4	HN3	0.00260573	0.000187142	13.9238
QC1	RZ3	QC2	0.00431142	0.000309588	13.9263
SX1	MY4	HN2	0.00239	0.000171499	13.9359
WL1	QD2	HN4	0.00524137	0.000376028	13.9388
YY8	YY5	HN4	0.00483263	0.00034662	13.9422
YY5	QC2	LQ2	0.00525863	0.00037704	13.9471
ZZ1	YY2	MY3	0.00723464	0.000518326	13.9577
RZ3	WL1	LQ2	0.00370709	0.000265508	13.9623
RZ3	MY3	SX1	0.00406851	0.000291355	13.9641
WL2	SX1	HN1	0.00523192	0.000374659	13.9645
YY6	AH1	LQ1	0.00621112	0.000444734	13.9659
WL1	YY4	QD1	0.0054239	0.000388305	13.9681
QC1	YY5	LQ1	0.00470851	0.00033708	13.9685
QC1	MY3	HN1	0.00484795	0.000347052	13.9689
YY2	YY8	WL2	0.0048027	0.000343769	13.9707
HN3	YY1	HN4	0.00474919	0.000339785	13.977
YY5	AH1	LQ1	0.00501549	0.000358826	13.9775
WL2	MY3	ZZ2	0.00559492	0.000400255	13.9784
HN1	YY6	HN2	0.00497572	0.000355746	13.9867
QC1	YY7	MY2	0.00434551	0.000310654	13.9883
HN3	MY2	HN1	0.00508294	0.000363318	13.9903
QC1	MY2	HN3	0.00494259	0.000353267	13.9911
RZ1	RZ3	RZ2	0.0044587	0.000318637	13.993
SX1	YY4	HN1	0.00264061	0.000188619	13.9997
HN1	ZZ1	HN2	0.00519805	0.000371262	14.001
RZ3	YY8	QC1	0.00481832	0.000343967	14.0081
WL2	ZZ2	HN2	0.00568222	0.000405634	14.0082
HN4	MY2	HN2	0.00480766	0.000343173	14.0094
ZZ1	YY2	QD2	0.00615073	0.000439036	14.0096
YY8	YY7	LQ2	0.00483795	0.000345266	14.0122
HN3	LQ1	HN4	0.00484855	0.000346007	14.0128
HN3	MY4	HN4	0.00486023	0.000346772	14.0157
YY6	YY5	WL1	0.00516217	0.000368202	14.0199
MY3	ZZ1	HN3	0.00653902	0.000466303	14.0231
RZ3	YY8	MY3	0.00451433	0.000321889	14.0245
YY4	YY1	YY3	0.0052926	0.00037736	14.0253
RZ3	YY3	QC1	0.00483233	0.000344518	14.0263
YY3	YY8	RZ3	0.005204	0.000370966	14.0282
YY5	MY1	ZZ2	0.00520056	0.000370643	14.0312
YY8	YY3	ZZ2	0.00497742	0.000354665	14.0341
YY6	YY3	LQ1	0.00545119	0.00038833	14.0375
RZ3	QD1	LQ1	0.00417501	0.000297413	14.0378
HN2	YY5	HN3	0.00497313	0.000354246	14.0386
WL2	YY1	SX1	0.0053951	0.000384255	14.0404
ZZ1	QD2	MY3	0.00617358	0.000439496	14.047
MY3	QD2	ZZ2	0.00664691	0.000472955	14.054
RZ3	ZZ2	LQ1	0.00456594	0.000324868	14.0547
QC1	QD1	HN1	0.0049408	0.000351485	14.0569
YY5	YY4	QD1	0.00468227	0.000333058	14.0584
SX1	QD1	ZZ2	0.00205524	0.000146163	14.0613
YY8	RZ3	HN4	0.00547265	0.000389184	14.0619
ZZ1	YY5	LQ2	0.00673595	0.000478884	14.0659
WL1	YY1	HN4	0.0055023	0.000391132	14.0676
HN2	QD1	HN4	0.00493058	0.000350488	14.0678
QC1	RZ3	WL2	0.00455844	0.000323977	14.0703
RZ3	YY7	HN2	0.00501573	0.000356407	14.0731
SX1	RZ3	LQ2	0.00269248	0.00019129	14.0754
YY2	MY2	ZZ2	0.00603288	0.000428494	14.0793
QC1	RZ1	HN4	0.00483877	0.000343608	14.0823
HN3	YY4	HN4	0.00466856	0.00033151	14.0827
YY3	QC2	HN3	0.00558521	0.000396587	14.0832
YY8	MY4	LQ2	0.00547257	0.000388434	14.0888
HN4	AH1	HN1	0.00390817	0.000277358	14.0907
HN4	MY1	HN1	0.00378644	0.000268673	14.0931
WL2	YY2	HN3	0.00564062	0.000400208	14.0942
YY5	YY8	RZ2	0.00451114	0.00032	14.0973
HN1	SX1	HN2	0.00508441	0.000360663	14.0974
QC1	YY5	QD1	0.00471328	0.000334174	14.1042
RZ1	RZ2	ZZ1	0.00430928	0.000305441	14.1084
ZZ1	MY2	LQ2	0.00619505	0.000439074	14.1093
ZZ1	YY3	LQ2	0.00659125	0.000467055	14.1124
HN4	SX1	HN1	0.00385707	0.000273247	14.1157
YY7	YY5	LQ2	0.00522963	0.00037046	14.1166
QC1	YY3	LQ1	0.00464183	0.000328809	14.1171
RZ1	ZZ1	HN2	0.00735276	0.000520594	14.1238
YY8	YY6	HN2	0.00471249	0.000333637	14.1246
QC1	YY7	QD1	0.00502033	0.000355409	14.1255
WL1	AH1	HN2	0.0053438	0.000378239	14.1281
YY2	QD1	HN3	0.00550472	0.000389609	14.1288
YY3	YY7	QD2	0.00501592	0.000354954	14.1312
ZZ1	AH1	MY3	0.00750623	0.000531125	14.1327
MY3	LQ2	HN4	0.00667394	0.000472219	14.1332
QC1	YY7	HN2	0.00501485	0.000354263	14.1557
SX1	MY1	MY4	0.00222263	0.000156986	14.1582
YY3	YY7	HN3	0.00527351	0.000372326	14.1637
YY8	AH1	LQ2	0.00504624	0.000356266	14.1642
RZ3	ZZ1	WL2	0.00308129	0.00021754	14.1643
HN1	HN2	HN4	0.00408423	0.000288315	14.1659
YY5	YY2	QD2	0.00489624	0.000345598	14.1674
WL1	YY7	MY2	0.00522771	0.000368982	14.1679
HN4	YY1	HN1	0.00385732	0.000272256	14.168
ZZ1	YY2	MY2	0.006083	0.000429238	14.1716
YY8	ZZ2	HN4	0.00533346	0.000376311	14.173
YY5	QD1	MY4	0.00511415	0.000360834	14.1731
QC1	ZZ2	HN1	0.00527047	0.000371808	14.1753
HN2	ZZ2	HN1	0.00497662	0.000351051	14.1764
YY5	QC1	HN4	0.00486508	0.000342978	14.1848
HN3	YY7	HN4	0.00475441	0.000335088	14.1886
RZ3	YY3	MY1	0.00374359	0.000263816	14.1901
YY5	YY6	AH1	0.00413617	0.000291373	14.1954
HN2	MY2	HN4	0.004991	0.000351516	14.1985
QC1	YY1	QD2	0.00583603	0.000411024	14.1987
YY5	MY2	HN3	0.00501834	0.000353409	14.1998
ZZ1	YY8	QD2	0.00620894	0.000437252	14.1999
YY5	ZZ2	HN1	0.0049947	0.000351729	14.2004
QC1	LQ1	HN4	0.00491994	0.000346345	14.2053
MY3	ZZ1	HN4	0.00682569	0.000480476	14.2061
HN1	YY5	HN4	0.00409819	0.000288475	14.2064
HN4	YY2	HN2	0.00467914	0.000329212	14.2131
YY2	LQ2	HN4	0.00619181	0.000435297	14.2243
HN2	MY4	HN3	0.00482041	0.000338882	14.2245
QC1	MY3	HN4	0.00518394	0.00036437	14.2271
WL2	MY4	HN3	0.0057747	0.00040573	14.2329
YY2	MY2	HN4	0.00600028	0.000421305	14.2421
LQ2	MY2	LQ1	0.00616857	0.000432771	14.2536
QC1	YY4	RZ1	0.00470585	0.00033012	14.255
RZ1	YY1	RZ2	0.00460589	0.000323075	14.2564
HN2	QC2	HN3	0.00487223	0.000341746	14.2569
WL2	AH1	HN2	0.00566587	0.000397406	14.2571
YY2	RZ1	HN3	0.00551832	0.000386985	14.2598
ZZ1	YY6	LQ2	0.00678396	0.000475667	14.262
QC1	YY5	YY4	0.00553654	0.000388164	14.2634
YY5	LQ2	HN1	0.00501094	0.000351023	14.2752
WL1	WL2	HN4	0.0048127	0.000337133	14.2754
HN1	WL2	HN2	0.0050307	0.000352385	14.2761
WL2	MY3	HN1	0.00546253	0.000382611	14.277
WL2	YY7	HN2	0.00578897	0.00040546	14.2775
HN2	YY3	HN3	0.00510434	0.000357495	14.2781
HN2	QD1	HN3	0.00469558	0.000328797	14.2811
QC1	MY3	HN3	0.00524866	0.000367516	14.2814
RZ3	RZ2	QC2	0.00294603	0.00020627	14.2824
YY3	RZ1	MY3	0.0062986	0.000440855	14.2873
YY2	ZZ1	HN3	0.00529524	0.000370618	14.2876
WL2	YY4	MY1	0.0056707	0.000396812	14.2906
YY5	MY2	MY4	0.00517219	0.000361872	14.2929
QC1	YY3	QD2	0.00472453	0.0003305	14.2951
WL2	YY5	MY2	0.00572515	0.00040042	14.2979
QC1	YY6	MY2	0.00446782	0.000312474	14.2982
SX1	YY4	YY7	0.00294568	0.000205884	14.3075
QC1	WL2	HN1	0.00481787	0.000336688	14.3096
HN2	YY7	HN4	0.00503735	0.000351899	14.3147
YY5	YY2	HN4	0.00470654	0.000328782	14.3151
WL2	QC1	HN2	0.0054144	0.000378189	14.3167
YY3	YY7	HN4	0.0052664	0.000367812	14.3182
HN3	YY2	HN1	0.00501081	0.000349893	14.321
RZ3	ZZ1	ZZ2	0.00301912	0.000210718	14.3278
HN3	RZ2	HN1	0.00527483	0.000368118	14.3292
YY5	YY7	YY6	0.00440435	0.00030727	14.3338
RZ3	YY3	QD1	0.00489155	0.000341259	14.3339
WL1	QD2	HN2	0.00529107	0.00036909	14.3354
YY2	QD2	HN4	0.00541803	0.000377631	14.3474
WL2	YY5	MY1	0.00568446	0.000396198	14.3475
QC1	YY8	HN3	0.00531201	0.000370141	14.3513
YY4	RZ2	HN1	0.00529361	0.000368787	14.3541
WL2	YY7	ZZ2	0.00612343	0.00042657	14.355
YY2	AH1	MY2	0.00568878	0.000396261	14.3561
[truncated: 11,487 more rows]
