# Supplementary material for: Population genomics and morphological features underlying the adaptive evolution of the eastern honey bee (Apis cerana)
Source: BMC Genomics. 2019 Nov 15;20:869. doi: 10.1186/s12864-019-6246-4 (PMC6858728; doi:10.1186/s12864-019-6246-4)
Supplement: Supplementary file 8 — Additional file 8: Table S7. The Fst value table and distance table in North China. [file 12864_2019_6246_MOESM8_ESM.xlsx]

## Sheet: Sheet1
Fst value of Apis cerana in North China
pop	AH1	LQ1	LQ2	MY1	MY2	MY3	MY4	QD1	QD2	RZ1	RZ2	RZ3	YY1	YY2	YY3	YY4	YY5	YY6	YY7	YY8	ZZ1	ZZ2
AH1	0
LQ1	0.232	0
LQ2	0.278	0.169	0
MY1	0.222	0.21	0.23	0
MY2	0.296	0.28	0.289	0.005	0
MY3	0.214	0.2	0.227	0.195	0.268	0
MY4	0.141	0.17	0.193	0.142	0.226	0.128	0
QD1	0.214	0.224	0.254	0.207	0.281	0.196	0.138	0
QD2	0.285	0.259	0.265	0.229	0.29	0.254	0.21	0.259	0
RZ1	0.212	0.205	0.229	0.188	0.259	0.193	0.137	0.207	0.215	0
RZ2	0.231	0.219	0.247	0.197	0.265	0.207	0.16	0.227	0.231	0.132	0
RZ3	0.175	0.172	0.184	0.138	0.206	0.153	0.099	0.161	0.173	0.115	0.129	0
YY1	0.229	0.231	0.25	0.199	0.271	0.207	0.144	0.205	0.261	0.207	0.209	0.145	0
YY2	0.186	0.207	0.241	0.186	0.263	0.175	0.097	0.17	0.244	0.185	0.201	0.137	0.191	0
YY3	0.179	0.217	0.251	0.199	0.277	0.186	0.112	0.184	0.262	0.188	0.208	0.142	0.195	0.149	0
YY4	0.199	0.212	0.248	0.195	0.274	0.19	0.117	0.187	0.261	0.199	0.222	0.149	0.21	0.15	0.151	0
YY5	0.158	0.188	0.228	0.175	0.253	0.162	0.081	0.161	0.233	0.166	0.179	0.124	0.178	0.118	0.124	0.122	0
YY6	0.149	0.177	0.217	0.163	0.244	0.151	0.073	0.147	0.226	0.16	0.167	0.115	0.165	0.099	0.106	0.11	0.055	0
YY7	0.15	0.182	0.221	0.168	0.246	0.156	0.069	0.144	0.236	0.16	0.177	0.112	0.162	0.104	0.109	0.113	0.08	0.042	0
YY8	0.176	0.212	0.246	0.185	0.268	0.177	0.097	0.171	0.256	0.181	0.199	0.142	0.188	0.127	0.143	0.136	0.111	0.102	0.073	0
ZZ1	0.231	0.214	0.224	0.165	0.232	0.196	0.145	0.21	0.225	0.178	0.2	0.123	0.187	0.18	0.199	0.218	0.18	0.166	0.173	0.199	0
ZZ2	0.218	0.245	0.275	0.214	0.287	0.214	0.142	0.221	0.295	0.223	0.24	0.186	0.231	0.194	0.197	0.187	0.177	0.162	0.158	0.181	0.237	0
Horizontal distance between different groups in North China (Km)
pop	AH1	LQ1	LQ2	MY1	MY2	MY3	MY4	QD1	QD2	RZ1	RZ2	RZ3	YY1	YY2	YY3	YY4	YY5	YY6	YY7	YY8	ZZ1	ZZ2
AH1	0
LQ1	545.11	0
LQ2	545.11	0	0
MY1	442.6	115.98	115.98	0
MY2	443.89	116.37	116.37	3.08	0
MY3	445.55	112.41	112.41	3.57	5.1	0
MY4	469.93	76.06	76.06	48.44	50.21	45.19	0
QD1	624.42	197.93	197.93	285.83	287.78	282.71	237.65	0
QD2	561.01	137.72	137.72	213.55	215.64	210.55	165.88	73.89	0
RZ1	523.28	110.48	110.48	170.61	172.86	167.76	123.88	118.78	44.89	0
RZ2	523.28	110.48	110.48	170.61	172.86	167.76	123.88	118.78	44.89	0	0
RZ3	514.44	104.32	104.32	159.31	161.59	156.49	112.88	130.37	56.47	11.63	11.63	0
YY1	530.16	15.06	15.06	103.46	104.09	99.89	61.63	200.49	136.63	105.28	105.28	97.86	0
YY2	529.02	16.35	16.35	103	103.67	99.43	60.73	199.85	135.69	104.04	104.04	96.54	1.57	0
YY3	525.08	20.05	20.05	97.87	98.51	94.3	56.19	204.41	139.59	106.91	106.91	99.03	5.61	5.23	0
YY4	524.31	20.8	20.8	97.31	97.97	93.74	55.47	204.47	139.49	106.62	106.62	98.68	6.23	5.71	0.79	0
YY5	529.39	15.78	15.78	102.51	103.14	98.94	60.76	201.27	137.28	105.71	105.71	98.22	0.96	1.68	4.67	5.32	0
YY6	528.85	16.3	16.3	100.97	101.55	97.4	59.83	203.55	139.54	107.83	107.83	100.25	3.08	3.86	3.79	4.57	2.29	0
YY7	523.49	22.14	22.14	94.5	95.06	90.93	54	208.78	143.85	110.79	110.79	102.73	9.29	9.34	4.38	4.36	8.34	6.5	0
YY8	525.26	20.09	20.09	99.83	100.56	96.26	57.1	200.98	136.02	103.37	103.37	95.56	5.05	3.77	3.59	3.51	4.5	5.38	7.86	0
ZZ1	408.76	139.61	139.61	39.31	41.84	41.02	63.72	286.55	212.75	168.03	168.03	156.4	125.32	124.45	119.85	119.15	124.45	123.45	117.48	120.82	0
ZZ2	409.02	140.35	140.35	37.22	39.6	39.18	64.72	289.43	215.67	171.01	171.01	159.38	126.21	125.37	120.7	120.01	125.32	124.26	118.21	121.78	3.8	0
