# Supplementary material for: Population genomics and morphological features underlying the adaptive evolution of the eastern honey bee (Apis cerana)
Source: BMC Genomics. 2019 Nov 15;20:869. doi: 10.1186/s12864-019-6246-4 (PMC6858728; doi:10.1186/s12864-019-6246-4)
Supplement: Supplementary file 9 — Additional file 9: Table S8. Mantel test table. [file 12864_2019_6246_MOESM9_ESM.xlsx]

## Sheet: Sheet1
Class #	Min	Max	# Pairs	Mantel r	Asymp	Perm
1	0	6.23342	28	0.42813	0.00109	0.003
2	6.23342	41.8387	29	0.12577	0.17728	0.275
3	41.8387	97.3966	29	0.2744	0.00292	0.004
4	97.3966	105.278	29	0.12484	0.07138	0.157
5	105.278	120.009	29	0.05282	0.20792	0.454
6	120.009	156.402	29	-0.0183	0.75546	0.775
7	156.402	215.643	29	0.00858	0.53414	0.847
8	215.643	625.416	29	-0.06133	0.27948	0.316
