# Supplementary material for: Population genomics and morphological features underlying the adaptive evolution of the eastern honey bee (Apis cerana)
Source: BMC Genomics. 2019 Nov 15;20:869. doi: 10.1186/s12864-019-6246-4 (PMC6858728; doi:10.1186/s12864-019-6246-4)
Supplement: Supplementary file 10 — Additional file 10: Table S9. Details of 121 candidate SNP loci. [file 12864_2019_6246_MOESM10_ESM.xlsx]

## Sheet: Sheet1
ID	SNP Position	Gene product	Gene ID (BEEBASE)	Gene ID (FLYBASE)
NW_016017534.1	231016	FBgn0002945	GB40694	FBgn0002945
NW_016019109.1	316172	CG32432 gene product from transcript CG32432-RB(CG32432)	GB40095	FBgn0003089
NW_016017790.1	135342	Myosin 81F(Myo81F)	GB48697	FBgn0036534
NW_016019730.1	625572	kuzbanian(kuz)	GB49723	FBgn0000256
NW_016018568.1	163022	shaggy(sgg)	GB52304	FBgn0087011
NW_016019619.1	754720	CG33179 gene product from transcript CG33179-RC(beat-IIIb)	GB40794	FBgn0029128
NW_016017790.1	380438	CG41520 gene product from transcript CG41520-RD(CG41520)	GB41647	FBgn0033739
NW_016019677.1	1128	Gemin3(Gem3)	GB41094	FBgn0028370
NW_016017667.1	511624	Histone deacetylase 4(HDAC4)	GB52631	FBgn0263930
NW_016019408.1	475620	CG13251 gene product from transcript CG13251-RA(CG13251)	GB53700	FBgn0011802
NW_016019552.1	3089914	kekkon-3(kek3)	GB54164	FBgn0260003
NW_016018478.1	123870	CG45781 gene product from transcript CG45781-RA(CG45781)	GB55818	FBgn0036133
NW_016018011.1	759522	CG44838 gene product from transcript CG44838-RE(CG44838)	GB41629	FBgn0261387
NW_016017667.1	457901	CG8176 gene product from transcript CG8176-RF(CG8176)	GB48382	FBgn0262846
NW_016017567.1	202961	Dpr-interacting protein beta(DIP-beta)	GB43110	FBgn0263392
NW_016017790.1	395023	Hormone receptor 51(Hr51)	GB45235	FBgn0267428
NW_016019197.1	2678	Muscle-specific protein 300 kDa(Msp300)	GB41280	FBgn0030624
NW_016019719.1	621087	CG30395 gene product from transcript CG30395-RB(CG30395)	GB54114	FBgn0051361
NW_016018767.1	74087	CG13721 gene product from transcript CG13721-RA(CG13721)	GB48497	FBgn0259935
NW_016019552.1	3105256	trynity(tyn)	GB52604	FBgn0052461
NW_016018378.1	207824	Ubiquitin specific protease 1(Usp1)	GB41265	FBgn0001078
NW_016019441.1	662837	centrosomin(cnn)	GB11622	FBgn0266457
NW_016019830.1	640630	terribly reduced optic lobes(trol)	GB45138	FBgn0263780
NW_016018011.1	684350	CG8740 gene product from transcript CG8740-RD(CG8740)	GB48301	FBgn0052423
NW_016017518.1	3013	CG30039 gene product from transcript CG30039-RA(CG30039)	GB45982	FBgn0035107
NW_016018011.1	2057352	ftz transcription factor 1(ftz-f1)	GB52975	FBgn0000497
NW_016018333.1	85017	commissureless(comm)	GB41553	FBgn0013765
NW_016019219.1	1576890	CG13627 gene product from transcript CG13627-RA(CG13627)	GB42292	FBgn0030114
NW_016019197.1	444707	CG16833 gene product from transcript CG16833-RM(CG16833)	GB46248	FBgn0010403
NW_016017667.1	527988	spalt-related(salr)	GB48919	FBgn0015774
NW_016018011.1	644889	Ecdysone receptor(EcR)	GB44551	FBgn0267348
NW_016017568.1	364518	laccase 2(laccase2)	GB44041	FBgn0028476
NW_016019663.1	1820397	Decapping protein 2(DCP2)	GB54989	FBgn0259245
NW_016019109.1	425247	无	无	无
NW_016019675.1	606042	Protein phosphatase Y regulator 1(PPYR1)	GB53538	FBgn0264449
NW_016019197.1	1221346	CG15452 gene product from transcript CG15452-RA(CG15452)	GB54884	FBgn0052432
NW_016018011.1	258018	CG43131 gene product from transcript CG43131-RA(CG43131)	GB42108	FBgn0259984
NW_016017456.1	1999312	Netrin-B(NetB)	GB14243	FBgn0039217
NW_016018011.1	538599	CG17839 gene product from transcript CG17839-RB(CG17839)	GB53269	FBgn0036705
NW_016019197.1	1315829	Seminal fluid protein 65A(Sfp65A)	GB50003	FBgn0041096
NW_016018122.1	1364069	derailed(drl)	GB44058	FBgn0030623
NW_016018566.1	5218435	CG14764 gene product from transcript CG14764-RA(CG14764)	GB43894	FBgn0036085
NW_016017456.1	3337701	CG42458 gene product from transcript CG42458-RA(CG42458)	GB52761	FBgn0266028
NW_016019641.1	662738	无	无	无
NW_016019774.1	3035866	Major Facilitator Superfamily Transporter 17(MFS17)	GB50003	FBgn0259247
NW_016019275.1	1221816	foraging(for)	GB48723	FBgn0265193
NW_016019131.1	1158570	alan shepard(shep)	GB14243	FBgn0015380
NW_016017978.1	154947	M-spondin(mspo)	GB51047	FBgn0033594
NW_016019097.1	1532617	defective proboscis extension response 17(dpr17)	GB50064	FBgn0053969
NW_016019852.1	640990	CG16721 gene product from transcript CG16721-RA(CG16721)	GB44841	FBgn0267911
NW_016018900.1	1067161	Neuropeptide-like precursor 2(Nplp2)	GB41645	FBgn0266801
NW_016019131.1	1535992	ncRNA(CR45082)	GB46360	FBgn0262605
NW_016017889.1	119874	CG43867 gene product from transcript CG43867-RA(CG43867)	GB51545	FBgn0000721
NW_016018011.1	2714293	ncRNA(CR45008)	GB45923	FBgn0037172
NW_016019153.1	505470	Activating transcription factor-2(Atf-2)	GB44233	FBgn0266360
NW_016017978.1	7386	CG4674 gene product from transcript CG4674-RA(Leash)	GB54987	FBgn0035554
NW_016017612.1	168547	CG6140 gene product from transcript CG6140-RB(CG6140)	GB50398	FBgn0262362
NW_016017823.1	70238	CG1486 gene product from transcript CG1486-RA(CG1486)	GB45774	FBgn0259969
NW_016017455.1	3365959	polypeptide GalNAc transferase 5(pgant5)	GB41962	FBgn0036752
NW_016017579.1	289982	Cuticular protein 72Ec(Cpr72Ec)	GB44551	FBgn0003016
NW_016019386.1	958613	mrityu(mri)	GB44959	FBgn0266101
NW_016019108.1	3471317	dachsous(ds)	GB41406	FBgn0027585
NW_016018567.1	1276423	CG9081 gene product from transcript CG9081-RA(Cyp4s3)	GB41280	FBgn0053179
NW_016019011.1	1575036	CG17754 gene product from transcript CG17754-RG(CG17754)	GB43309	FBgn0026376
NW_016019663.1	1613161	CG17684 gene product from transcript CG17684-RC(CG17684)	GB48881	FBgn0037501
NW_016019564.1	895569	CG45263 gene product from transcript CG45263-RC(CG45263)	GB41962	FBgn0037702
NW_016018511.1	1335	CG42668 gene product from transcript CG42668-RK(CG42668)	GB41553	FBgn0032853
NW_016017456.1	3127450	rolling pebbles(rols)	GB15085	FBgn0085387
NW_016019663.1	12723	CG43060 gene product from transcript CG43060-RA(CG43060)	GB42292	FBgn0003371
NW_016019763.1	344689	CG6527 gene product from transcript CG6527-RB(CG6527)	GB45757	FBgn0034012
NW_016019552.1	703172	CG17528 gene product from transcript CG17528-RD(CG17528)	GB55730	FBgn0033015
NW_016019708.1	695410	CG2682 gene product from transcript CG2682-RB(d4)	GB55483	FBgn0265296
NW_016019841.1	251843	CG32461 gene product from transcript CG32461-RA(CG32461)	GB40278	FBgn0036619
NW_016019064.1	1069796	Ral guanine nucleotide dissociation stimulator-like ortholog (M. musculus)(Rgl)	GB49778	FBgn0026147
NW_016018789.1	1031299	CG13723 gene product from transcript CG13723-RA(CG13723)	GB40669	FBgn0083950
NW_016017455.1	3964230	brLAma(brm)	GB54867	FBgn0031036
NW_016018122.1	2347963	CG43131 gene product from transcript CG43131-RA(CG43131)	GB47975	FBgn0259984
NW_016017534.1	52840	cappuccino(capu)	GB44041	FBgn0260995
NW_016019219.1	183028	big bang(bbg)	GB48026	FBgn0000212
NW_016017455.1	505149	CG34360 gene product from transcript CG34360-RH(Glut4EF)	GB54181	FBgn0050039
NW_016019408.1	663298	无	无	无
NW_016019497.1	45847	javelin-like(jvl)	GB43015	FBgn0038345
NW_016019774.1	155112	Drosophila melanogaster	GB54893	FBgn0027342
NW_016019275.1	492618	Odorant-binding protein 83b(Obp83b)	GB50795	FBgn0267336
NW_016019663.1	3232883	defective proboscis extension response 8(dpr8)	GB44600	FBgn0052600
NW_016018566.1	2321607	pipe(pip)	GB48497	FBgn0031424
NW_016019011.1	1211660	CG34114 gene product from transcript CG34114-RB(CG34114)	GB53150	FBgn0031681
NW_016018566.1	3899613	ncRNA(CR44793)	GB17627	FBgn0000546
NW_016017839.1	4855	CG33969 gene product from transcript CG33969-RC(CG33969)	GB55730	FBgn0033236
NW_016019475.1	876617	Dystrophin(Dys)	GB52975	FBgn0261836
NW_016019153.1	723064	CG14220 gene product from transcript CG14220-RB(CG14220)	GB54989	FBgn0001253
NW_016019219.1	4003438	CG7638 gene product from transcript CG7638-RA(CG7638)	GB48697	FBgn0010105
NW_016017455.1	47855	Cuticular protein 50Ca(Cpr50Ca)	GB15085	FBgn0027363
NW_016017778.1	431693	CG33259 gene product from transcript CG33259-RA(CG33259)	GB55730	FBgn0267430
NW_016019441.1	2681673	无	无	无
NW_016019813.1	5126	Phosphodiesterase 11(Pde11)	GB53531	FBgn0015550
NW_016019552.1	1642085	Ecdysone-inducible gene E1(ImpE1)	GB51560	FBgn0267431
NW_016019331.1	877367	Down syndrome cell adhesion molecule 2(Dscam2)	GB11726	FBgn0263929
NW_016019453.1	216690	target of Poxn(tap)	GB55337	FBgn0261550
NW_016017900.1	1045132	CG9177 gene product from transcript CG9177-RD(eIF5)	GB52133	FBgn0041210
NW_016019166.1	5248	Cdc42-interacting protein 4(Cip4)	GB48845	FBgn0036495
NW_016019530.1	79378	Laminin B2(LanB2)	GB50715	FBgn0036454
NW_016018522.1	73707	Drosophila melanogaster	GB43702	FBgn0085197
NW_016017623.1	41265	vein(vn)	GB50580	FBgn0036162
NW_016017712.1	202353	bithoraxoid(bxd)	GB50585	FBgn0085370
NW_016019375.1	224834	Ionotropic receptor 84a(Ir84a)	GB55578	FBgn0040813
NW_016019453.1	953761	shaking B(shakB)	GB50964	FBgn0003984
NW_016019364.1	917599	Adenosine deaminase-related growth factor A(Adgf-A)	GB51183	FBgn0050395
NW_016017900.1	201938	CG10651 gene product from transcript CG10651-RB(CG10651)	GB49966	FBgn0030719
NW_016017512.1	164752	outspread(osp)	GB49966	FBgn0020269
NW_016018566.1	512246	CG9106 gene product from transcript CG9106-RA(CG9106)	GB53602	FBgn0031174
NW_016019108.1	3287565	Piezo-like(Pzl)	GB48301	FBgn0035533
NW_016017512.1	163092	Signal transducing adaptor molecule(Stam)	GB48301	FBgn0033867
NW_016018111.1	90631	NADH dehydrogenase (ubiquinone) B14.5 A subunit-like(ND-B14.5AL)	GB48301	FBgn0031130
NW_016017678.1	237546	CG43210 gene product from transcript CG43210-RD(CG43210)	GB43375	FBgn0030615
NW_016019331.1	105638	division abnormally delayed(dally)	GB44503	FBgn0037856
NW_016018112.1	3270	Ten-Eleven Translocation (TET) family protein(Tet)	GB48205	FBgn0087007
NW_016018000.1	110449	Hormone receptor 51(Hr51)	GB48205	FBgn0267428
NW_016019508.1	468206	CG34129 gene product from transcript CG34129-RA(CG34129)	GB42603	FBgn0058263
NW_016018400.1	235907	CG13226 gene product from transcript CG13226-RA(CG13226)	GB47120	FBgn0083965
NW_016017455.1	3685658	defective proboscis extension response 21(dpr21)	GB43089	FBgn0037014
