# Supplementary material for: Population genomics and morphological features underlying the adaptive evolution of the eastern honey bee (Apis cerana)
Source: BMC Genomics. 2019 Nov 15;20:869. doi: 10.1186/s12864-019-6246-4 (PMC6858728; doi:10.1186/s12864-019-6246-4)
Supplement: Supplementary file 11 — Additional file 11: Table S10. GO term enrichment result. [file 12864_2019_6246_MOESM11_ESM.xlsx]

## Sheet: Sheet1
GO ID	GO Term	Ontology	GeneRatio	BgRatio	Pvalue	FDR
GO:0007165	signal transduction	BP	24	1383	0.000205348	0.00651318
GO:0050789	regulation of biological process	BP	24	1383	0.000205348	0.00651318
GO:0050794	regulation of cellular process	BP	24	1383	0.000205348	0.00651318
GO:0051716	cellular response to stimulus	BP	24	1383	0.000205348	0.00651318
GO:0040011	locomotion	BP	14	579	0.000224592	0.00651318
GO:0007154	cell communication	BP	27	1720	0.000386874	0.00666755
GO:0023052	signaling	BP	27	1720	0.000386874	0.00666755
GO:0044700	single organism signaling	BP	27	1720	0.000386874	0.00666755
GO:0009653	anatomical structure morphogenesis	BP	20	1120	0.000551375	0.00666755
GO:0065007	biological regulation	BP	25	1573	0.000570885	0.00666755
GO:0032502	developmental process	BP	41	3207	0.000598344	0.00666755
GO:0032501	multicellular organismal process	BP	19	1046	0.000632814	0.00666755
GO:0044707	single-multicellular organism process	BP	19	1046	0.000632814	0.00666755
GO:0048856	anatomical structure development	BP	39	3003	0.000656483	0.00666755
GO:0000003	reproduction	BP	22	1317	0.000689746	0.00666755
GO:0030154	cell differentiation	BP	31	2187	0.000752771	0.00682199
GO:0050877	neurological system process	BP	12	522	0.00102139	0.00871185
GO:0000902	cell morphogenesis	BP	15	762	0.00115539	0.00881747
GO:0032989	cellular component morphogenesis	BP	15	762	0.00115539	0.00881747
GO:0048869	cellular developmental process	BP	31	2277	0.00150731	0.0105965
GO:0003008	system process	BP	12	555	0.00172466	0.0105965
GO:0006928	movement of cell or subcellular component	BP	8	275	0.00175391	0.0105965
GO:0048870	cell motility	BP	8	275	0.00175391	0.0105965
GO:0051674	localization of cell	BP	8	275	0.00175391	0.0105965
GO:0050896	response to stimulus	BP	28	2083	0.00341506	0.0198074
GO:0044767	single-organism developmental process	BP	32	2514	0.00378279	0.0210964
GO:0016043	cellular component organization	BP	28	2258	0.0106927	0.0574235
GO:0002376	immune system process	BP	8	377	0.0115162	0.0596376
GO:0040007	growth	BP	8	380	0.0120385	0.0601926
GO:0071840	cellular component organization or biogenesis	BP	28	2315	0.0148824	0.0698233
GO:0022607	cellular component assembly	BP	14	911	0.0149277	0.0698233
GO:0021700	developmental maturation	BP	5	182	0.0162897	0.0727876
GO:0048646	anatomical structure formation involved in morphogenesis	BP	10	567	0.0165654	0.0727876
GO:0044763	single-organism cellular process	BP	45	4301	0.02042	0.0870852
GO:0044085	cellular component biogenesis	BP	14	976	0.0255637	0.105907
GO:0044699	single-organism process	BP	53	5351	0.0287049	0.115617
GO:0007275	multicellular organismal development	BP	9	547	0.033449	0.127634
GO:0009790	embryo development	BP	9	547	0.033449	0.127634
GO:0007155	cell adhesion	BP	5	230	0.0393592	0.142677
GO:0022610	biological adhesion	BP	5	230	0.0393592	0.142677
GO:0008283	cell proliferation	BP	6	323	0.0477555	0.168891
GO:0022618	ribonucleoprotein complex assembly	BP	2	49	0.0601706	0.198289
GO:0034622	cellular macromolecular complex assembly	BP	2	49	0.0601706	0.198289
GO:0071826	ribonucleoprotein complex subunit organization	BP	2	49	0.0601706	0.198289
GO:0007010	cytoskeleton organization	BP	9	660	0.0875839	0.282215
GO:0007267	cell-cell signaling	BP	7	487	0.101195	0.318985
GO:0044403	symbiosis, encompassing mutualism through parasitism	BP	1	18	0.136844	0.379498
GO:0044419	interspecies interaction between organisms	BP	1	18	0.136844	0.379498
GO:0051704	multi-organism process	BP	1	18	0.136844	0.379498
GO:0043933	macromolecular complex subunit organization	BP	6	433	0.140616	0.379498
GO:0065003	macromolecular complex assembly	BP	6	433	0.140616	0.379498
GO:0019439	aromatic compound catabolic process	BP	2	84	0.149182	0.379498
GO:0034655	nucleobase-containing compound catabolic process	BP	2	84	0.149182	0.379498
GO:0044270	cellular nitrogen compound catabolic process	BP	2	84	0.149182	0.379498
GO:0046700	heterocycle catabolic process	BP	2	84	0.149182	0.379498
GO:1901361	organic cyclic compound catabolic process	BP	2	84	0.149182	0.379498
GO:1901575	organic substance catabolic process	BP	2	84	0.149182	0.379498
GO:0016192	vesicle-mediated transport	BP	7	554	0.164074	0.410184
GO:0044248	cellular catabolic process	BP	3	187	0.19499	0.479213
GO:0030198	extracellular matrix organization	BP	1	35	0.249012	0.569876
GO:0043062	extracellular structure organization	BP	1	35	0.249012	0.569876
GO:0022613	ribonucleoprotein complex biogenesis	BP	2	118	0.249385	0.569876
GO:0008219	cell death	BP	4	318	0.259491	0.569876
GO:0016265	death	BP	4	318	0.259491	0.569876
GO:0009987	cellular process	BP	54	6216	0.267186	0.569876
GO:0007009	plasma membrane organization	BP	1	38	0.267252	0.569876
GO:0010256	endomembrane system organization	BP	1	38	0.267252	0.569876
GO:0044802	single-organism membrane organization	BP	1	38	0.267252	0.569876
GO:0003013	circulatory system process	BP	1	41	0.285054	0.599027
GO:0051179	localization	BP	17	1874	0.351933	0.729003
GO:0006996	organelle organization	BP	12	1319	0.386235	0.765227
GO:0006091	generation of precursor metabolites and energy	BP	2	164	0.386616	0.765227
GO:0042592	homeostatic process	BP	3	276	0.39053	0.765227
GO:0065008	regulation of biological quality	BP	3	276	0.39053	0.765227
GO:0034330	cell junction organization	BP	1	66	0.417698	0.799293
GO:0051604	protein maturation	BP	1	67	0.422464	0.799293
GO:0007059	chromosome segregation	BP	2	179	0.429334	0.799293
GO:0051301	cell division	BP	3	294	0.429965	0.799293
GO:0006464	cellular protein modification process	BP	10	1139	0.449628	0.80489
GO:0036211	protein modification process	BP	10	1139	0.449628	0.80489
GO:0043412	macromolecule modification	BP	10	1139	0.449628	0.80489
GO:0061024	membrane organization	BP	2	198	0.481151	0.850816
GO:0006461	protein complex assembly	BP	3	337	0.520061	0.877568
GO:0070271	protein complex biogenesis	BP	3	337	0.520061	0.877568
GO:0071822	protein complex subunit organization	BP	3	337	0.520061	0.877568
GO:0009058	biosynthetic process	BP	17	2064	0.520489	0.877568
GO:0006914	autophagy	BP	1	103	0.570593	0.950989
GO:0019538	protein metabolic process	BP	13	1652	0.597522	0.964372
GO:0006950	response to stress	BP	8	1033	0.611799	0.964372
GO:0006810	transport	BP	13	1692	0.634007	0.964372
GO:0051234	establishment of localization	BP	13	1692	0.634007	0.964372
GO:0009056	catabolic process	BP	5	676	0.650798	0.964372
GO:0044267	cellular protein metabolic process	BP	12	1596	0.662079	0.964372
GO:0005975	carbohydrate metabolic process	BP	2	291	0.689697	0.964372
GO:0051276	chromosome organization	BP	4	573	0.692405	0.964372
GO:0034641	cellular nitrogen compound metabolic process	BP	18	2416	0.703795	0.964372
GO:0006605	protein targeting	BP	1	151	0.711203	0.964372
GO:0006886	intracellular protein transport	BP	1	151	0.711203	0.964372
GO:0008104	protein localization	BP	1	151	0.711203	0.964372
GO:0015031	protein transport	BP	1	151	0.711203	0.964372
GO:0033036	macromolecule localization	BP	1	151	0.711203	0.964372
GO:0034613	cellular protein localization	BP	1	151	0.711203	0.964372
GO:0045184	establishment of protein localization	BP	1	151	0.711203	0.964372
GO:0070727	cellular macromolecule localization	BP	1	151	0.711203	0.964372
GO:0071702	organic substance transport	BP	1	151	0.711203	0.964372
GO:0006913	nucleocytoplasmic transport	BP	1	154	0.718291	0.964372
GO:0016482	cytoplasmic transport	BP	1	154	0.718291	0.964372
GO:0051169	nuclear transport	BP	1	154	0.718291	0.964372
GO:0007568	aging	BP	1	159	0.729724	0.970734
GO:0044281	small molecule metabolic process	BP	5	762	0.751673	0.989683
GO:0006807	nitrogen compound metabolic process	BP	18	2502	0.761561	0.989683
GO:0006412	translation	BP	2	385	0.826063	0.989683
GO:0009059	macromolecule biosynthetic process	BP	2	385	0.826063	0.989683
GO:0034645	cellular macromolecule biosynthetic process	BP	2	385	0.826063	0.989683
GO:0044249	cellular biosynthetic process	BP	2	385	0.826063	0.989683
GO:1901576	organic substance biosynthetic process	BP	2	385	0.826063	0.989683
GO:0007049	cell cycle	BP	5	861	0.839515	0.989683
GO:1902582	single-organism intracellular transport	BP	1	222	0.839908	0.989683
GO:0044237	cellular metabolic process	BP	25	3615	0.866892	0.989683
GO:0000278	mitotic cell cycle	BP	1	252	0.875377	0.989683
GO:0000280	nuclear division	BP	1	252	0.875377	0.989683
GO:0007067	mitotic nuclear division	BP	1	252	0.875377	0.989683
GO:0022402	cell cycle process	BP	1	252	0.875377	0.989683
GO:0048285	organelle fission	BP	1	252	0.875377	0.989683
GO:1902589	single-organism organelle organization	BP	1	252	0.875377	0.989683
GO:1903047	mitotic cell cycle process	BP	1	252	0.875377	0.989683
GO:0044710	single-organism metabolic process	BP	6	1085	0.88704	0.989683
GO:0043170	macromolecule metabolic process	BP	13	2146	0.91194	0.989683
GO:0046907	intracellular transport	BP	1	306	0.920742	0.989683
GO:0051641	cellular localization	BP	1	306	0.920742	0.989683
GO:0051649	establishment of localization in cell	BP	1	306	0.920742	0.989683
GO:0010467	gene expression	BP	3	708	0.933517	0.989683
GO:0044260	cellular macromolecule metabolic process	BP	12	2093	0.937747	0.989683
GO:0055085	transmembrane transport	BP	2	573	0.951298	0.989683
GO:0044765	single-organism transport	BP	3	760	0.952015	0.989683
GO:1902578	single-organism localization	BP	3	760	0.952015	0.989683
GO:0008152	metabolic process	BP	28	4322	0.953494	0.989683
GO:0006629	lipid metabolic process	BP	1	388	0.960311	0.989683
GO:0006139	nucleobase-containing compound metabolic process	BP	2	679	0.977363	0.989683
GO:0006725	cellular aromatic compound metabolic process	BP	2	679	0.977363	0.989683
GO:0046483	heterocycle metabolic process	BP	2	679	0.977363	0.989683
GO:1901360	organic cyclic compound metabolic process	BP	2	679	0.977363	0.989683
GO:0044238	primary metabolic process	BP	15	2813	0.982858	0.989683
GO:0071704	organic substance metabolic process	BP	15	2813	0.982858	0.989683
GO:0008150	biological_process	BP	90	11062	1	1
GO:0043167	ion binding	MF	30	2349	0.0110793	0.378022
GO:0005515	protein binding	MF	12	704	0.0164357	0.378022
GO:0008092	cytoskeletal protein binding	MF	6	289	0.0371019	0.439002
GO:0005488	binding	MF	41	3773	0.0381741	0.439002
GO:0008289	lipid binding	MF	4	164	0.0516671	0.475337
GO:0001071	nucleic acid binding transcription factor activity	MF	7	445	0.0858273	0.601019
GO:0032182	ubiquitin-like protein binding	MF	1	13	0.105535	0.601019
GO:0004871	signal transducer activity	MF	7	482	0.117591	0.601019
GO:0060089	molecular transducer activity	MF	7	482	0.117591	0.601019
GO:0003723	RNA binding	MF	6	428	0.158915	0.619105
GO:0042393	histone binding	MF	1	22	0.172062	0.619105
GO:0030674	protein binding, bridging	MF	1	24	0.186168	0.619105
GO:0060090	binding, bridging	MF	1	24	0.186168	0.619105
GO:0016810	hydrolase activity, acting on carbon-nitrogen (but not peptide) bonds	MF	2	93	0.188423	0.619105
GO:0003729	mRNA binding	MF	3	194	0.23011	0.661566
GO:0044822	poly(A) RNA binding	MF	3	194	0.23011	0.661566
GO:0019899	enzyme binding	MF	3	202	0.2483	0.669758
GO:0005198	structural molecule activity	MF	6	505	0.262079	0.669758
GO:0016829	lyase activity	MF	2	129	0.301833	0.69568
GO:0000988	protein binding transcription factor activity	MF	2	130	0.30499	0.69568
GO:0008134	transcription factor binding	MF	2	134	0.317593	0.69568
GO:0016301	kinase activity	MF	4	363	0.37541	0.723153
GO:0003676	nucleic acid binding	MF	12	1263	0.393018	0.723153
GO:0097159	organic cyclic compound binding	MF	12	1263	0.393018	0.723153
GO:1901363	heterocyclic compound binding	MF	12	1263	0.393018	0.723153
GO:0008135	translation factor activity, RNA binding	MF	1	77	0.484426	0.857062
GO:0016772	transferase activity, transferring phosphorus-containing groups	MF	4	435	0.512288	0.872787
GO:0016887	ATPase activity	MF	3	357	0.592158	0.955218
GO:0004386	helicase activity	MF	1	107	0.602202	0.955218
GO:0016874	ligase activity	MF	1	127	0.66549	0.98344
GO:0003677	DNA binding	MF	6	857	0.749619	0.98344
GO:0016757	transferase activity, transferring glycosyl groups	MF	1	172	0.773746	0.98344
GO:0008233	peptidase activity	MF	4	619	0.781879	0.98344
GO:0016462	pyrophosphatase activity	MF	3	526	0.833211	0.98344
GO:0016817	hydrolase activity, acting on acid anhydrides	MF	3	526	0.833211	0.98344
GO:0016818	hydrolase activity, acting on acid anhydrides, in phosphorus-containing anhydrides	MF	3	526	0.833211	0.98344
GO:0017111	nucleoside-triphosphatase activity	MF	3	526	0.833211	0.98344
GO:0022857	transmembrane transporter activity	MF	4	766	0.900012	0.98344
GO:0016491	oxidoreductase activity	MF	3	632	0.912192	0.98344
GO:0005215	transporter activity	MF	4	795	0.915259	0.98344
GO:0030234	enzyme regulator activity	MF	1	285	0.915835	0.98344
GO:0098772	molecular function regulator	MF	1	285	0.915835	0.98344
GO:0016740	transferase activity	MF	5	960	0.921263	0.98344
GO:0016787	hydrolase activity	MF	9	1596	0.940681	0.98344
GO:0003824	catalytic activity	MF	20	3453	0.988798	1
GO:0003674	molecular_function	MF	97	11361	1	1
GO:0044421	extracellular region part	CC	13	468	0.000259622	0.0132407
GO:0005886	plasma membrane	CC	17	886	0.00204892	0.0233944
GO:0016020	membrane	CC	17	886	0.00204892	0.0233944
GO:0005578	proteinaceous extracellular matrix	CC	4	65	0.00272452	0.0233944
GO:0031012	extracellular matrix	CC	4	65	0.00272452	0.0233944
GO:0005576	extracellular region	CC	17	911	0.00275228	0.0233944
GO:0071944	cell periphery	CC	17	927	0.00330125	0.024052
GO:0005615	extracellular space	CC	9	406	0.0105224	0.06708
GO:0005856	cytoskeleton	CC	9	621	0.10504	0.595229
GO:0005815	microtubule organizing center	CC	2	98	0.220353	0.780856
GO:0015630	microtubule cytoskeleton	CC	2	98	0.220353	0.780856
GO:0044430	cytoskeletal part	CC	2	98	0.220353	0.780856
GO:0005794	Golgi apparatus	CC	3	184	0.229699	0.780856
GO:0044464	cell part	CC	53	5554	0.291719	0.780856
GO:0005623	cell	CC	54	5692	0.309556	0.780856
GO:0005737	cytoplasm	CC	26	2641	0.331611	0.780856
GO:0016023	cytoplasmic membrane-bounded vesicle	CC	2	134	0.340173	0.780856
GO:0031410	cytoplasmic vesicle	CC	2	134	0.340173	0.780856
GO:0031982	vesicle	CC	2	134	0.340173	0.780856
GO:0031988	membrane-bounded vesicle	CC	2	134	0.340173	0.780856
GO:0005768	endosome	CC	2	135	0.343459	0.780856
GO:0000228	nuclear chromosome	CC	2	138	0.353287	0.780856
GO:0005654	nucleoplasm	CC	4	338	0.362016	0.780856
GO:0044422	organelle part	CC	7	684	0.419204	0.780856
GO:0044446	intracellular organelle part	CC	7	684	0.419204	0.780856
GO:0044428	nuclear part	CC	6	599	0.454285	0.780856
GO:0012505	endomembrane system	CC	6	624	0.494325	0.780856
GO:0031974	membrane-enclosed lumen	CC	5	518	0.501859	0.780856
GO:0031981	nuclear lumen	CC	5	518	0.501859	0.780856
GO:0043233	organelle lumen	CC	5	518	0.501859	0.780856
GO:0070013	intracellular organelle lumen	CC	5	518	0.501859	0.780856
GO:0043226	organelle	CC	37	4095	0.527204	0.780856
GO:0043228	non-membrane-bounded organelle	CC	13	1439	0.539787	0.780856
GO:0043232	intracellular non-membrane-bounded organelle	CC	13	1439	0.539787	0.780856
GO:0005634	nucleus	CC	18	1998	0.540033	0.780856
GO:0005635	nuclear envelope	CC	1	96	0.581814	0.780856
GO:0031967	organelle envelope	CC	1	96	0.581814	0.780856
GO:0031975	envelope	CC	1	96	0.581814	0.780856
GO:0044424	intracellular part	CC	39	4550	0.699439	0.893993
GO:0005694	chromosome	CC	4	524	0.701171	0.893993
GO:0005622	intracellular	CC	41	4906	0.78312	0.953445
GO:0043229	intracellular organelle	CC	32	3903	0.78519	0.953445
GO:0043227	membrane-bounded organelle	CC	25	3272	0.870137	0.994264
GO:0043231	intracellular membrane-bounded organelle	CC	25	3272	0.870137	0.994264
GO:0043234	protein complex	CC	15	2125	0.887573	0.994264
GO:0005783	endoplasmic reticulum	CC	1	275	0.919632	0.994264
GO:0005829	cytosol	CC	1	284	0.926089	0.994264
GO:0032991	macromolecular complex	CC	15	2294	0.944235	0.994264
GO:0044444	cytoplasmic part	CC	9	1580	0.95888	0.994264
GO:0005739	mitochondrion	CC	2	600	0.974769	0.994264
GO:0005575	cellular_component	CC	87	9671	1	1
