# Supplementary material for: Population genomics and morphological features underlying the adaptive evolution of the eastern honey bee (Apis cerana)
Source: BMC Genomics. 2019 Nov 15;20:869. doi: 10.1186/s12864-019-6246-4 (PMC6858728; doi:10.1186/s12864-019-6246-4)
Supplement: Supplementary file 12 — Additional file 12. SNP data after filtering. [file 12864_2019_6246_MOESM12_ESM.txt]

##Second filtered SNP data fileformat=VCFv4.0
##Tassel=<ID=GenotypeTable,Version=5,Description="Reference allele is not known. The major allele was used as reference allele">
##FORMAT=<ID=GT,Number=1,Type=String,Description="Genotype">
##FORMAT=<ID=AD,Number=.,Type=Integer,Description="Allelic depths for the reference and alternate alleles in the order listed">
##FORMAT=<ID=DP,Number=1,Type=Integer,Description="Read Depth (only filtered reads used for calling)">
##FORMAT=<ID=GQ,Number=1,Type=Float,Description="Genotype Quality">
##FORMAT=<ID=PL,Number=.,Type=Float,Description="Normalized, Phred-scaled likelihoods for AA,AB,BB genotypes where A=ref and B=alt; not applicable if site is not biallelic">
##INFO=<ID=NS,Number=1,Type=Integer,Description="Number of Samples With Data">
##INFO=<ID=DP,Number=1,Type=Integer,Description="Total Depth">
##INFO=<ID=AF,Number=.,Type=Float,Description="Allele Frequency">
#CHROM	POS	ID	REF	ALT	QUAL	FILTER	INFO	FORMAT	LA01	LA02	LA03	LA04	LA05	LA06	LA07	LA08	WC01	WC02	WC03	WC04	WC05	WC06	WC07	WC08	WC09	WC10	WC11	WC12	WC13	WC14	WC15	WC16	WC17	WC18	WC19	WC20	WC21	WC22	WC23	WC24	WC25	WC26	WC27	WC28	WC29	WC30	WC31	WC32	LQ01	LQ02	LQ03	LQ04	LQ05	LQ06	LQ07	LQ08	LQ09	LQ10	LQ11	LQ12	LQ13	LQ14	LQ15	LQ16	MY01	MY02	MY03	MY04	MY05	MY06	MY07	MY08	MY09	MY10	MY11	MY12	MY13	MY14	MY15	MY16	MY17	MY18	MY19	MY20	MY21	MY22	MY23	MY24	MY25	MY26	MY27	MY28	MY29	MY30	MY31	QC01	QC02	QC03	QC04	QC05	QC06	QC07	QC08	QC09	QC10	QC11	QC12	QC13	QC14	QC15	QC16	QD01	QD02	QD03	QD04	QD05	QD06	QD07	QD08	QD09	QD10	QD11	QD12	QD13	QD14	QD15	QD16	RZ01	RZ02	RZ03	RZ04	RZ05	RZ06	RZ07	RZ08	RZ09	RZ10	RZ11	RZ12	RZ13	RZ14	RZ15	RZ16	RZ17	RZ18	RZ19	RZ20	RZ21	RZ22	RZ23	RZ24	HZ01	HZ02	HZ03	HZ04	HZ05	HZ06	HZ07	HZ08	WL01	WL02	WL03	WL04	WL05	WL06	WL07	WL08	WL09	WL10	WL11	WL12	WL13	WL14	WL15	WL16	YY01	YY02	YY03	YY04	YY05	YY06	YY07	YY08	YY09	YY10	YY11	YY12	YY13	YY14	YY15	YY16	YY17	YY19	YY20	YY21	YY22	YY23	YY24	YY25	YY26	YY27	YY28	YY29	YY30	YY31	YY32	YY33	YY34	YY35	YY36	YY37	YY38	YY39	YY40	YY41	YY42	YY43	YY44	YY45	YY46	YY47	YY48	YY49	YY50	YY51	YY52	YY53	YY54	YY55	YY56	YY57	YY58	YY59	YY60	YY61	YY62	ZZ01	ZZ02	ZZ04	ZZ05	ZZ06	ZZ07	ZZ08	ZZ09	ZZ10	ZZ11	ZZ12	ZZ13	ZZ14	ZZ15	ZZ16
NW_016017455.1	47855	SNW_016017455.1_47855	G	A	.	PASS	ANN=A|intron_variant|MODIFIER|LOC108004004|gene0|transcript|rna6|Coding|7/15|c.1003-4761C>T||||||,A|intron_variant|MODIFIER|LOC108004004|gene0|transcript|rna0|Coding|7/13|c.1002+12814C>T||||||,A|intron_variant|MODIFIER|LOC108004004|gene0|transcript|rna1|Coding|7/14|c.1002+12814C>T||||||,A|intron_variant|MODIFIER|LOC108004004|gene0|transcript|rna2|Coding|7/13|c.1003-4761C>T||||||,A|intron_variant|MODIFIER|LOC108004004|gene0|transcript|rna3|Coding|7/14|c.1003-4761C>T||||||,A|intron_variant|MODIFIER|LOC108004004|gene0|transcript|rna4|Coding|7/14|c.1003-4761C>T||||||,A|intron_variant|MODIFIER|LOC108004004|gene0|transcript|rna5|Coding|7/14|c.1003-4761C>T||||||;DP=0	GT:AD:DP:GQ:PL	0/0:0,0:0:33:0,0,0	0/0:0,0:0:33:0,0,0	0/0:0,0:0:33:0,0,0	0/0:0,0:0:33:0,0,0	0/0:0,0:0:33:0,0,0	0/0:0,0:0:33:0,0,0	0/0:0,0:0:33:0,0,0	0/0:0,0:0:33:0,0,0	0/0:0,0:0:33:0,0,0	0/0:0,0:0:33:0,0,0	0/0:0,0:0:33:0,0,0	0/0:0,0:0:33:0,0,0	0/0:0,0:0:33:0,0,0	0/0:0,0:0:33:0,0,0	0/0:0,0:0:33:0,0,0	0/1:0,0:0:33:0,0,0	0/0:0,0:0:33:0,0,0	0/0:0,0:0:33:0,0,0	0/0:0,0:0:33:0,0,0	0/1:0,0:0:33:0,0,0	0/0:0,0:0:33:0,0,0	0/1:0,0:0:33:0,0,0	0/0:0,0:0:33:0,0,0	0/1:0,0:0:33:0,0,0	1/1:0,0:0:33:0,0,0	0/1:0,0:0:33:0,0,0	0/1:0,0:0:33:0,0,0	1/1:0,0:0:33:0,0,0	1/1:0,0:0:33:0,0,0	1/1:0,0:0:33:0,0,0	1/1:0,0:0:33:0,0,0	1/1:0,0:0:33:0,0,0	1/1:0,0:0:33:0,0,0	1/1:0,0:0:33:0,0,0	1/1:0,0:0:33:0,0,0	0/1:0,0:0:33:0,0,0	0/1:0,0:0:33:0,0,0	0/1:0,0:0:33:0,0,0	0/1:0,0:0:33:0,0,0	0/1:0,0:0:33:0,0,0	0/0:0,0:0:33:0,0,0	0/0:0,0:0:33:0,0,0	0/0:0,0:0:33:0,0,0	0/0:0,0:0:33:0,0,0	0/0:0,0:0:33:0,0,0	0/0:0,0:0:33:0,0,0	0/0:0,0:0:33:0,0,0	0/0:0,0:0:33:0,0,0	0/0:0,0:0:33:0,0,0	0/0:0,0:0:33:0,0,0	0/0:0,0:0:33:0,0,0	0/0:0,0:0:33:0,0,0	0/0:0,0:0:33:0,0,0	0/0:0,0:0:33:0,0,0	0/0:0,0:0:33:0,0,0	0/0:0,0:0:33:0,0,0	0/0:0,0:0:33:0,0,0	0/0:0,0:0:33:0,0,0	0/0:0,0:0:33:0,0,0	0/0:0,0:0:33:0,0,0	0/0:0,0:0:33:0,0,0	0/0:0,0:0:33:0,0,0	0/0:0,0:0:33:0,0,0	0/0:0,0:0:33:0,0,0	0/0:0,0:0:33:0,0,0	0/0:0,0:0:33:0,0,0	0/0:0,0:0:33:0,0,0	0/0:0,0:0:33:0,0,0	0/0:0,0:0:33:0,0,0	0/0:0,0:0:33:0,0,0	0/0:0,0:0:33:0,0,0	0/0:0,0:0:33:0,0,0	0/0:0,0:0:33:0,0,0	0/0:0,0:0:33:0,0,0	0/0:0,0:0:33:0,0,0	0/0:0,0:0:33:0,0,0	0/0:0,0:0:33:0,0,0	0/0:0,0:0:33:0,0,0	0/0:0,0:0:33:0,0,0	0/0:0,0:0:33:0,0,0	0/0:0,0:0:33:0,0,0	0/0:0,0:0:33:0,0,0	0/0:0,0:0:33:0,0,0	./.:0,0:0	./.:0,0:0	0/0:0,0:0:33:0,0,0	0/0:0,0:0:33:0,0,0	0/0:0,0:0:33:0,0,0	0/0:0,0:0:33:0,0,0	0/0:0,0:0:33:0,0,0	0/0:0,0:0:33:0,0,0	0/0:0,0:0:33:0,0,0	0/0:0,0:0:33:0,0,0	0/0:0,0:0:33:0,0,0	0/0:0,0:0:33:0,0,0	0/0:0,0:0:33:0,0,0	0/0:0,0:0:33:0,0,0	0/0:0,0:0:33:0,0,0	0/0:0,0:0:33:0,0,0	0/0:0,0:0:33:0,0,0	0/0:0,0:0:33:0,0,0	0/0:0,0:0:33:0,0,0	0/0:0,0:0:33:0,0,0	0/0:0,0:0:33:0,0,0	0/0:0,0:0:33:0,0,0	0/0:0,0:0:33:0,0,0	0/0:0,0:0:33:0,0,0	0/0:0,0:0:33:0,0,0	0/0:0,0:0:33:0,0,0	0/0:0,0:0:33:0,0,0	0/0:0,0:0:33:0,0,0	0/0:0,0:0:33:0,0,0	0/0:0,0:0:33:0,0,0	0/0:0,0:0:33:0,0,0	0/0:0,0:0:33:0,0,0	0/0:0,0:0:33:0,0,0	0/0:0,0:0:33:0,0,0	0/0:0,0:0:33:0,0,0	0/0:0,0:0:33:0,0,0	0/0:0,0:0:33:0,0,0	0/0:0,0:0:33:0,0,0	0/0:0,0:0:33:0,0,0	0/0:0,0:0:33:0,0,0	0/0:0,0:0:33:0,0,0	0/0:0,0:0:33:0,0,0	0/0:0,0:0:33:0,0,0	0/0:0,0:0:33:0,0,0	0/0:0,0:0:33:0,0,0	0/0:0,0:0:33:0,0,0	0/0:0,0:0:33:0,0,0	0/0:0,0:0:33:0,0,0	0/0:0,0:0:33:0,0,0	0/1:0,0:0:33:0,0,0	0/0:0,0:0:33:0,0,0	0/0:0,0:0:33:0,0,0	0/1:0,0:0:33:0,0,0	0/0:0,0:0:33:0,0,0	0/0:0,0:0:33:0,0,0	0/0:0,0:0:33:0,0,0	0/1:0,0:0:33:0,0,0	0/1:0,0:0:33:0,0,0	0/0:0,0:0:33:0,0,0	0/0:0,0:0:33:0,0,0	0/0:0,0:0:33:0,0,0	0/0:0,0:0:33:0,0,0	0/0:0,0:0:33:0,0,0	0/0:0,0:0:33:0,0,0	0/1:0,0:0:33:0,0,0	0/0:0,0:0:33:0,0,0	0/0:0,0:0:33:0,0,0	0/0:0,0:0:33:0,0,0	0/0:0,0:0:33:0,0,0	0/0:0,0:0:33:0,0,0	0/0:0,0:0:33:0,0,0	0/0:0,0:0:33:0,0,0	0/0:0,0:0:33:0,0,0	0/0:0,0:0:33:0,0,0	./.:0,0:0	0/0:0,0:0:33:0,0,0	0/0:0,0:0:33:0,0,0	0/0:0,0:0:33:0,0,0	0/0:0,0:0:33:0,0,0	0/0:0,0:0:33:0,0,0	0/0:0,0:0:33:0,0,0	0/0:0,0:0:33:0,0,0	0/0:0,0:0:33:0,0,0	0/0:0,0:0:33:0,0,0	0/0:0,0:0:33:0,0,0	0/1:0,0:0:33:0,0,0	0/0:0,0:0:33:0,0,0	0/0:0,0:0:33:0,0,0	0/0:0,0:0:33:0,0,0	./.:0,0:0	0/1:0,0:0:33:0,0,0	0/0:0,0:0:33:0,0,0	0/0:0,0:0:33:0,0,0	0/0:0,0:0:33:0,0,0	0/0:0,0:0:33:0,0,0	0/0:0,0:0:33:0,0,0	0/0:0,0:0:33:0,0,0	0/0:0,0:0:33:0,0,0	0/0:0,0:0:33:0,0,0	0/0:0,0:0:33:0,0,0	0/1:0,0:0:33:0,0,0	0/1:0,0:0:33:0,0,0	./.:0,0:0	0/0:0,0:0:33:0,0,0	0/0:0,0:0:33:0,0,0	0/1:0,0:0:33:0,0,0	0/0:0,0:0:33:0,0,0	0/0:0,0:0:33:0,0,0	0/0:0,0:0:33:0,0,0	./.:0,0:0	./.:0,0:0	0/0:0,0:0:33:0,0,0	0/0:0,0:0:33:0,0,0	0/1:0,0:0:33:0,0,0	./.:0,0:0	0/0:0,0:0:33:0,0,0	0/0:0,0:0:33:0,0,0	0/0:0,0:0:33:0,0,0	./.:0,0:0	./.:0,0:0	0/0:0,0:0:33:0,0,0	0/0:0,0:0:33:0,0,0	0/0:0,0:0:33:0,0,0	0/0:0,0:0:33:0,0,0	0/0:0,0:0:33:0,0,0	0/0:0,0:0:33:0,0,0	0/0:0,0:0:33:0,0,0	0/0:0,0:0:33:0,0,0	0/0:0,0:0:33:0,0,0	0/0:0,0:0:33:0,0,0	0/0:0,0:0:33:0,0,0	0/0:0,0:0:33:0,0,0	0/0:0,0:0:33:0,0,0	0/0:0,0:0:33:0,0,0	0/0:0,0:0:33:0,0,0	0/0:0,0:0:33:0,0,0	0/0:0,0:0:33:0,0,0	0/0:0,0:0:33:0,0,0	0/0:0,0:0:33:0,0,0	0/0:0,0:0:33:0,0,0	0/0:0,0:0:33:0,0,0	0/0:0,0:0:33:0,0,0	0/0:0,0:0:33:0,0,0	0/0:0,0:0:33:0,0,0	0/0:0,0:0:33:0,0,0	0/1:0,0:0:33:0,0,0	0/1:0,0:0:33:0,0,0	0/1:0,0:0:33:0,0,0	0/1:0,0:0:33:0,0,0	0/0:0,0:0:33:0,0,0	0/1:0,0:0:33:0,0,0	0/0:0,0:0:33:0,0,0	0/0:0,0:0:33:0,0,0	0/0:0,0:0:33:0,0,0	0/0:0,0:0:33:0,0,0	0/0:0,0:0:33:0,0,0	0/0:0,0:0:33:0,0,0	0/0:0,0:0:33:0,0,0	0/0:0,0:0:33:0,0,0	0/0:0,0:0:33:0,0,0
NW_016017455.1	87765	SNW_016017455.1_87765	G	A	.	PASS	ANN=A|upstream_gene_variant|MODIFIER|LOC108004034|gene3|transcript|rna10|Coding||c.-1G>A|||||3867|,A|upstream_gene_variant|MODIFIER|LOC108004034|gene3|transcript|rna9|Coding||c.-194G>A|||||3674|,A|intron_variant|MODIFIER|LOC108004004|gene0|transcript|rna6|Coding|2/15|c.257-1047C>T||||||,A|intron_variant|MODIFIER|LOC108004004|gene0|transcript|rna0|Coding|2/13|c.257-1047C>T||||||,A|intron_variant|MODIFIER|LOC108004004|gene0|transcript|rna1|Coding|2/14|c.257-1047C>T||||||,A|intron_variant|MODIFIER|LOC108004004|gene0|transcript|rna2|Coding|2/13|c.257-1047C>T||||||,A|intron_variant|MODIFIER|LOC108004004|gene0|transcript|rna3|Coding|2/14|c.257-1047C>T||||||,A|intron_variant|MODIFIER|LOC108004004|gene0|transcript|rna4|Coding|2/14|c.257-1047C>T||||||,A|intron_variant|MODIFIER|LOC108004004|gene0|transcript|rna5|Coding|2/14|c.257-1047C>T||||||;DP=0	GT:AD:DP:GQ:PL	0/0:0,0:0:33:0,0,0	0/0:0,0:0:33:0,0,0	0/0:0,0:0:33:0,0,0	0/0:0,0:0:33:0,0,0	0/0:0,0:0:33:0,0,0	./.:0,0:0	0/0:0,0:0:33:0,0,0	0/0:0,0:0:33:0,0,0	0/0:0,0:0:33:0,0,0	./.:0,0:0	0/0:0,0:0:33:0,0,0	0/0:0,0:0:33:0,0,0	0/0:0,0:0:33:0,0,0	0/0:0,0:0:33:0,0,0	0/0:0,0:0:33:0,0,0	0/0:0,0:0:33:0,0,0	0/0:0,0:0:33:0,0,0	0/0:0,0:0:33:0,0,0	0/0:0,0:0:33:0,0,0	0/0:0,0:0:33:0,0,0	0/0:0,0:0:33:0,0,0	0/0:0,0:0:33:0,0,0	0/0:0,0:0:33:0,0,0	0/0:0,0:0:33:0,0,0	0/0:0,0:0:33:0,0,0	0/0:0,0:0:33:0,0,0	0/0:0,0:0:33:0,0,0	0/0:0,0:0:33:0,0,0	0/0:0,0:0:33:0,0,0	0/0:0,0:0:33:0,0,0	0/0:0,0:0:33:0,0,0	0/0:0,0:0:33:0,0,0	0/0:0,0:0:33:0,0,0	0/0:0,0:0:33:0,0,0	0/0:0,0:0:33:0,0,0	0/0:0,0:0:33:0,0,0	0/0:0,0:0:33:0,0,0	./.:0,0:0	0/0:0,0:0:33:0,0,0	0/0:0,0:0:33:0,0,0	0/0:0,0:0:33:0,0,0	0/0:0,0:0:33:0,0,0	0/0:0,0:0:33:0,0,0	0/0:0,0:0:33:0,0,0	0/0:0,0:0:33:0,0,0	0/0:0,0:0:33:0,0,0	0/0:0,0:0:33:0,0,0	0/0:0,0:0:33:0,0,0	0/0:0,0:0:33:0,0,0	0/0:0,0:0:33:0,0,0	0/0:0,0:0:33:0,0,0	0/0:0,0:0:33:0,0,0	0/0:0,0:0:33:0,0,0	0/0:0,0:0:33:0,0,0	0/0:0,0:0:33:0,0,0	0/0:0,0:0:33:0,0,0	./.:0,0:0	./.:0,0:0	0/0:0,0:0:33:0,0,0	0/0:0,0:0:33:0,0,0	./.:0,0:0	0/0:0,0:0:33:0,0,0	./.:0,0:0	./.:0,0:0	0/1:0,0:0:33:0,0,0	0/1:0,0:0:33:0,0,0	0/0:0,0:0:33:0,0,0	1/1:0,0:0:33:0,0,0	1/1:0,0:0:33:0,0,0	0/0:0,0:0:33:0,0,0	0/1:0,0:0:33:0,0,0	./.:0,0:0	0/0:0,0:0:33:0,0,0	0/0:0,0:0:33:0,0,0	0/0:0,0:0:33:0,0,0	./.:0,0:0	0/0:0,0:0:33:0,0,0	0/0:0,0:0:33:0,0,0	0/0:0,0:0:33:0,0,0	0/0:0,0:0:33:0,0,0	0/0:0,0:0:33:0,0,0	0/0:0,0:0:33:0,0,0	0/0:0,0:0:33:0,0,0	0/0:0,0:0:33:0,0,0	0/0:0,0:0:33:0,0,0	0/0:0,0:0:33:0,0,0	0/0:0,0:0:33:0,0,0	0/0:0,0:0:33:0,0,0	0/0:0,0:0:33:0,0,0	0/0:0,0:0:33:0,0,0	0/0:0,0:0:33:0,0,0	0/0:0,0:0:33:0,0,0	0/0:0,0:0:33:0,0,0	0/0:0,0:0:33:0,0,0	0/0:0,0:0:33:0,0,0	0/0:0,0:0:33:0,0,0	0/0:0,0:0:33:0,0,0	0/0:0,0:0:33:0,0,0	0/0:0,0:0:33:0,0,0	0/0:0,0:0:33:0,0,0	0/0:0,0:0:33:0,0,0	0/0:0,0:0:33:0,0,0	0/1:0,0:0:33:0,0,0	0/0:0,0:0:33:0,0,0	0/0:0,0:0:33:0,0,0	0/0:0,0:0:33:0,0,0	0/0:0,0:0:33:0,0,0	0/0:0,0:0:33:0,0,0	0/0:0,0:0:33:0,0,0	0/0:0,0:0:33:0,0,0	0/0:0,0:0:33:0,0,0	0/0:0,0:0:33:0,0,0	0/0:0,0:0:33:0,0,0	0/0:0,0:0:33:0,0,0	0/0:0,0:0:33:0,0,0	0/0:0,0:0:33:0,0,0	0/0:0,0:0:33:0,0,0	0/0:0,0:0:33:0,0,0	0/0:0,0:0:33:0,0,0	0/0:0,0:0:33:0,0,0	./.:0,0:0	0/0:0,0:0:33:0,0,0	0/0:0,0:0:33:0,0,0	0/0:0,0:0:33:0,0,0	0/0:0,0:0:33:0,0,0	0/0:0,0:0:33:0,0,0	0/0:0,0:0:33:0,0,0	0/0:0,0:0:33:0,0,0	0/0:0,0:0:33:0,0,0	0/0:0,0:0:33:0,0,0	0/0:0,0:0:33:0,0,0	0/0:0,0:0:33:0,0,0	0/0:0,0:0:33:0,0,0	0/0:0,0:0:33:0,0,0	0/0:0,0:0:33:0,0,0	./.:0,0:0	0/0:0,0:0:33:0,0,0	./.:0,0:0	0/0:0,0:0:33:0,0,0	0/0:0,0:0:33:0,0,0	0/0:0,0:0:33:0,0,0	0/0:0,0:0:33:0,0,0	0/0:0,0:0:33:0,0,0	0/0:0,0:0:33:0,0,0	0/0:0,0:0:33:0,0,0	0/0:0,0:0:33:0,0,0	0/0:0,0:0:33:0,0,0	0/0:0,0:0:33:0,0,0	0/0:0,0:0:33:0,0,0	0/0:0,0:0:33:0,0,0	0/0:0,0:0:33:0,0,0	0/0:0,0:0:33:0,0,0	0/0:0,0:0:33:0,0,0	0/0:0,0:0:33:0,0,0	./.:0,0:0	0/0:0,0:0:33:0,0,0	./.:0,0:0	0/0:0,0:0:33:0,0,0	0/0:0,0:0:33:0,0,0	0/1:0,0:0:33:0,0,0	0/0:0,0:0:33:0,0,0	0/0:0,0:0:33:0,0,0	0/0:0,0:0:33:0,0,0	0/0:0,0:0:33:0,0,0	0/0:0,0:0:33:0,0,0	0/1:0,0:0:33:0,0,0	0/0:0,0:0:33:0,0,0	0/1:0,0:0:33:0,0,0	0/1:0,0:0:33:0,0,0	./.:0,0:0	0/0:0,0:0:33:0,0,0	0/0:0,0:0:33:0,0,0	0/0:0,0:0:33:0,0,0	0/1:0,0:0:33:0,0,0	0/1:0,0:0:33:0,0,0	0/0:0,0:0:33:0,0,0	0/0:0,0:0:33:0,0,0	0/0:0,0:0:33:0,0,0	0/0:0,0:0:33:0,0,0	./.:0,0:0	0/0:0,0:0:33:0,0,0	./.:0,0:0	0/0:0,0:0:33:0,0,0	0/1:0,0:0:33:0,0,0	0/1:0,0:0:33:0,0,0	0/0:0,0:0:33:0,0,0	0/0:0,0:0:33:0,0,0	0/0:0,0:0:33:0,0,0	1/1:0,0:0:33:0,0,0	0/0:0,0:0:33:0,0,0	0/0:0,0:0:33:0,0,0	0/1:0,0:0:33:0,0,0	0/0:0,0:0:33:0,0,0	./.:0,0:0	./.:0,0:0	0/1:0,0:0:33:0,0,0	0/0:0,0:0:33:0,0,0	0/0:0,0:0:33:0,0,0	0/0:0,0:0:33:0,0,0	0/0:0,0:0:33:0,0,0	0/0:0,0:0:33:0,0,0	./.:0,0:0	0/0:0,0:0:33:0,0,0	./.:0,0:0	./.:0,0:0	0/0:0,0:0:33:0,0,0	0/0:0,0:0:33:0,0,0	0/0:0,0:0:33:0,0,0	0/0:0,0:0:33:0,0,0	0/1:0,0:0:33:0,0,0	0/0:0,0:0:33:0,0,0	0/0:0,0:0:33:0,0,0	0/0:0,0:0:33:0,0,0	0/0:0,0:0:33:0,0,0	0/0:0,0:0:33:0,0,0	0/0:0,0:0:33:0,0,0	0/0:0,0:0:33:0,0,0	0/0:0,0:0:33:0,0,0	0/0:0,0:0:33:0,0,0	0/0:0,0:0:33:0,0,0	./.:0,0:0	./.:0,0:0	0/0:0,0:0:33:0,0,0	./.:0,0:0	0/0:0,0:0:33:0,0,0	0/0:0,0:0:33:0,0,0	0/0:0,0:0:33:0,0,0	./.:0,0:0	./.:0,0:0	./.:0,0:0	./.:0,0:0	./.:0,0:0	0/1:0,0:0:33:0,0,0	0/1:0,0:0:33:0,0,0	./.:0,0:0	0/0:0,0:0:33:0,0,0	0/0:0,0:0:33:0,0,0	./.:0,0:0	0/0:0,0:0:33:0,0,0	0/0:0,0:0:33:0,0,0	0/0:0,0:0:33:0,0,0	0/0:0,0:0:33:0,0,0	0/0:0,0:0:33:0,0,0
NW_016017455.1	139549	SNW_016017455.1_139549	G	A	.	PASS	ANN=A|intron_variant|MODIFIER|LOC108004004|gene0|transcript|rna6|Coding|1/15|c.121-22896C>T||||||,A|intron_variant|MODIFIER|LOC108004004|gene0|transcript|rna0|Coding|1/13|c.121-22896C>T||||||,A|intron_variant|MODIFIER|LOC108004004|gene0|transcript|rna1|Coding|1/14|c.121-22896C>T||||||,A|intron_variant|MODIFIER|LOC108004004|gene0|transcript|rna2|Coding|1/13|c.121-22896C>T||||||,A|intron_variant|MODIFIER|LOC108004004|gene0|transcript|rna3|Coding|1/14|c.121-22896C>T||||||,A|intron_variant|MODIFIER|LOC108004004|gene0|transcript|rna4|Coding|1/14|c.121-22896C>T||||||,A|intron_variant|MODIFIER|LOC108004004|gene0|transcript|rna5|Coding|1/14|c.121-22896C>T||||||;DP=0	GT:AD:DP:GQ:PL	0/1:0,0:0:33:0,0,0	./.:0,0:0	0/1:0,0:0:33:0,0,0	0/0:0,0:0:33:0,0,0	0/1:0,0:0:33:0,0,0	0/0:0,0:0:33:0,0,0	0/0:0,0:0:33:0,0,0	0/0:0,0:0:33:0,0,0	1/1:0,0:0:33:0,0,0	0/1:0,0:0:33:0,0,0	0/1:0,0:0:33:0,0,0	0/1:0,0:0:33:0,0,0	0/1:0,0:0:33:0,0,0	0/1:0,0:0:33:0,0,0	0/1:0,0:0:33:0,0,0	0/1:0,0:0:33:0,0,0	0/1:0,0:0:33:0,0,0	0/0:0,0:0:33:0,0,0	0/0:0,0:0:33:0,0,0	0/1:0,0:0:33:0,0,0	0/0:0,0:0:33:0,0,0	0/1:0,0:0:33:0,0,0	./.:0,0:0	0/1:0,0:0:33:0,0,0	0/1:0,0:0:33:0,0,0	0/1:0,0:0:33:0,0,0	0/1:0,0:0:33:0,0,0	0/1:0,0:0:33:0,0,0	0/0:0,0:0:33:0,0,0	0/1:0,0:0:33:0,0,0	0/0:0,0:0:33:0,0,0	0/0:0,0:0:33:0,0,0	0/0:0,0:0:33:0,0,0	0/0:0,0:0:33:0,0,0	0/0:0,0:0:33:0,0,0	0/1:0,0:0:33:0,0,0	0/1:0,0:0:33:0,0,0	0/1:0,0:0:33:0,0,0	0/1:0,0:0:33:0,0,0	0/1:0,0:0:33:0,0,0	0/0:0,0:0:33:0,0,0	0/1:0,0:0:33:0,0,0	1/1:0,0:0:33:0,0,0	0/0:0,0:0:33:0,0,0	0/1:0,0:0:33:0,0,0	0/1:0,0:0:33:0,0,0	0/1:0,0:0:33:0,0,0	0/1:0,0:0:33:0,0,0	0/0:0,0:0:33:0,0,0	0/0:0,0:0:33:0,0,0	0/1:0,0:0:33:0,0,0	0/0:0,0:0:33:0,0,0	0/0:0,0:0:33:0,0,0	0/0:0,0:0:33:0,0,0	0/0:0,0:0:33:0,0,0	0/1:0,0:0:33:0,0,0	0/1:0,0:0:33:0,0,0	0/0:0,0:0:33:0,0,0	0/0:0,0:0:33:0,0,0	0/0:0,0:0:33:0,0,0	0/0:0,0:0:33:0,0,0	0/0:0,0:0:33:0,0,0	0/0:0,0:0:33:0,0,0	0/0:0,0:0:33:0,0,0	0/0:0,0:0:33:0,0,0	0/0:0,0:0:33:0,0,0	0/0:0,0:0:33:0,0,0	0/0:0,0:0:33:0,0,0	0/0:0,0:0:33:0,0,0	0/0:0,0:0:33:0,0,0	0/0:0,0:0:33:0,0,0	0/0:0,0:0:33:0,0,0	0/0:0,0:0:33:0,0,0	0/0:0,0:0:33:0,0,0	0/0:0,0:0:33:0,0,0	0/0:0,0:0:33:0,0,0	0/0:0,0:0:33:0,0,0	0/0:0,0:0:33:0,0,0	0/0:0,0:0:33:0,0,0	0/0:0,0:0:33:0,0,0	0/1:0,0:0:33:0,0,0	./.:0,0:0	1/1:0,0:0:33:0,0,0	0/1:0,0:0:33:0,0,0	0/0:0,0:0:33:0,0,0	0/0:0,0:0:33:0,0,0	0/0:0,0:0:33:0,0,0	1/1:0,0:0:33:0,0,0	0/0:0,0:0:33:0,0,0	0/1:0,0:0:33:0,0,0	1/1:0,0:0:33:0,0,0	1/1:0,0:0:33:0,0,0	0/1:0,0:0:33:0,0,0	1/1:0,0:0:33:0,0,0	0/1:0,0:0:33:0,0,0	0/0:0,0:0:33:0,0,0	1/1:0,0:0:33:0,0,0	0/0:0,0:0:33:0,0,0	0/0:0,0:0:33:0,0,0	0/1:0,0:0:33:0,0,0	0/1:0,0:0:33:0,0,0	0/1:0,0:0:33:0,0,0	0/0:0,0:0:33:0,0,0	0/0:0,0:0:33:0,0,0	0/0:0,0:0:33:0,0,0	0/0:0,0:0:33:0,0,0	0/0:0,0:0:33:0,0,0	0/0:0,0:0:33:0,0,0	0/0:0,0:0:33:0,0,0	0/0:0,0:0:33:0,0,0	0/0:0,0:0:33:0,0,0	0/0:0,0:0:33:0,0,0	0/0:0,0:0:33:0,0,0	0/1:0,0:0:33:0,0,0	0/0:0,0:0:33:0,0,0	0/1:0,0:0:33:0,0,0	0/1:0,0:0:33:0,0,0	0/0:0,0:0:33:0,0,0	0/0:0,0:0:33:0,0,0	0/0:0,0:0:33:0,0,0	0/0:0,0:0:33:0,0,0	0/1:0,0:0:33:0,0,0	0/1:0,0:0:33:0,0,0	0/0:0,0:0:33:0,0,0	0/0:0,0:0:33:0,0,0	0/1:0,0:0:33:0,0,0	0/0:0,0:0:33:0,0,0	0/0:0,0:0:33:0,0,0	0/0:0,0:0:33:0,0,0	0/0:0,0:0:33:0,0,0	0/0:0,0:0:33:0,0,0	0/0:0,0:0:33:0,0,0	0/0:0,0:0:33:0,0,0	0/0:0,0:0:33:0,0,0	0/0:0,0:0:33:0,0,0	0/1:0,0:0:33:0,0,0	0/1:0,0:0:33:0,0,0	0/1:0,0:0:33:0,0,0	1/1:0,0:0:33:0,0,0	0/1:0,0:0:33:0,0,0	0/0:0,0:0:33:0,0,0	0/1:0,0:0:33:0,0,0	0/1:0,0:0:33:0,0,0	0/0:0,0:0:33:0,0,0	0/0:0,0:0:33:0,0,0	0/1:0,0:0:33:0,0,0	0/1:0,0:0:33:0,0,0	0/0:0,0:0:33:0,0,0	0/0:0,0:0:33:0,0,0	0/1:0,0:0:33:0,0,0	0/0:0,0:0:33:0,0,0	0/0:0,0:0:33:0,0,0	0/0:0,0:0:33:0,0,0	0/0:0,0:0:33:0,0,0	0/0:0,0:0:33:0,0,0	0/0:0,0:0:33:0,0,0	0/1:0,0:0:33:0,0,0	0/0:0,0:0:33:0,0,0	0/0:0,0:0:33:0,0,0	0/1:0,0:0:33:0,0,0	0/1:0,0:0:33:0,0,0	0/0:0,0:0:33:0,0,0	0/0:0,0:0:33:0,0,0	0/0:0,0:0:33:0,0,0	0/0:0,0:0:33:0,0,0	0/0:0,0:0:33:0,0,0	0/0:0,0:0:33:0,0,0	0/0:0,0:0:33:0,0,0	0/0:0,0:0:33:0,0,0	0/0:0,0:0:33:0,0,0	0/0:0,0:0:33:0,0,0	0/0:0,0:0:33:0,0,0	0/0:0,0:0:33:0,0,0	0/0:0,0:0:33:0,0,0	0/0:0,0:0:33:0,0,0	0/0:0,0:0:33:0,0,0	0/0:0,0:0:33:0,0,0	0/0:0,0:0:33:0,0,0	0/0:0,0:0:33:0,0,0	0/0:0,0:0:33:0,0,0	0/1:0,0:0:33:0,0,0	0/0:0,0:0:33:0,0,0	0/1:0,0:0:33:0,0,0	0/1:0,0:0:33:0,0,0	0/0:0,0:0:33:0,0,0	1/1:0,0:0:33:0,0,0	0/1:0,0:0:33:0,0,0	./.:0,0:0	0/1:0,0:0:33:0,0,0	0/1:0,0:0:33:0,0,0	0/0:0,0:0:33:0,0,0	0/1:0,0:0:33:0,0,0	0/1:0,0:0:33:0,0,0	1/1:0,0:0:33:0,0,0	0/1:0,0:0:33:0,0,0	1/1:0,0:0:33:0,0,0	0/0:0,0:0:33:0,0,0	0/0:0,0:0:33:0,0,0	0/0:0,0:0:33:0,0,0	0/0:0,0:0:33:0,0,0	0/0:0,0:0:33:0,0,0	0/1:0,0:0:33:0,0,0	0/0:0,0:0:33:0,0,0	0/1:0,0:0:33:0,0,0	0/0:0,0:0:33:0,0,0	0/0:0,0:0:33:0,0,0	0/0:0,0:0:33:0,0,0	0/0:0,0:0:33:0,0,0	0/0:0,0:0:33:0,0,0	0/0:0,0:0:33:0,0,0	0/0:0,0:0:33:0,0,0	0/0:0,0:0:33:0,0,0	0/0:0,0:0:33:0,0,0	0/0:0,0:0:33:0,0,0	0/0:0,0:0:33:0,0,0	0/0:0,0:0:33:0,0,0	0/0:0,0:0:33:0,0,0	0/0:0,0:0:33:0,0,0	0/0:0,0:0:33:0,0,0	0/0:0,0:0:33:0,0,0	0/1:0,0:0:33:0,0,0	0/0:0,0:0:33:0,0,0	0/0:0,0:0:33:0,0,0	0/0:0,0:0:33:0,0,0	0/0:0,0:0:33:0,0,0	0/0:0,0:0:33:0,0,0	0/0:0,0:0:33:0,0,0	0/1:0,0:0:33:0,0,0	0/0:0,0:0:33:0,0,0	0/0:0,0:0:33:0,0,0	0/0:0,0:0:33:0,0,0	0/0:0,0:0:33:0,0,0	0/0:0,0:0:33:0,0,0	0/0:0,0:0:33:0,0,0	0/0:0,0:0:33:0,0,0	0/0:0,0:0:33:0,0,0	0/0:0,0:0:33:0,0,0	0/0:0,0:0:33:0,0,0	0/0:0,0:0:33:0,0,0	0/0:0,0:0:33:0,0,0	0/0:0,0:0:33:0,0,0	0/0:0,0:0:33:0,0,0	0/0:0,0:0:33:0,0,0
NW_016017455.1	173647	SNW_016017455.1_173647	T	C	.	PASS	ANN=C|intron_variant|MODIFIER|LOC108004004|gene0|transcript|rna6|Coding|1/15|c.121-56994A>G||||||,C|intron_variant|MODIFIER|LOC108004004|gene0|transcript|rna0|Coding|1/13|c.121-56994A>G||||||,C|intron_variant|MODIFIER|LOC108004004|gene0|transcript|rna1|Coding|1/14|c.121-56994A>G||||||,C|intron_variant|MODIFIER|LOC108004004|gene0|transcript|rna2|Coding|1/13|c.121-56994A>G||||||,C|intron_variant|MODIFIER|LOC108004004|gene0|transcript|rna3|Coding|1/14|c.121-56994A>G||||||,C|intron_variant|MODIFIER|LOC108004004|gene0|transcript|rna4|Coding|1/14|c.121-56994A>G||||||,C|intron_variant|MODIFIER|LOC108004004|gene0|transcript|rna5|Coding|1/14|c.121-56994A>G||||||;DP=0	GT:AD:DP:GQ:PL	1/1:0,0:0:33:0,0,0	1/1:0,0:0:33:0,0,0	1/1:0,0:0:33:0,0,0	1/1:0,0:0:33:0,0,0	1/1:0,0:0:33:0,0,0	1/1:0,0:0:33:0,0,0	1/1:0,0:0:33:0,0,0	1/1:0,0:0:33:0,0,0	0/1:0,0:0:33:0,0,0	1/1:0,0:0:33:0,0,0	1/1:0,0:0:33:0,0,0	1/1:0,0:0:33:0,0,0	0/1:0,0:0:33:0,0,0	0/1:0,0:0:33:0,0,0	1/1:0,0:0:33:0,0,0	0/1:0,0:0:33:0,0,0	1/1:0,0:0:33:0,0,0	0/0:0,0:0:33:0,0,0	1/1:0,0:0:33:0,0,0	1/1:0,0:0:33:0,0,0	0/1:0,0:0:33:0,0,0	1/1:0,0:0:33:0,0,0	./.:0,0:0	1/1:0,0:0:33:0,0,0	1/1:0,0:0:33:0,0,0	1/1:0,0:0:33:0,0,0	1/1:0,0:0:33:0,0,0	1/1:0,0:0:33:0,0,0	1/1:0,0:0:33:0,0,0	0/1:0,0:0:33:0,0,0	1/1:0,0:0:33:0,0,0	1/1:0,0:0:33:0,0,0	0/1:0,0:0:33:0,0,0	1/1:0,0:0:33:0,0,0	./.:0,0:0	1/1:0,0:0:33:0,0,0	0/0:0,0:0:33:0,0,0	1/1:0,0:0:33:0,0,0	0/0:0,0:0:33:0,0,0	0/1:0,0:0:33:0,0,0	0/1:0,0:0:33:0,0,0	0/1:0,0:0:33:0,0,0	0/1:0,0:0:33:0,0,0	0/1:0,0:0:33:0,0,0	0/1:0,0:0:33:0,0,0	0/1:0,0:0:33:0,0,0	1/1:0,0:0:33:0,0,0	0/1:0,0:0:33:0,0,0	1/1:0,0:0:33:0,0,0	1/1:0,0:0:33:0,0,0	1/1:0,0:0:33:0,0,0	0/1:0,0:0:33:0,0,0	1/1:0,0:0:33:0,0,0	0/1:0,0:0:33:0,0,0	1/1:0,0:0:33:0,0,0	1/1:0,0:0:33:0,0,0	1/1:0,0:0:33:0,0,0	1/1:0,0:0:33:0,0,0	0/1:0,0:0:33:0,0,0	0/1:0,0:0:33:0,0,0	0/1:0,0:0:33:0,0,0	0/1:0,0:0:33:0,0,0	1/1:0,0:0:33:0,0,0	0/1:0,0:0:33:0,0,0	1/1:0,0:0:33:0,0,0	0/1:0,0:0:33:0,0,0	0/1:0,0:0:33:0,0,0	1/1:0,0:0:33:0,0,0	1/1:0,0:0:33:0,0,0	0/1:0,0:0:33:0,0,0	1/1:0,0:0:33:0,0,0	1/1:0,0:0:33:0,0,0	1/1:0,0:0:33:0,0,0	1/1:0,0:0:33:0,0,0	1/1:0,0:0:33:0,0,0	1/1:0,0:0:33:0,0,0	1/1:0,0:0:33:0,0,0	1/1:0,0:0:33:0,0,0	1/1:0,0:0:33:0,0,0	1/1:0,0:0:33:0,0,0	1/1:0,0:0:33:0,0,0	0/1:0,0:0:33:0,0,0	./.:0,0:0	./.:0,0:0	1/1:0,0:0:33:0,0,0	1/1:0,0:0:33:0,0,0	1/1:0,0:0:33:0,0,0	1/1:0,0:0:33:0,0,0	1/1:0,0:0:33:0,0,0	1/1:0,0:0:33:0,0,0	1/1:0,0:0:33:0,0,0	1/1:0,0:0:33:0,0,0	1/1:0,0:0:33:0,0,0	1/1:0,0:0:33:0,0,0	1/1:0,0:0:33:0,0,0	1/1:0,0:0:33:0,0,0	1/1:0,0:0:33:0,0,0	0/1:0,0:0:33:0,0,0	0/1:0,0:0:33:0,0,0	1/1:0,0:0:33:0,0,0	1/1:0,0:0:33:0,0,0	1/1:0,0:0:33:0,0,0	0/1:0,0:0:33:0,0,0	1/1:0,0:0:33:0,0,0	1/1:0,0:0:33:0,0,0	1/1:0,0:0:33:0,0,0	1/1:0,0:0:33:0,0,0	1/1:0,0:0:33:0,0,0	1/1:0,0:0:33:0,0,0	1/1:0,0:0:33:0,0,0	0/1:0,0:0:33:0,0,0	0/1:0,0:0:33:0,0,0	0/1:0,0:0:33:0,0,0	0/1:0,0:0:33:0,0,0	0/0:0,0:0:33:0,0,0	1/1:0,0:0:33:0,0,0	0/1:0,0:0:33:0,0,0	0/0:0,0:0:33:0,0,0	0/1:0,0:0:33:0,0,0	1/1:0,0:0:33:0,0,0	1/1:0,0:0:33:0,0,0	1/1:0,0:0:33:0,0,0	1/1:0,0:0:33:0,0,0	1/1:0,0:0:33:0,0,0	1/1:0,0:0:33:0,0,0	1/1:0,0:0:33:0,0,0	1/1:0,0:0:33:0,0,0	1/1:0,0:0:33:0,0,0	1/1:0,0:0:33:0,0,0	1/1:0,0:0:33:0,0,0	1/1:0,0:0:33:0,0,0	1/1:0,0:0:33:0,0,0	1/1:0,0:0:33:0,0,0	1/1:0,0:0:33:0,0,0	1/1:0,0:0:33:0,0,0	1/1:0,0:0:33:0,0,0	1/1:0,0:0:33:0,0,0	1/1:0,0:0:33:0,0,0	1/1:0,0:0:33:0,0,0	1/1:0,0:0:33:0,0,0	1/1:0,0:0:33:0,0,0	1/1:0,0:0:33:0,0,0	1/1:0,0:0:33:0,0,0	1/1:0,0:0:33:0,0,0	0/1:0,0:0:33:0,0,0	1/1:0,0:0:33:0,0,0	0/1:0,0:0:33:0,0,0	1/1:0,0:0:33:0,0,0	1/1:0,0:0:33:0,0,0	1/1:0,0:0:33:0,0,0	0/1:0,0:0:33:0,0,0	1/1:0,0:0:33:0,0,0	1/1:0,0:0:33:0,0,0	0/1:0,0:0:33:0,0,0	1/1:0,0:0:33:0,0,0	1/1:0,0:0:33:0,0,0	1/1:0,0:0:33:0,0,0	1/1:0,0:0:33:0,0,0	1/1:0,0:0:33:0,0,0	1/1:0,0:0:33:0,0,0	0/0:0,0:0:33:0,0,0	1/1:0,0:0:33:0,0,0	1/1:0,0:0:33:0,0,0	0/1:0,0:0:33:0,0,0	1/1:0,0:0:33:0,0,0	0/1:0,0:0:33:0,0,0	1/1:0,0:0:33:0,0,0	./.:0,0:0	1/1:0,0:0:33:0,0,0	0/1:0,0:0:33:0,0,0	0/1:0,0:0:33:0,0,0	0/1:0,0:0:33:0,0,0	1/1:0,0:0:33:0,0,0	1/1:0,0:0:33:0,0,0	0/1:0,0:0:33:0,0,0	1/1:0,0:0:33:0,0,0	1/1:0,0:0:33:0,0,0	1/1:0,0:0:33:0,0,0	0/1:0,0:0:33:0,0,0	1/1:0,0:0:33:0,0,0	1/1:0,0:0:33:0,0,0	1/1:0,0:0:33:0,0,0	1/1:0,0:0:33:0,0,0	1/1:0,0:0:33:0,0,0	1/1:0,0:0:33:0,0,0	0/1:0,0:0:33:0,0,0	0/0:0,0:0:33:0,0,0	0/0:0,0:0:33:0,0,0	./.:0,0:0	0/0:0,0:0:33:0,0,0	1/1:0,0:0:33:0,0,0	0/0:0,0:0:33:0,0,0	1/1:0,0:0:33:0,0,0	1/1:0,0:0:33:0,0,0	1/1:0,0:0:33:0,0,0	1/1:0,0:0:33:0,0,0	1/1:0,0:0:33:0,0,0	0/1:0,0:0:33:0,0,0	1/1:0,0:0:33:0,0,0	0/0:0,0:0:33:0,0,0	./.:0,0:0	0/1:0,0:0:33:0,0,0	./.:0,0:0	./.:0,0:0	1/1:0,0:0:33:0,0,0	1/1:0,0:0:33:0,0,0	1/1:0,0:0:33:0,0,0	1/1:0,0:0:33:0,0,0	1/1:0,0:0:33:0,0,0	0/1:0,0:0:33:0,0,0	1/1:0,0:0:33:0,0,0	1/1:0,0:0:33:0,0,0	1/1:0,0:0:33:0,0,0	0/1:0,0:0:33:0,0,0	1/1:0,0:0:33:0,0,0	1/1:0,0:0:33:0,0,0	./.:0,0:0	./.:0,0:0	0/1:0,0:0:33:0,0,0	1/1:0,0:0:33:0,0,0	0/1:0,0:0:33:0,0,0	1/1:0,0:0:33:0,0,0	1/1:0,0:0:33:0,0,0	./.:0,0:0	1/1:0,0:0:33:0,0,0	0/1:0,0:0:33:0,0,0	1/1:0,0:0:33:0,0,0	./.:0,0:0	./.:0,0:0	0/1:0,0:0:33:0,0,0	./.:0,0:0	0/1:0,0:0:33:0,0,0	1/1:0,0:0:33:0,0,0	0/1:0,0:0:33:0,0,0	1/1:0,0:0:33:0,0,0	0/1:0,0:0:33:0,0,0	0/1:0,0:0:33:0,0,0	./.:0,0:0	0/1:0,0:0:33:0,0,0	0/0:0,0:0:33:0,0,0	./.:0,0:0	0/1:0,0:0:33:0,0,0	0/1:0,0:0:33:0,0,0
NW_016017455.1	352374	SNW_016017455.1_352374	G	A	.	PASS	ANN=A|intergenic_region|MODIFIER|LOC108004004-LOC108002673|gene0-gene7|intergenic_region|gene0-gene7|||||||||;DP=0	GT:AD:DP:GQ:PL	./.:0,0:0	./.:0,0:0	./.:0,0:0	0/0:0,0:0:33:0,0,0	0/0:0,0:0:33:0,0,0	0/0:0,0:0:33:0,0,0	0/0:0,0:0:33:0,0,0	0/0:0,0:0:33:0,0,0	0/0:0,0:0:33:0,0,0	0/0:0,0:0:33:0,0,0	0/0:0,0:0:33:0,0,0	0/0:0,0:0:33:0,0,0	0/0:0,0:0:33:0,0,0	0/0:0,0:0:33:0,0,0	0/0:0,0:0:33:0,0,0	0/0:0,0:0:33:0,0,0	0/1:0,0:0:33:0,0,0	0/0:0,0:0:33:0,0,0	0/0:0,0:0:33:0,0,0	0/0:0,0:0:33:0,0,0	0/0:0,0:0:33:0,0,0	0/0:0,0:0:33:0,0,0	0/0:0,0:0:33:0,0,0	0/0:0,0:0:33:0,0,0	0/0:0,0:0:33:0,0,0	0/0:0,0:0:33:0,0,0	0/0:0,0:0:33:0,0,0	0/0:0,0:0:33:0,0,0	0/0:0,0:0:33:0,0,0	0/0:0,0:0:33:0,0,0	0/0:0,0:0:33:0,0,0	0/0:0,0:0:33:0,0,0	0/0:0,0:0:33:0,0,0	0/0:0,0:0:33:0,0,0	0/0:0,0:0:33:0,0,0	0/0:0,0:0:33:0,0,0	0/0:0,0:0:33:0,0,0	0/0:0,0:0:33:0,0,0	0/0:0,0:0:33:0,0,0	0/0:0,0:0:33:0,0,0	0/0:0,0:0:33:0,0,0	0/0:0,0:0:33:0,0,0	0/0:0,0:0:33:0,0,0	0/0:0,0:0:33:0,0,0	0/0:0,0:0:33:0,0,0	0/0:0,0:0:33:0,0,0	0/0:0,0:0:33:0,0,0	0/0:0,0:0:33:0,0,0	0/0:0,0:0:33:0,0,0	0/0:0,0:0:33:0,0,0	0/1:0,0:0:33:0,0,0	0/0:0,0:0:33:0,0,0	0/0:0,0:0:33:0,0,0	0/0:0,0:0:33:0,0,0	0/0:0,0:0:33:0,0,0	0/0:0,0:0:33:0,0,0	0/0:0,0:0:33:0,0,0	0/0:0,0:0:33:0,0,0	./.:0,0:0	0/0:0,0:0:33:0,0,0	0/0:0,0:0:33:0,0,0	0/1:0,0:0:33:0,0,0	0/1:0,0:0:33:0,0,0	0/1:0,0:0:33:0,0,0	0/0:0,0:0:33:0,0,0	0/0:0,0:0:33:0,0,0	0/1:0,0:0:33:0,0,0	./.:0,0:0	0/0:0,0:0:33:0,0,0	0/1:0,0:0:33:0,0,0	0/1:0,0:0:33:0,0,0	./.:0,0:0	0/0:0,0:0:33:0,0,0	0/1:0,0:0:33:0,0,0	0/1:0,0:0:33:0,0,0	0/1:0,0:0:33:0,0,0	0/1:0,0:0:33:0,0,0	0/1:0,0:0:33:0,0,0	0/0:0,0:0:33:0,0,0	0/0:0,0:0:33:0,0,0	0/0:0,0:0:33:0,0,0	0/0:0,0:0:33:0,0,0	0/0:0,0:0:33:0,0,0	1/1:0,0:0:33:0,0,0	0/0:0,0:0:33:0,0,0	0/0:0,0:0:33:0,0,0	0/0:0,0:0:33:0,0,0	0/0:0,0:0:33:0,0,0	0/0:0,0:0:33:0,0,0	0/0:0,0:0:33:0,0,0	0/0:0,0:0:33:0,0,0	0/0:0,0:0:33:0,0,0	0/0:0,0:0:33:0,0,0	0/0:0,0:0:33:0,0,0	0/0:0,0:0:33:0,0,0	0/0:0,0:0:33:0,0,0	0/0:0,0:0:33:0,0,0	0/0:0,0:0:33:0,0,0	0/0:0,0:0:33:0,0,0	0/0:0,0:0:33:0,0,0	0/0:0,0:0:33:0,0,0	0/1:0,0:0:33:0,0,0	0/0:0,0:0:33:0,0,0	0/0:0,0:0:33:0,0,0	0/0:0,0:0:33:0,0,0	0/0:0,0:0:33:0,0,0	0/0:0,0:0:33:0,0,0	0/0:0,0:0:33:0,0,0	0/0:0,0:0:33:0,0,0	0/0:0,0:0:33:0,0,0	0/0:0,0:0:33:0,0,0	0/0:0,0:0:33:0,0,0	0/0:0,0:0:33:0,0,0	0/1:0,0:0:33:0,0,0	0/0:0,0:0:33:0,0,0	0/1:0,0:0:33:0,0,0	1/1:0,0:0:33:0,0,0	0/1:0,0:0:33:0,0,0	0/0:0,0:0:33:0,0,0	0/0:0,0:0:33:0,0,0	0/1:0,0:0:33:0,0,0	0/1:0,0:0:33:0,0,0	0/1:0,0:0:33:0,0,0	0/1:0,0:0:33:0,0,0	0/1:0,0:0:33:0,0,0	0/1:0,0:0:33:0,0,0	0/0:0,0:0:33:0,0,0	1/1:0,0:0:33:0,0,0	0/0:0,0:0:33:0,0,0	1/1:0,0:0:33:0,0,0	1/1:0,0:0:33:0,0,0	0/0:0,0:0:33:0,0,0	0/0:0,0:0:33:0,0,0	0/0:0,0:0:33:0,0,0	1/1:0,0:0:33:0,0,0	0/0:0,0:0:33:0,0,0	0/0:0,0:0:33:0,0,0	0/1:0,0:0:33:0,0,0	0/0:0,0:0:33:0,0,0	0/0:0,0:0:33:0,0,0	0/0:0,0:0:33:0,0,0	0/0:0,0:0:33:0,0,0	0/0:0,0:0:33:0,0,0	0/0:0,0:0:33:0,0,0	0/0:0,0:0:33:0,0,0	0/0:0,0:0:33:0,0,0	0/0:0,0:0:33:0,0,0	0/1:0,0:0:33:0,0,0	0/0:0,0:0:33:0,0,0	0/0:0,0:0:33:0,0,0	0/0:0,0:0:33:0,0,0	0/1:0,0:0:33:0,0,0	0/1:0,0:0:33:0,0,0	0/0:0,0:0:33:0,0,0	0/1:0,0:0:33:0,0,0	0/0:0,0:0:33:0,0,0	0/1:0,0:0:33:0,0,0	0/1:0,0:0:33:0,0,0	0/0:0,0:0:33:0,0,0	0/0:0,0:0:33:0,0,0	0/0:0,0:0:33:0,0,0	0/1:0,0:0:33:0,0,0	0/0:0,0:0:33:0,0,0	0/0:0,0:0:33:0,0,0	0/0:0,0:0:33:0,0,0	0/0:0,0:0:33:0,0,0	0/0:0,0:0:33:0,0,0	0/0:0,0:0:33:0,0,0	0/0:0,0:0:33:0,0,0	./.:0,0:0	0/0:0,0:0:33:0,0,0	0/0:0,0:0:33:0,0,0	1/1:0,0:0:33:0,0,0	0/0:0,0:0:33:0,0,0	0/0:0,0:0:33:0,0,0	0/0:0,0:0:33:0,0,0	0/0:0,0:0:33:0,0,0	./.:0,0:0	0/0:0,0:0:33:0,0,0	0/1:0,0:0:33:0,0,0	0/0:0,0:0:33:0,0,0	0/0:0,0:0:33:0,0,0	0/0:0,0:0:33:0,0,0	0/0:0,0:0:33:0,0,0	0/0:0,0:0:33:0,0,0	0/0:0,0:0:33:0,0,0	0/0:0,0:0:33:0,0,0	0/0:0,0:0:33:0,0,0	0/0:0,0:0:33:0,0,0	0/0:0,0:0:33:0,0,0	0/0:0,0:0:33:0,0,0	0/0:0,0:0:33:0,0,0	./.:0,0:0	./.:0,0:0	0/0:0,0:0:33:0,0,0	0/0:0,0:0:33:0,0,0	0/0:0,0:0:33:0,0,0	./.:0,0:0	0/0:0,0:0:33:0,0,0	0/1:0,0:0:33:0,0,0	0/0:0,0:0:33:0,0,0	./.:0,0:0	./.:0,0:0	./.:0,0:0	0/0:0,0:0:33:0,0,0	0/0:0,0:0:33:0,0,0	0/1:0,0:0:33:0,0,0	./.:0,0:0	0/0:0,0:0:33:0,0,0	0/1:0,0:0:33:0,0,0	0/1:0,0:0:33:0,0,0	0/0:0,0:0:33:0,0,0	0/0:0,0:0:33:0,0,0	0/0:0,0:0:33:0,0,0	0/0:0,0:0:33:0,0,0	0/0:0,0:0:33:0,0,0	0/0:0,0:0:33:0,0,0	0/0:0,0:0:33:0,0,0	./.:0,0:0	0/0:0,0:0:33:0,0,0	0/1:0,0:0:33:0,0,0	./.:0,0:0	0/0:0,0:0:33:0,0,0	0/1:0,0:0:33:0,0,0	0/0:0,0:0:33:0,0,0	0/0:0,0:0:33:0,0,0	0/0:0,0:0:33:0,0,0	0/0:0,0:0:33:0,0,0	0/1:0,0:0:33:0,0,0	0/0:0,0:0:33:0,0,0	0/0:0,0:0:33:0,0,0	0/0:0,0:0:33:0,0,0	0/0:0,0:0:33:0,0,0	0/0:0,0:0:33:0,0,0	0/0:0,0:0:33:0,0,0	0/0:0,0:0:33:0,0,0	0/0:0,0:0:33:0,0,0	0/0:0,0:0:33:0,0,0	0/0:0,0:0:33:0,0,0	0/0:0,0:0:33:0,0,0	0/0:0,0:0:33:0,0,0	0/0:0,0:0:33:0,0,0	0/0:0,0:0:33:0,0,0
NW_016017455.1	364756	SNW_016017455.1_364756	C	T	.	PASS	ANN=T|intergenic_region|MODIFIER|LOC108004004-LOC108002673|gene0-gene7|intergenic_region|gene0-gene7|||||||||;DP=0	GT:AD:DP:GQ:PL	1/1:0,0:0:33:0,0,0	1/1:0,0:0:33:0,0,0	0/1:0,0:0:33:0,0,0	1/1:0,0:0:33:0,0,0	0/0:0,0:0:33:0,0,0	1/1:0,0:0:33:0,0,0	1/1:0,0:0:33:0,0,0	1/1:0,0:0:33:0,0,0	0/1:0,0:0:33:0,0,0	0/1:0,0:0:33:0,0,0	0/0:0,0:0:33:0,0,0	0/1:0,0:0:33:0,0,0	1/1:0,0:0:33:0,0,0	0/1:0,0:0:33:0,0,0	1/1:0,0:0:33:0,0,0	0/0:0,0:0:33:0,0,0	0/1:0,0:0:33:0,0,0	0/1:0,0:0:33:0,0,0	0/1:0,0:0:33:0,0,0	0/1:0,0:0:33:0,0,0	0/1:0,0:0:33:0,0,0	0/1:0,0:0:33:0,0,0	0/1:0,0:0:33:0,0,0	0/1:0,0:0:33:0,0,0	0/1:0,0:0:33:0,0,0	0/1:0,0:0:33:0,0,0	0/1:0,0:0:33:0,0,0	1/1:0,0:0:33:0,0,0	0/0:0,0:0:33:0,0,0	0/0:0,0:0:33:0,0,0	0/0:0,0:0:33:0,0,0	0/1:0,0:0:33:0,0,0	1/1:0,0:0:33:0,0,0	0/1:0,0:0:33:0,0,0	0/1:0,0:0:33:0,0,0	0/1:0,0:0:33:0,0,0	0/1:0,0:0:33:0,0,0	0/1:0,0:0:33:0,0,0	0/1:0,0:0:33:0,0,0	1/1:0,0:0:33:0,0,0	0/0:0,0:0:33:0,0,0	0/0:0,0:0:33:0,0,0	0/0:0,0:0:33:0,0,0	0/0:0,0:0:33:0,0,0	0/0:0,0:0:33:0,0,0	0/0:0,0:0:33:0,0,0	0/0:0,0:0:33:0,0,0	0/0:0,0:0:33:0,0,0	0/1:0,0:0:33:0,0,0	0/1:0,0:0:33:0,0,0	0/1:0,0:0:33:0,0,0	0/1:0,0:0:33:0,0,0	0/1:0,0:0:33:0,0,0	0/0:0,0:0:33:0,0,0	0/0:0,0:0:33:0,0,0	0/1:0,0:0:33:0,0,0	0/1:0,0:0:33:0,0,0	0/0:0,0:0:33:0,0,0	0/0:0,0:0:33:0,0,0	0/0:0,0:0:33:0,0,0	0/0:0,0:0:33:0,0,0	0/0:0,0:0:33:0,0,0	0/0:0,0:0:33:0,0,0	0/0:0,0:0:33:0,0,0	0/1:0,0:0:33:0,0,0	0/0:0,0:0:33:0,0,0	0/0:0,0:0:33:0,0,0	0/0:0,0:0:33:0,0,0	0/1:0,0:0:33:0,0,0	0/0:0,0:0:33:0,0,0	0/0:0,0:0:33:0,0,0	0/1:0,0:0:33:0,0,0	1/1:0,0:0:33:0,0,0	1/1:0,0:0:33:0,0,0	0/1:0,0:0:33:0,0,0	1/1:0,0:0:33:0,0,0	0/1:0,0:0:33:0,0,0	1/1:0,0:0:33:0,0,0	0/1:0,0:0:33:0,0,0	0/0:0,0:0:33:0,0,0	1/1:0,0:0:33:0,0,0	1/1:0,0:0:33:0,0,0	1/1:0,0:0:33:0,0,0	0/1:0,0:0:33:0,0,0	./.:0,0:0	0/0:0,0:0:33:0,0,0	1/1:0,0:0:33:0,0,0	0/1:0,0:0:33:0,0,0	0/0:0,0:0:33:0,0,0	0/0:0,0:0:33:0,0,0	0/1:0,0:0:33:0,0,0	0/1:0,0:0:33:0,0,0	0/0:0,0:0:33:0,0,0	0/1:0,0:0:33:0,0,0	0/1:0,0:0:33:0,0,0	1/1:0,0:0:33:0,0,0	0/1:0,0:0:33:0,0,0	0/0:0,0:0:33:0,0,0	0/0:0,0:0:33:0,0,0	0/0:0,0:0:33:0,0,0	1/1:0,0:0:33:0,0,0	0/0:0,0:0:33:0,0,0	1/1:0,0:0:33:0,0,0	0/1:0,0:0:33:0,0,0	0/1:0,0:0:33:0,0,0	0/1:0,0:0:33:0,0,0	0/1:0,0:0:33:0,0,0	0/1:0,0:0:33:0,0,0	0/1:0,0:0:33:0,0,0	0/1:0,0:0:33:0,0,0	1/1:0,0:0:33:0,0,0	0/1:0,0:0:33:0,0,0	0/1:0,0:0:33:0,0,0	0/0:0,0:0:33:0,0,0	0/1:0,0:0:33:0,0,0	0/0:0,0:0:33:0,0,0	0/1:0,0:0:33:0,0,0	1/1:0,0:0:33:0,0,0	0/1:0,0:0:33:0,0,0	0/1:0,0:0:33:0,0,0	0/1:0,0:0:33:0,0,0	0/1:0,0:0:33:0,0,0	0/1:0,0:0:33:0,0,0	0/1:0,0:0:33:0,0,0	0/0:0,0:0:33:0,0,0	0/1:0,0:0:33:0,0,0	0/1:0,0:0:33:0,0,0	0/1:0,0:0:33:0,0,0	0/1:0,0:0:33:0,0,0	0/1:0,0:0:33:0,0,0	0/1:0,0:0:33:0,0,0	1/1:0,0:0:33:0,0,0	1/1:0,0:0:33:0,0,0	0/1:0,0:0:33:0,0,0	0/1:0,0:0:33:0,0,0	0/1:0,0:0:33:0,0,0	0/0:0,0:0:33:0,0,0	0/1:0,0:0:33:0,0,0	0/1:0,0:0:33:0,0,0	1/1:0,0:0:33:0,0,0	1/1:0,0:0:33:0,0,0	1/1:0,0:0:33:0,0,0	1/1:0,0:0:33:0,0,0	0/0:0,0:0:33:0,0,0	0/0:0,0:0:33:0,0,0	0/1:0,0:0:33:0,0,0	0/0:0,0:0:33:0,0,0	0/0:0,0:0:33:0,0,0	0/0:0,0:0:33:0,0,0	0/1:0,0:0:33:0,0,0	0/1:0,0:0:33:0,0,0	0/0:0,0:0:33:0,0,0	0/1:0,0:0:33:0,0,0	0/0:0,0:0:33:0,0,0	0/1:0,0:0:33:0,0,0	0/0:0,0:0:33:0,0,0	0/0:0,0:0:33:0,0,0	0/1:0,0:0:33:0,0,0	0/0:0,0:0:33:0,0,0	0/0:0,0:0:33:0,0,0	0/1:0,0:0:33:0,0,0	0/0:0,0:0:33:0,0,0	0/1:0,0:0:33:0,0,0	0/0:0,0:0:33:0,0,0	0/1:0,0:0:33:0,0,0	0/1:0,0:0:33:0,0,0	0/1:0,0:0:33:0,0,0	0/1:0,0:0:33:0,0,0	0/0:0,0:0:33:0,0,0	0/1:0,0:0:33:0,0,0	0/1:0,0:0:33:0,0,0	0/1:0,0:0:33:0,0,0	0/0:0,0:0:33:0,0,0	0/0:0,0:0:33:0,0,0	0/0:0,0:0:33:0,0,0	0/1:0,0:0:33:0,0,0	0/0:0,0:0:33:0,0,0	0/0:0,0:0:33:0,0,0	0/1:0,0:0:33:0,0,0	0/0:0,0:0:33:0,0,0	1/1:0,0:0:33:0,0,0	0/1:0,0:0:33:0,0,0	1/1:0,0:0:33:0,0,0	0/1:0,0:0:33:0,0,0	1/1:0,0:0:33:0,0,0	0/1:0,0:0:33:0,0,0	0/1:0,0:0:33:0,0,0	0/1:0,0:0:33:0,0,0	0/1:0,0:0:33:0,0,0	0/1:0,0:0:33:0,0,0	0/1:0,0:0:33:0,0,0	0/0:0,0:0:33:0,0,0	1/1:0,0:0:33:0,0,0	0/1:0,0:0:33:0,0,0	0/1:0,0:0:33:0,0,0	1/1:0,0:0:33:0,0,0	1/1:0,0:0:33:0,0,0	1/1:0,0:0:33:0,0,0	0/0:0,0:0:33:0,0,0	0/0:0,0:0:33:0,0,0	0/0:0,0:0:33:0,0,0	0/0:0,0:0:33:0,0,0	0/1:0,0:0:33:0,0,0	0/1:0,0:0:33:0,0,0	1/1:0,0:0:33:0,0,0	1/1:0,0:0:33:0,0,0	0/1:0,0:0:33:0,0,0	1/1:0,0:0:33:0,0,0	0/1:0,0:0:33:0,0,0	0/1:0,0:0:33:0,0,0	0/1:0,0:0:33:0,0,0	1/1:0,0:0:33:0,0,0	0/1:0,0:0:33:0,0,0	0/1:0,0:0:33:0,0,0	0/1:0,0:0:33:0,0,0	0/0:0,0:0:33:0,0,0	0/1:0,0:0:33:0,0,0	0/1:0,0:0:33:0,0,0	1/1:0,0:0:33:0,0,0	0/0:0,0:0:33:0,0,0	1/1:0,0:0:33:0,0,0	0/0:0,0:0:33:0,0,0	1/1:0,0:0:33:0,0,0	0/0:0,0:0:33:0,0,0	0/1:0,0:0:33:0,0,0	0/1:0,0:0:33:0,0,0	1/1:0,0:0:33:0,0,0	1/1:0,0:0:33:0,0,0	0/1:0,0:0:33:0,0,0	0/1:0,0:0:33:0,0,0	0/1:0,0:0:33:0,0,0	0/0:0,0:0:33:0,0,0	1/1:0,0:0:33:0,0,0	0/1:0,0:0:33:0,0,0	0/1:0,0:0:33:0,0,0	0/0:0,0:0:33:0,0,0	0/1:0,0:0:33:0,0,0	0/1:0,0:0:33:0,0,0	0/1:0,0:0:33:0,0,0	0/0:0,0:0:33:0,0,0	0/1:0,0:0:33:0,0,0	0/1:0,0:0:33:0,0,0	0/1:0,0:0:33:0,0,0
NW_016017455.1	379204	SNW_016017455.1_379204	C	T	.	PASS	ANN=T|downstream_gene_variant|MODIFIER|LOC108002673|gene7|transcript|rna15|Coding||c.*1822G>A|||||1386|,T|downstream_gene_variant|MODIFIER|LOC108002673|gene7|transcript|rna16|Coding||c.*1766G>A|||||1386|,T|downstream_gene_variant|MODIFIER|LOC108002673|gene7|transcript|rna17|Coding||c.*1808G>A|||||1386|,T|intergenic_region|MODIFIER|LOC108004004-LOC108002673|gene0-gene7|intergenic_region|gene0-gene7|||||||||;DP=0	GT:AD:DP:GQ:PL	0/0:0,0:0:33:0,0,0	0/0:0,0:0:33:0,0,0	0/0:0,0:0:33:0,0,0	0/0:0,0:0:33:0,0,0	0/0:0,0:0:33:0,0,0	0/0:0,0:0:33:0,0,0	0/0:0,0:0:33:0,0,0	0/0:0,0:0:33:0,0,0	0/0:0,0:0:33:0,0,0	0/0:0,0:0:33:0,0,0	0/0:0,0:0:33:0,0,0	0/0:0,0:0:33:0,0,0	0/0:0,0:0:33:0,0,0	0/0:0,0:0:33:0,0,0	0/0:0,0:0:33:0,0,0	0/0:0,0:0:33:0,0,0	0/0:0,0:0:33:0,0,0	0/0:0,0:0:33:0,0,0	0/0:0,0:0:33:0,0,0	0/0:0,0:0:33:0,0,0	0/0:0,0:0:33:0,0,0	0/0:0,0:0:33:0,0,0	0/0:0,0:0:33:0,0,0	0/0:0,0:0:33:0,0,0	0/0:0,0:0:33:0,0,0	0/0:0,0:0:33:0,0,0	0/0:0,0:0:33:0,0,0	0/0:0,0:0:33:0,0,0	0/0:0,0:0:33:0,0,0	0/0:0,0:0:33:0,0,0	0/0:0,0:0:33:0,0,0	0/0:0,0:0:33:0,0,0	0/0:0,0:0:33:0,0,0	0/0:0,0:0:33:0,0,0	0/0:0,0:0:33:0,0,0	0/0:0,0:0:33:0,0,0	0/0:0,0:0:33:0,0,0	0/0:0,0:0:33:0,0,0	0/0:0,0:0:33:0,0,0	0/0:0,0:0:33:0,0,0	0/0:0,0:0:33:0,0,0	0/0:0,0:0:33:0,0,0	0/0:0,0:0:33:0,0,0	0/0:0,0:0:33:0,0,0	0/0:0,0:0:33:0,0,0	0/0:0,0:0:33:0,0,0	0/0:0,0:0:33:0,0,0	0/0:0,0:0:33:0,0,0	0/0:0,0:0:33:0,0,0	0/0:0,0:0:33:0,0,0	0/1:0,0:0:33:0,0,0	0/0:0,0:0:33:0,0,0	0/0:0,0:0:33:0,0,0	0/0:0,0:0:33:0,0,0	0/0:0,0:0:33:0,0,0	0/0:0,0:0:33:0,0,0	0/0:0,0:0:33:0,0,0	0/0:0,0:0:33:0,0,0	0/0:0,0:0:33:0,0,0	0/0:0,0:0:33:0,0,0	./.:0,0:0	0/0:0,0:0:33:0,0,0	0/0:0,0:0:33:0,0,0	0/0:0,0:0:33:0,0,0	0/0:0,0:0:33:0,0,0	0/0:0,0:0:33:0,0,0	0/0:0,0:0:33:0,0,0	0/0:0,0:0:33:0,0,0	0/0:0,0:0:33:0,0,0	0/0:0,0:0:33:0,0,0	0/0:0,0:0:33:0,0,0	0/0:0,0:0:33:0,0,0	0/0:0,0:0:33:0,0,0	0/0:0,0:0:33:0,0,0	0/0:0,0:0:33:0,0,0	0/0:0,0:0:33:0,0,0	0/0:0,0:0:33:0,0,0	0/0:0,0:0:33:0,0,0	0/0:0,0:0:33:0,0,0	0/0:0,0:0:33:0,0,0	0/0:0,0:0:33:0,0,0	0/0:0,0:0:33:0,0,0	0/0:0,0:0:33:0,0,0	0/0:0,0:0:33:0,0,0	0/0:0,0:0:33:0,0,0	0/0:0,0:0:33:0,0,0	0/0:0,0:0:33:0,0,0	0/0:0,0:0:33:0,0,0	0/0:0,0:0:33:0,0,0	0/0:0,0:0:33:0,0,0	0/0:0,0:0:33:0,0,0	0/0:0,0:0:33:0,0,0	0/1:0,0:0:33:0,0,0	0/0:0,0:0:33:0,0,0	0/0:0,0:0:33:0,0,0	0/0:0,0:0:33:0,0,0	0/0:0,0:0:33:0,0,0	0/0:0,0:0:33:0,0,0	0/0:0,0:0:33:0,0,0	0/0:0,0:0:33:0,0,0	0/0:0,0:0:33:0,0,0	0/0:0,0:0:33:0,0,0	0/0:0,0:0:33:0,0,0	0/0:0,0:0:33:0,0,0	0/0:0,0:0:33:0,0,0	0/0:0,0:0:33:0,0,0	0/0:0,0:0:33:0,0,0	0/0:0,0:0:33:0,0,0	0/0:0,0:0:33:0,0,0	0/0:0,0:0:33:0,0,0	0/0:0,0:0:33:0,0,0	0/0:0,0:0:33:0,0,0	0/0:0,0:0:33:0,0,0	0/1:0,0:0:33:0,0,0	0/0:0,0:0:33:0,0,0	0/1:0,0:0:33:0,0,0	0/1:0,0:0:33:0,0,0	0/0:0,0:0:33:0,0,0	0/0:0,0:0:33:0,0,0	0/0:0,0:0:33:0,0,0	0/1:0,0:0:33:0,0,0	0/1:0,0:0:33:0,0,0	0/1:0,0:0:33:0,0,0	0/1:0,0:0:33:0,0,0	0/1:0,0:0:33:0,0,0	0/1:0,0:0:33:0,0,0	0/0:0,0:0:33:0,0,0	0/1:0,0:0:33:0,0,0	0/0:0,0:0:33:0,0,0	0/1:0,0:0:33:0,0,0	0/1:0,0:0:33:0,0,0	0/0:0,0:0:33:0,0,0	0/0:0,0:0:33:0,0,0	0/0:0,0:0:33:0,0,0	0/1:0,0:0:33:0,0,0	0/1:0,0:0:33:0,0,0	1/1:0,0:0:33:0,0,0	0/1:0,0:0:33:0,0,0	0/1:0,0:0:33:0,0,0	0/0:0,0:0:33:0,0,0	0/1:0,0:0:33:0,0,0	0/0:0,0:0:33:0,0,0	0/1:0,0:0:33:0,0,0	0/0:0,0:0:33:0,0,0	0/0:0,0:0:33:0,0,0	0/0:0,0:0:33:0,0,0	0/0:0,0:0:33:0,0,0	0/0:0,0:0:33:0,0,0	0/0:0,0:0:33:0,0,0	0/0:0,0:0:33:0,0,0	0/0:0,0:0:33:0,0,0	0/0:0,0:0:33:0,0,0	0/0:0,0:0:33:0,0,0	0/0:0,0:0:33:0,0,0	0/0:0,0:0:33:0,0,0	0/0:0,0:0:33:0,0,0	0/0:0,0:0:33:0,0,0	0/0:0,0:0:33:0,0,0	0/0:0,0:0:33:0,0,0	0/0:0,0:0:33:0,0,0	0/0:0,0:0:33:0,0,0	0/1:0,0:0:33:0,0,0	0/0:0,0:0:33:0,0,0	0/0:0,0:0:33:0,0,0	0/0:0,0:0:33:0,0,0	0/0:0,0:0:33:0,0,0	0/1:0,0:0:33:0,0,0	0/0:0,0:0:33:0,0,0	0/0:0,0:0:33:0,0,0	0/0:0,0:0:33:0,0,0	0/0:0,0:0:33:0,0,0	0/0:0,0:0:33:0,0,0	0/0:0,0:0:33:0,0,0	0/0:0,0:0:33:0,0,0	0/0:0,0:0:33:0,0,0	0/0:0,0:0:33:0,0,0	0/0:0,0:0:33:0,0,0	0/0:0,0:0:33:0,0,0	0/0:0,0:0:33:0,0,0	0/0:0,0:0:33:0,0,0	0/0:0,0:0:33:0,0,0	0/0:0,0:0:33:0,0,0	0/0:0,0:0:33:0,0,0	0/0:0,0:0:33:0,0,0	0/0:0,0:0:33:0,0,0	0/0:0,0:0:33:0,0,0	0/0:0,0:0:33:0,0,0	0/0:0,0:0:33:0,0,0	0/0:0,0:0:33:0,0,0	0/0:0,0:0:33:0,0,0	0/0:0,0:0:33:0,0,0	0/0:0,0:0:33:0,0,0	0/0:0,0:0:33:0,0,0	0/0:0,0:0:33:0,0,0	0/0:0,0:0:33:0,0,0	0/0:0,0:0:33:0,0,0	0/0:0,0:0:33:0,0,0	0/0:0,0:0:33:0,0,0	0/0:0,0:0:33:0,0,0	0/0:0,0:0:33:0,0,0	0/0:0,0:0:33:0,0,0	0/0:0,0:0:33:0,0,0	0/0:0,0:0:33:0,0,0	0/0:0,0:0:33:0,0,0	0/0:0,0:0:33:0,0,0	0/0:0,0:0:33:0,0,0	0/0:0,0:0:33:0,0,0	0/0:0,0:0:33:0,0,0	0/0:0,0:0:33:0,0,0	0/0:0,0:0:33:0,0,0	0/0:0,0:0:33:0,0,0	0/0:0,0:0:33:0,0,0	0/0:0,0:0:33:0,0,0	0/0:0,0:0:33:0,0,0	0/0:0,0:0:33:0,0,0	0/0:0,0:0:33:0,0,0	0/0:0,0:0:33:0,0,0	0/0:0,0:0:33:0,0,0	0/0:0,0:0:33:0,0,0	0/0:0,0:0:33:0,0,0	0/0:0,0:0:33:0,0,0	0/0:0,0:0:33:0,0,0	0/0:0,0:0:33:0,0,0	0/0:0,0:0:33:0,0,0	0/0:0,0:0:33:0,0,0	0/0:0,0:0:33:0,0,0	0/0:0,0:0:33:0,0,0	0/0:0,0:0:33:0,0,0	0/0:0,0:0:33:0,0,0	0/0:0,0:0:33:0,0,0	0/0:0,0:0:33:0,0,0	0/0:0,0:0:33:0,0,0	0/1:0,0:0:33:0,0,0	0/0:0,0:0:33:0,0,0	0/0:0,0:0:33:0,0,0	0/0:0,0:0:33:0,0,0	0/0:0,0:0:33:0,0,0	0/0:0,0:0:33:0,0,0	0/0:0,0:0:33:0,0,0	0/0:0,0:0:33:0,0,0	0/0:0,0:0:33:0,0,0	0/0:0,0:0:33:0,0,0	0/0:0,0:0:33:0,0,0
NW_016017455.1	472079	SNW_016017455.1_472079	T	C	.	PASS	ANN=C|intergenic_region|MODIFIER|LOC107993887-LOC107997942|gene9-gene10|intergenic_region|gene9-gene10|||||||||;DP=0	GT:AD:DP:GQ:PL	./.:0,0:0	1/1:0,0:0:33:0,0,0	0/1:0,0:0:33:0,0,0	0/1:0,0:0:33:0,0,0	0/0:0,0:0:33:0,0,0	0/1:0,0:0:33:0,0,0	0/1:0,0:0:33:0,0,0	0/1:0,0:0:33:0,0,0	0/0:0,0:0:33:0,0,0	0/0:0,0:0:33:0,0,0	0/0:0,0:0:33:0,0,0	0/0:0,0:0:33:0,0,0	0/0:0,0:0:33:0,0,0	0/0:0,0:0:33:0,0,0	0/0:0,0:0:33:0,0,0	0/0:0,0:0:33:0,0,0	0/0:0,0:0:33:0,0,0	0/0:0,0:0:33:0,0,0	0/0:0,0:0:33:0,0,0	0/0:0,0:0:33:0,0,0	0/0:0,0:0:33:0,0,0	0/0:0,0:0:33:0,0,0	0/0:0,0:0:33:0,0,0	0/0:0,0:0:33:0,0,0	0/0:0,0:0:33:0,0,0	0/0:0,0:0:33:0,0,0	0/0:0,0:0:33:0,0,0	0/0:0,0:0:33:0,0,0	0/0:0,0:0:33:0,0,0	0/0:0,0:0:33:0,0,0	0/0:0,0:0:33:0,0,0	0/0:0,0:0:33:0,0,0	0/0:0,0:0:33:0,0,0	0/1:0,0:0:33:0,0,0	./.:0,0:0	0/0:0,0:0:33:0,0,0	0/0:0,0:0:33:0,0,0	0/0:0,0:0:33:0,0,0	0/0:0,0:0:33:0,0,0	0/0:0,0:0:33:0,0,0	0/0:0,0:0:33:0,0,0	0/0:0,0:0:33:0,0,0	0/0:0,0:0:33:0,0,0	0/0:0,0:0:33:0,0,0	0/0:0,0:0:33:0,0,0	0/0:0,0:0:33:0,0,0	0/1:0,0:0:33:0,0,0	0/0:0,0:0:33:0,0,0	0/0:0,0:0:33:0,0,0	0/0:0,0:0:33:0,0,0	0/0:0,0:0:33:0,0,0	0/0:0,0:0:33:0,0,0	0/0:0,0:0:33:0,0,0	0/0:0,0:0:33:0,0,0	0/0:0,0:0:33:0,0,0	0/0:0,0:0:33:0,0,0	0/0:0,0:0:33:0,0,0	0/0:0,0:0:33:0,0,0	0/0:0,0:0:33:0,0,0	0/0:0,0:0:33:0,0,0	0/0:0,0:0:33:0,0,0	0/0:0,0:0:33:0,0,0	0/0:0,0:0:33:0,0,0	0/0:0,0:0:33:0,0,0	0/0:0,0:0:33:0,0,0	0/0:0,0:0:33:0,0,0	0/0:0,0:0:33:0,0,0	0/0:0,0:0:33:0,0,0	0/0:0,0:0:33:0,0,0	0/0:0,0:0:33:0,0,0	0/0:0,0:0:33:0,0,0	0/0:0,0:0:33:0,0,0	0/0:0,0:0:33:0,0,0	0/0:0,0:0:33:0,0,0	0/0:0,0:0:33:0,0,0	0/0:0,0:0:33:0,0,0	0/0:0,0:0:33:0,0,0	0/0:0,0:0:33:0,0,0	0/1:0,0:0:33:0,0,0	0/1:0,0:0:33:0,0,0	0/0:0,0:0:33:0,0,0	0/0:0,0:0:33:0,0,0	0/0:0,0:0:33:0,0,0	0/0:0,0:0:33:0,0,0	0/0:0,0:0:33:0,0,0	0/0:0,0:0:33:0,0,0	0/0:0,0:0:33:0,0,0	0/0:0,0:0:33:0,0,0	0/0:0,0:0:33:0,0,0	0/1:0,0:0:33:0,0,0	0/0:0,0:0:33:0,0,0	0/0:0,0:0:33:0,0,0	0/1:0,0:0:33:0,0,0	1/1:0,0:0:33:0,0,0	0/0:0,0:0:33:0,0,0	0/0:0,0:0:33:0,0,0	0/0:0,0:0:33:0,0,0	0/0:0,0:0:33:0,0,0	0/0:0,0:0:33:0,0,0	0/1:0,0:0:33:0,0,0	0/0:0,0:0:33:0,0,0	0/0:0,0:0:33:0,0,0	0/0:0,0:0:33:0,0,0	0/0:0,0:0:33:0,0,0	0/1:0,0:0:33:0,0,0	0/0:0,0:0:33:0,0,0	0/1:0,0:0:33:0,0,0	0/1:0,0:0:33:0,0,0	0/0:0,0:0:33:0,0,0	0/1:0,0:0:33:0,0,0	0/1:0,0:0:33:0,0,0	0/1:0,0:0:33:0,0,0	0/1:0,0:0:33:0,0,0	0/0:0,0:0:33:0,0,0	0/0:0,0:0:33:0,0,0	0/1:0,0:0:33:0,0,0	0/1:0,0:0:33:0,0,0	0/1:0,0:0:33:0,0,0	0/1:0,0:0:33:0,0,0	0/0:0,0:0:33:0,0,0	0/0:0,0:0:33:0,0,0	0/0:0,0:0:33:0,0,0	0/0:0,0:0:33:0,0,0	0/0:0,0:0:33:0,0,0	0/0:0,0:0:33:0,0,0	0/0:0,0:0:33:0,0,0	0/0:0,0:0:33:0,0,0	0/1:0,0:0:33:0,0,0	0/0:0,0:0:33:0,0,0	0/0:0,0:0:33:0,0,0	0/1:0,0:0:33:0,0,0	0/1:0,0:0:33:0,0,0	0/1:0,0:0:33:0,0,0	0/0:0,0:0:33:0,0,0	0/1:0,0:0:33:0,0,0	0/0:0,0:0:33:0,0,0	0/1:0,0:0:33:0,0,0	0/0:0,0:0:33:0,0,0	0/0:0,0:0:33:0,0,0	0/0:0,0:0:33:0,0,0	0/0:0,0:0:33:0,0,0	0/0:0,0:0:33:0,0,0	0/0:0,0:0:33:0,0,0	0/1:0,0:0:33:0,0,0	0/0:0,0:0:33:0,0,0	0/0:0,0:0:33:0,0,0	0/1:0,0:0:33:0,0,0	./.:0,0:0	0/1:0,0:0:33:0,0,0	0/0:0,0:0:33:0,0,0	0/1:0,0:0:33:0,0,0	0/0:0,0:0:33:0,0,0	0/0:0,0:0:33:0,0,0	0/0:0,0:0:33:0,0,0	0/0:0,0:0:33:0,0,0	0/0:0,0:0:33:0,0,0	0/0:0,0:0:33:0,0,0	0/0:0,0:0:33:0,0,0	0/0:0,0:0:33:0,0,0	0/0:0,0:0:33:0,0,0	0/0:0,0:0:33:0,0,0	0/0:0,0:0:33:0,0,0	0/0:0,0:0:33:0,0,0	0/0:0,0:0:33:0,0,0	0/0:0,0:0:33:0,0,0	0/0:0,0:0:33:0,0,0	0/0:0,0:0:33:0,0,0	0/0:0,0:0:33:0,0,0	0/0:0,0:0:33:0,0,0	0/0:0,0:0:33:0,0,0	0/0:0,0:0:33:0,0,0	0/0:0,0:0:33:0,0,0	0/1:0,0:0:33:0,0,0	0/0:0,0:0:33:0,0,0	0/0:0,0:0:33:0,0,0	0/0:0,0:0:33:0,0,0	0/0:0,0:0:33:0,0,0	0/0:0,0:0:33:0,0,0	0/1:0,0:0:33:0,0,0	0/1:0,0:0:33:0,0,0	0/0:0,0:0:33:0,0,0	0/0:0,0:0:33:0,0,0	0/0:0,0:0:33:0,0,0	0/0:0,0:0:33:0,0,0	0/0:0,0:0:33:0,0,0	0/0:0,0:0:33:0,0,0	0/0:0,0:0:33:0,0,0	0/0:0,0:0:33:0,0,0	0/0:0,0:0:33:0,0,0	0/0:0,0:0:33:0,0,0	0/0:0,0:0:33:0,0,0	0/1:0,0:0:33:0,0,0	0/0:0,0:0:33:0,0,0	0/1:0,0:0:33:0,0,0	1/1:0,0:0:33:0,0,0	0/0:0,0:0:33:0,0,0	1/1:0,0:0:33:0,0,0	0/0:0,0:0:33:0,0,0	0/0:0,0:0:33:0,0,0	./.:0,0:0	0/0:0,0:0:33:0,0,0	0/1:0,0:0:33:0,0,0	0/0:0,0:0:33:0,0,0	0/1:0,0:0:33:0,0,0	0/1:0,0:0:33:0,0,0	0/1:0,0:0:33:0,0,0	./.:0,0:0	1/1:0,0:0:33:0,0,0	1/1:0,0:0:33:0,0,0	0/1:0,0:0:33:0,0,0	0/1:0,0:0:33:0,0,0	0/1:0,0:0:33:0,0,0	0/0:0,0:0:33:0,0,0	0/1:0,0:0:33:0,0,0	0/0:0,0:0:33:0,0,0	0/1:0,0:0:33:0,0,0	0/0:0,0:0:33:0,0,0	0/0:0,0:0:33:0,0,0	0/0:0,0:0:33:0,0,0	0/1:0,0:0:33:0,0,0	0/0:0,0:0:33:0,0,0	0/0:0,0:0:33:0,0,0	0/1:0,0:0:33:0,0,0	0/0:0,0:0:33:0,0,0	0/0:0,0:0:33:0,0,0	0/0:0,0:0:33:0,0,0	0/0:0,0:0:33:0,0,0	0/1:0,0:0:33:0,0,0	0/1:0,0:0:33:0,0,0	0/0:0,0:0:33:0,0,0	0/0:0,0:0:33:0,0,0	0/0:0,0:0:33:0,0,0	0/0:0,0:0:33:0,0,0	0/0:0,0:0:33:0,0,0	0/0:0,0:0:33:0,0,0	0/0:0,0:0:33:0,0,0	0/0:0,0:0:33:0,0,0	0/0:0,0:0:33:0,0,0	0/0:0,0:0:33:0,0,0	0/0:0,0:0:33:0,0,0	0/0:0,0:0:33:0,0,0	0/0:0,0:0:33:0,0,0	0/0:0,0:0:33:0,0,0
NW_016017455.1	505149	SNW_016017455.1_505149	A	G	.	PASS	ANN=G|downstream_gene_variant|MODIFIER|LOC107997942|gene10|transcript|rna37|Coding||c.*1038T>C|||||1333|,G|intron_variant|MODIFIER|LOC107997942|gene10|transcript|rna33|Coding|4/4|c.836-26416T>C||||||,G|intron_variant|MODIFIER|LOC107997942|gene10|transcript|rna34|Coding|4/4|c.836-21702T>C||||||,G|intron_variant|MODIFIER|LOC107997942|gene10|transcript|rna35|Coding|4/4|c.836-11469T>C||||||,G|intron_variant|MODIFIER|LOC107997942|gene10|transcript|rna36|Coding|4/4|c.836-10186T>C||||||;DP=0	GT:AD:DP:GQ:PL	0/0:0,0:0:33:0,0,0	0/0:0,0:0:33:0,0,0	0/0:0,0:0:33:0,0,0	0/0:0,0:0:33:0,0,0	0/0:0,0:0:33:0,0,0	0/0:0,0:0:33:0,0,0	0/0:0,0:0:33:0,0,0	0/0:0,0:0:33:0,0,0	1/1:0,0:0:33:0,0,0	1/1:0,0:0:33:0,0,0	1/1:0,0:0:33:0,0,0	0/1:0,0:0:33:0,0,0	1/1:0,0:0:33:0,0,0	0/1:0,0:0:33:0,0,0	1/1:0,0:0:33:0,0,0	0/1:0,0:0:33:0,0,0	0/1:0,0:0:33:0,0,0	0/1:0,0:0:33:0,0,0	0/1:0,0:0:33:0,0,0	0/1:0,0:0:33:0,0,0	0/1:0,0:0:33:0,0,0	0/1:0,0:0:33:0,0,0	0/1:0,0:0:33:0,0,0	0/1:0,0:0:33:0,0,0	1/1:0,0:0:33:0,0,0	0/1:0,0:0:33:0,0,0	0/1:0,0:0:33:0,0,0	0/0:0,0:0:33:0,0,0	0/1:0,0:0:33:0,0,0	1/1:0,0:0:33:0,0,0	0/1:0,0:0:33:0,0,0	0/0:0,0:0:33:0,0,0	0/1:0,0:0:33:0,0,0	1/1:0,0:0:33:0,0,0	0/1:0,0:0:33:0,0,0	0/1:0,0:0:33:0,0,0	0/0:0,0:0:33:0,0,0	0/1:0,0:0:33:0,0,0	0/0:0,0:0:33:0,0,0	1/1:0,0:0:33:0,0,0	0/0:0,0:0:33:0,0,0	0/0:0,0:0:33:0,0,0	0/0:0,0:0:33:0,0,0	0/0:0,0:0:33:0,0,0	0/0:0,0:0:33:0,0,0	0/0:0,0:0:33:0,0,0	0/0:0,0:0:33:0,0,0	0/0:0,0:0:33:0,0,0	0/0:0,0:0:33:0,0,0	0/0:0,0:0:33:0,0,0	0/0:0,0:0:33:0,0,0	0/0:0,0:0:33:0,0,0	0/0:0,0:0:33:0,0,0	0/0:0,0:0:33:0,0,0	0/0:0,0:0:33:0,0,0	0/0:0,0:0:33:0,0,0	0/0:0,0:0:33:0,0,0	0/0:0,0:0:33:0,0,0	0/0:0,0:0:33:0,0,0	0/0:0,0:0:33:0,0,0	0/0:0,0:0:33:0,0,0	0/0:0,0:0:33:0,0,0	0/0:0,0:0:33:0,0,0	0/0:0,0:0:33:0,0,0	0/0:0,0:0:33:0,0,0	0/0:0,0:0:33:0,0,0	0/0:0,0:0:33:0,0,0	0/0:0,0:0:33:0,0,0	0/0:0,0:0:33:0,0,0	0/0:0,0:0:33:0,0,0	0/0:0,0:0:33:0,0,0	0/0:0,0:0:33:0,0,0	0/0:0,0:0:33:0,0,0	0/0:0,0:0:33:0,0,0	0/0:0,0:0:33:0,0,0	0/0:0,0:0:33:0,0,0	0/0:0,0:0:33:0,0,0	0/0:0,0:0:33:0,0,0	0/0:0,0:0:33:0,0,0	0/0:0,0:0:33:0,0,0	0/0:0,0:0:33:0,0,0	0/1:0,0:0:33:0,0,0	0/0:0,0:0:33:0,0,0	0/0:0,0:0:33:0,0,0	0/0:0,0:0:33:0,0,0	0/0:0,0:0:33:0,0,0	0/0:0,0:0:33:0,0,0	0/0:0,0:0:33:0,0,0	0/0:0,0:0:33:0,0,0	0/0:0,0:0:33:0,0,0	0/0:0,0:0:33:0,0,0	0/0:0,0:0:33:0,0,0	0/0:0,0:0:33:0,0,0	0/0:0,0:0:33:0,0,0	0/1:0,0:0:33:0,0,0	0/0:0,0:0:33:0,0,0	0/0:0,0:0:33:0,0,0	0/0:0,0:0:33:0,0,0	0/0:0,0:0:33:0,0,0	0/0:0,0:0:33:0,0,0	0/0:0,0:0:33:0,0,0	0/0:0,0:0:33:0,0,0	0/0:0,0:0:33:0,0,0	0/0:0,0:0:33:0,0,0	0/0:0,0:0:33:0,0,0	0/0:0,0:0:33:0,0,0	0/0:0,0:0:33:0,0,0	0/0:0,0:0:33:0,0,0	0/0:0,0:0:33:0,0,0	0/0:0,0:0:33:0,0,0	0/0:0,0:0:33:0,0,0	0/0:0,0:0:33:0,0,0	0/0:0,0:0:33:0,0,0	0/0:0,0:0:33:0,0,0	0/0:0,0:0:33:0,0,0	0/0:0,0:0:33:0,0,0	0/0:0,0:0:33:0,0,0	0/0:0,0:0:33:0,0,0	0/0:0,0:0:33:0,0,0	0/0:0,0:0:33:0,0,0	0/0:0,0:0:33:0,0,0	0/0:0,0:0:33:0,0,0	0/0:0,0:0:33:0,0,0	0/0:0,0:0:33:0,0,0	0/0:0,0:0:33:0,0,0	0/0:0,0:0:33:0,0,0	0/0:0,0:0:33:0,0,0	0/0:0,0:0:33:0,0,0	0/0:0,0:0:33:0,0,0	0/0:0,0:0:33:0,0,0	0/0:0,0:0:33:0,0,0	0/0:0,0:0:33:0,0,0	0/0:0,0:0:33:0,0,0	0/0:0,0:0:33:0,0,0	0/0:0,0:0:33:0,0,0	0/0:0,0:0:33:0,0,0	0/0:0,0:0:33:0,0,0	0/0:0,0:0:33:0,0,0	0/0:0,0:0:33:0,0,0	0/0:0,0:0:33:0,0,0	0/0:0,0:0:33:0,0,0	0/0:0,0:0:33:0,0,0	0/0:0,0:0:33:0,0,0	0/0:0,0:0:33:0,0,0	0/0:0,0:0:33:0,0,0	0/0:0,0:0:33:0,0,0	0/0:0,0:0:33:0,0,0	0/0:0,0:0:33:0,0,0	0/0:0,0:0:33:0,0,0	0/0:0,0:0:33:0,0,0	0/0:0,0:0:33:0,0,0	0/1:0,0:0:33:0,0,0	0/1:0,0:0:33:0,0,0	0/0:0,0:0:33:0,0,0	0/1:0,0:0:33:0,0,0	0/0:0,0:0:33:0,0,0	0/1:0,0:0:33:0,0,0	0/1:0,0:0:33:0,0,0	0/0:0,0:0:33:0,0,0	0/0:0,0:0:33:0,0,0	0/0:0,0:0:33:0,0,0	0/0:0,0:0:33:0,0,0	0/0:0,0:0:33:0,0,0	0/0:0,0:0:33:0,0,0	0/0:0,0:0:33:0,0,0	0/0:0,0:0:33:0,0,0	0/0:0,0:0:33:0,0,0	0/0:0,0:0:33:0,0,0	0/0:0,0:0:33:0,0,0	0/0:0,0:0:33:0,0,0	0/0:0,0:0:33:0,0,0	0/0:0,0:0:33:0,0,0	0/0:0,0:0:33:0,0,0	0/0:0,0:0:33:0,0,0	0/0:0,0:0:33:0,0,0	0/0:0,0:0:33:0,0,0	0/0:0,0:0:33:0,0,0	0/0:0,0:0:33:0,0,0	0/0:0,0:0:33:0,0,0	0/0:0,0:0:33:0,0,0	0/0:0,0:0:33:0,0,0	0/0:0,0:0:33:0,0,0	0/0:0,0:0:33:0,0,0	0/0:0,0:0:33:0,0,0	0/0:0,0:0:33:0,0,0	0/0:0,0:0:33:0,0,0	0/0:0,0:0:33:0,0,0	0/0:0,0:0:33:0,0,0	0/0:0,0:0:33:0,0,0	0/0:0,0:0:33:0,0,0	0/0:0,0:0:33:0,0,0	0/0:0,0:0:33:0,0,0	0/0:0,0:0:33:0,0,0	0/0:0,0:0:33:0,0,0	0/0:0,0:0:33:0,0,0	0/0:0,0:0:33:0,0,0	0/0:0,0:0:33:0,0,0	0/0:0,0:0:33:0,0,0	0/0:0,0:0:33:0,0,0	0/0:0,0:0:33:0,0,0	0/0:0,0:0:33:0,0,0	0/0:0,0:0:33:0,0,0	0/0:0,0:0:33:0,0,0	0/0:0,0:0:33:0,0,0	0/0:0,0:0:33:0,0,0	0/0:0,0:0:33:0,0,0	0/0:0,0:0:33:0,0,0	0/0:0,0:0:33:0,0,0	0/0:0,0:0:33:0,0,0	0/0:0,0:0:33:0,0,0	0/0:0,0:0:33:0,0,0	0/0:0,0:0:33:0,0,0	0/0:0,0:0:33:0,0,0	0/0:0,0:0:33:0,0,0	0/0:0,0:0:33:0,0,0	0/0:0,0:0:33:0,0,0	0/0:0,0:0:33:0,0,0	0/0:0,0:0:33:0,0,0	0/0:0,0:0:33:0,0,0	0/0:0,0:0:33:0,0,0	0/0:0,0:0:33:0,0,0	0/1:0,0:0:33:0,0,0	0/0:0,0:0:33:0,0,0	0/0:0,0:0:33:0,0,0	0/0:0,0:0:33:0,0,0	0/0:0,0:0:33:0,0,0	0/0:0,0:0:33:0,0,0	0/0:0,0:0:33:0,0,0	0/0:0,0:0:33:0,0,0	0/0:0,0:0:33:0,0,0	0/0:0,0:0:33:0,0,0	0/0:0,0:0:33:0,0,0	0/0:0,0:0:33:0,0,0	0/0:0,0:0:33:0,0,0	0/0:0,0:0:33:0,0,0	0/0:0,0:0:33:0,0,0	0/0:0,0:0:33:0,0,0	0/0:0,0:0:33:0,0,0	0/0:0,0:0:33:0,0,0	0/0:0,0:0:33:0,0,0	0/0:0,0:0:33:0,0,0	0/0:0,0:0:33:0,0,0	0/0:0,0:0:33:0,0,0
NW_016017455.1	558577	SNW_016017455.1_558577	A	G	.	PASS	ANN=G|downstream_gene_variant|MODIFIER|LOC107992395|gene11|transcript|Transcript_gene11|Noncoding||n.*2995A>G|||||4006|,G|downstream_gene_variant|MODIFIER|id355|Gene_rna45|transcript|rna45|Noncoding||n.*2092T>C|||||2666|,G|intergenic_region|MODIFIER|LOC107992395-id355|gene11-Gene_rna45|intergenic_region|gene11-Gene_rna45|||||||||;DP=0	GT:AD:DP:GQ:PL	0/0:0,0:0:33:0,0,0	0/0:0,0:0:33:0,0,0	./.:0,0:0	0/1:0,0:0:33:0,0,0	0/1:0,0:0:33:0,0,0	0/0:0,0:0:33:0,0,0	0/1:0,0:0:33:0,0,0	0/1:0,0:0:33:0,0,0	0/0:0,0:0:33:0,0,0	0/0:0,0:0:33:0,0,0	0/0:0,0:0:33:0,0,0	0/0:0,0:0:33:0,0,0	0/0:0,0:0:33:0,0,0	0/1:0,0:0:33:0,0,0	0/0:0,0:0:33:0,0,0	0/0:0,0:0:33:0,0,0	0/1:0,0:0:33:0,0,0	0/0:0,0:0:33:0,0,0	0/0:0,0:0:33:0,0,0	0/0:0,0:0:33:0,0,0	0/1:0,0:0:33:0,0,0	0/0:0,0:0:33:0,0,0	0/1:0,0:0:33:0,0,0	0/0:0,0:0:33:0,0,0	0/1:0,0:0:33:0,0,0	0/1:0,0:0:33:0,0,0	0/1:0,0:0:33:0,0,0	0/0:0,0:0:33:0,0,0	0/0:0,0:0:33:0,0,0	0/0:0,0:0:33:0,0,0	0/0:0,0:0:33:0,0,0	0/0:0,0:0:33:0,0,0	0/1:0,0:0:33:0,0,0	0/0:0,0:0:33:0,0,0	0/0:0,0:0:33:0,0,0	0/0:0,0:0:33:0,0,0	0/1:0,0:0:33:0,0,0	0/0:0,0:0:33:0,0,0	0/1:0,0:0:33:0,0,0	0/0:0,0:0:33:0,0,0	0/0:0,0:0:33:0,0,0	0/0:0,0:0:33:0,0,0	0/0:0,0:0:33:0,0,0	0/0:0,0:0:33:0,0,0	0/0:0,0:0:33:0,0,0	0/0:0,0:0:33:0,0,0	0/1:0,0:0:33:0,0,0	0/0:0,0:0:33:0,0,0	0/0:0,0:0:33:0,0,0	0/0:0,0:0:33:0,0,0	0/1:0,0:0:33:0,0,0	0/0:0,0:0:33:0,0,0	0/0:0,0:0:33:0,0,0	0/0:0,0:0:33:0,0,0	0/0:0,0:0:33:0,0,0	0/0:0,0:0:33:0,0,0	0/0:0,0:0:33:0,0,0	1/1:0,0:0:33:0,0,0	0/1:0,0:0:33:0,0,0	1/1:0,0:0:33:0,0,0	1/1:0,0:0:33:0,0,0	0/1:0,0:0:33:0,0,0	0/1:0,0:0:33:0,0,0	0/1:0,0:0:33:0,0,0	1/1:0,0:0:33:0,0,0	1/1:0,0:0:33:0,0,0	0/1:0,0:0:33:0,0,0	1/1:0,0:0:33:0,0,0	1/1:0,0:0:33:0,0,0	0/1:0,0:0:33:0,0,0	0/1:0,0:0:33:0,0,0	1/1:0,0:0:33:0,0,0	0/1:0,0:0:33:0,0,0	0/1:0,0:0:33:0,0,0	1/1:0,0:0:33:0,0,0	1/1:0,0:0:33:0,0,0	1/1:0,0:0:33:0,0,0	0/1:0,0:0:33:0,0,0	0/1:0,0:0:33:0,0,0	0/1:0,0:0:33:0,0,0	0/0:0,0:0:33:0,0,0	0/1:0,0:0:33:0,0,0	0/0:0,0:0:33:0,0,0	0/1:0,0:0:33:0,0,0	0/0:0,0:0:33:0,0,0	0/0:0,0:0:33:0,0,0	0/0:0,0:0:33:0,0,0	1/1:0,0:0:33:0,0,0	0/1:0,0:0:33:0,0,0	0/1:0,0:0:33:0,0,0	0/1:0,0:0:33:0,0,0	1/1:0,0:0:33:0,0,0	1/1:0,0:0:33:0,0,0	0/1:0,0:0:33:0,0,0	0/0:0,0:0:33:0,0,0	1/1:0,0:0:33:0,0,0	0/0:0,0:0:33:0,0,0	0/1:0,0:0:33:0,0,0	0/0:0,0:0:33:0,0,0	0/1:0,0:0:33:0,0,0	0/1:0,0:0:33:0,0,0	0/0:0,0:0:33:0,0,0	0/0:0,0:0:33:0,0,0	0/0:0,0:0:33:0,0,0	0/1:0,0:0:33:0,0,0	0/0:0,0:0:33:0,0,0	0/1:0,0:0:33:0,0,0	0/1:0,0:0:33:0,0,0	0/0:0,0:0:33:0,0,0	0/1:0,0:0:33:0,0,0	0/1:0,0:0:33:0,0,0	1/1:0,0:0:33:0,0,0	0/1:0,0:0:33:0,0,0	0/1:0,0:0:33:0,0,0	0/1:0,0:0:33:0,0,0	1/1:0,0:0:33:0,0,0	0/0:0,0:0:33:0,0,0	0/1:0,0:0:33:0,0,0	1/1:0,0:0:33:0,0,0	0/0:0,0:0:33:0,0,0	0/1:0,0:0:33:0,0,0	0/0:0,0:0:33:0,0,0	0/0:0,0:0:33:0,0,0	0/0:0,0:0:33:0,0,0	0/1:0,0:0:33:0,0,0	0/0:0,0:0:33:0,0,0	0/0:0,0:0:33:0,0,0	0/0:0,0:0:33:0,0,0	0/1:0,0:0:33:0,0,0	0/1:0,0:0:33:0,0,0	0/0:0,0:0:33:0,0,0	0/0:0,0:0:33:0,0,0	0/1:0,0:0:33:0,0,0	1/1:0,0:0:33:0,0,0	0/0:0,0:0:33:0,0,0	0/1:0,0:0:33:0,0,0	0/0:0,0:0:33:0,0,0	0/1:0,0:0:33:0,0,0	0/0:0,0:0:33:0,0,0	0/1:0,0:0:33:0,0,0	0/1:0,0:0:33:0,0,0	1/1:0,0:0:33:0,0,0	0/1:0,0:0:33:0,0,0	0/1:0,0:0:33:0,0,0	0/1:0,0:0:33:0,0,0	0/0:0,0:0:33:0,0,0	0/0:0,0:0:33:0,0,0	0/0:0,0:0:33:0,0,0	0/0:0,0:0:33:0,0,0	0/0:0,0:0:33:0,0,0	0/1:0,0:0:33:0,0,0	0/0:0,0:0:33:0,0,0	0/0:0,0:0:33:0,0,0	0/0:0,0:0:33:0,0,0	0/0:0,0:0:33:0,0,0	0/1:0,0:0:33:0,0,0	0/1:0,0:0:33:0,0,0	0/0:0,0:0:33:0,0,0	0/1:0,0:0:33:0,0,0	0/0:0,0:0:33:0,0,0	0/0:0,0:0:33:0,0,0	0/1:0,0:0:33:0,0,0	0/0:0,0:0:33:0,0,0	0/1:0,0:0:33:0,0,0	0/0:0,0:0:33:0,0,0	0/1:0,0:0:33:0,0,0	0/1:0,0:0:33:0,0,0	0/0:0,0:0:33:0,0,0	0/0:0,0:0:33:0,0,0	0/0:0,0:0:33:0,0,0	0/0:0,0:0:33:0,0,0	0/0:0,0:0:33:0,0,0	0/0:0,0:0:33:0,0,0	0/0:0,0:0:33:0,0,0	0/1:0,0:0:33:0,0,0	0/0:0,0:0:33:0,0,0	0/1:0,0:0:33:0,0,0	0/1:0,0:0:33:0,0,0	0/1:0,0:0:33:0,0,0	0/0:0,0:0:33:0,0,0	0/0:0,0:0:33:0,0,0	0/0:0,0:0:33:0,0,0	0/0:0,0:0:33:0,0,0	0/0:0,0:0:33:0,0,0	0/1:0,0:0:33:0,0,0	0/0:0,0:0:33:0,0,0	0/0:0,0:0:33:0,0,0	0/1:0,0:0:33:0,0,0	0/0:0,0:0:33:0,0,0	0/0:0,0:0:33:0,0,0	./.:0,0:0	0/0:0,0:0:33:0,0,0	0/1:0,0:0:33:0,0,0	0/0:0,0:0:33:0,0,0	0/0:0,0:0:33:0,0,0	0/1:0,0:0:33:0,0,0	0/1:0,0:0:33:0,0,0	0/1:0,0:0:33:0,0,0	0/0:0,0:0:33:0,0,0	0/1:0,0:0:33:0,0,0	0/0:0,0:0:33:0,0,0	0/1:0,0:0:33:0,0,0	0/1:0,0:0:33:0,0,0	0/0:0,0:0:33:0,0,0	0/1:0,0:0:33:0,0,0	0/1:0,0:0:33:0,0,0	0/1:0,0:0:33:0,0,0	1/1:0,0:0:33:0,0,0	0/1:0,0:0:33:0,0,0	0/1:0,0:0:33:0,0,0	0/1:0,0:0:33:0,0,0	0/1:0,0:0:33:0,0,0	0/0:0,0:0:33:0,0,0	0/0:0,0:0:33:0,0,0	0/0:0,0:0:33:0,0,0	0/0:0,0:0:33:0,0,0	0/1:0,0:0:33:0,0,0	0/0:0,0:0:33:0,0,0	0/0:0,0:0:33:0,0,0	0/0:0,0:0:33:0,0,0	./.:0,0:0	0/1:0,0:0:33:0,0,0	1/1:0,0:0:33:0,0,0	./.:0,0:0	0/1:0,0:0:33:0,0,0	0/1:0,0:0:33:0,0,0	0/1:0,0:0:33:0,0,0	0/1:0,0:0:33:0,0,0	0/0:0,0:0:33:0,0,0	0/0:0,0:0:33:0,0,0	0/1:0,0:0:33:0,0,0	./.:0,0:0	./.:0,0:0	0/0:0,0:0:33:0,0,0	0/0:0,0:0:33:0,0,0	0/0:0,0:0:33:0,0,0	0/1:0,0:0:33:0,0,0	0/1:0,0:0:33:0,0,0	0/1:0,0:0:33:0,0,0	0/1:0,0:0:33:0,0,0	0/1:0,0:0:33:0,0,0	0/1:0,0:0:33:0,0,0	0/1:0,0:0:33:0,0,0
NW_016017455.1	558921	SNW_016017455.1_558921	A	G	.	PASS	ANN=G|downstream_gene_variant|MODIFIER|LOC107992395|gene11|transcript|Transcript_gene11|Noncoding||n.*2995A>G|||||4350|,G|downstream_gene_variant|MODIFIER|id355|Gene_rna45|transcript|rna45|Noncoding||n.*2092T>C|||||2322|,G|intergenic_region|MODIFIER|LOC107992395-id355|gene11-Gene_rna45|intergenic_region|gene11-Gene_rna45|||||||||;DP=0	GT:AD:DP:GQ:PL	0/1:0,0:0:33:0,0,0	0/1:0,0:0:33:0,0,0	0/1:0,0:0:33:0,0,0	0/1:0,0:0:33:0,0,0	0/1:0,0:0:33:0,0,0	1/1:0,0:0:33:0,0,0	0/1:0,0:0:33:0,0,0	0/1:0,0:0:33:0,0,0	0/1:0,0:0:33:0,0,0	0/1:0,0:0:33:0,0,0	0/1:0,0:0:33:0,0,0	0/1:0,0:0:33:0,0,0	0/0:0,0:0:33:0,0,0	0/0:0,0:0:33:0,0,0	0/0:0,0:0:33:0,0,0	0/1:0,0:0:33:0,0,0	0/0:0,0:0:33:0,0,0	0/0:0,0:0:33:0,0,0	0/0:0,0:0:33:0,0,0	0/0:0,0:0:33:0,0,0	0/0:0,0:0:33:0,0,0	0/0:0,0:0:33:0,0,0	0/0:0,0:0:33:0,0,0	0/0:0,0:0:33:0,0,0	0/1:0,0:0:33:0,0,0	0/0:0,0:0:33:0,0,0	0/0:0,0:0:33:0,0,0	0/0:0,0:0:33:0,0,0	0/1:0,0:0:33:0,0,0	0/1:0,0:0:33:0,0,0	0/1:0,0:0:33:0,0,0	0/0:0,0:0:33:0,0,0	0/0:0,0:0:33:0,0,0	0/0:0,0:0:33:0,0,0	0/0:0,0:0:33:0,0,0	0/1:0,0:0:33:0,0,0	0/0:0,0:0:33:0,0,0	0/1:0,0:0:33:0,0,0	0/0:0,0:0:33:0,0,0	0/1:0,0:0:33:0,0,0	0/1:0,0:0:33:0,0,0	0/1:0,0:0:33:0,0,0	0/0:0,0:0:33:0,0,0	0/1:0,0:0:33:0,0,0	0/1:0,0:0:33:0,0,0	0/1:0,0:0:33:0,0,0	0/1:0,0:0:33:0,0,0	0/1:0,0:0:33:0,0,0	0/1:0,0:0:33:0,0,0	1/1:0,0:0:33:0,0,0	0/1:0,0:0:33:0,0,0	0/1:0,0:0:33:0,0,0	0/1:0,0:0:33:0,0,0	0/1:0,0:0:33:0,0,0	0/1:0,0:0:33:0,0,0	1/1:0,0:0:33:0,0,0	1/1:0,0:0:33:0,0,0	0/1:0,0:0:33:0,0,0	0/1:0,0:0:33:0,0,0	0/0:0,0:0:33:0,0,0	0/0:0,0:0:33:0,0,0	./.:0,0:0	0/1:0,0:0:33:0,0,0	0/1:0,0:0:33:0,0,0	0/0:0,0:0:33:0,0,0	0/0:0,0:0:33:0,0,0	0/1:0,0:0:33:0,0,0	0/0:0,0:0:33:0,0,0	0/0:0,0:0:33:0,0,0	0/1:0,0:0:33:0,0,0	0/1:0,0:0:33:0,0,0	./.:0,0:0	0/1:0,0:0:33:0,0,0	0/1:0,0:0:33:0,0,0	./.:0,0:0	0/0:0,0:0:33:0,0,0	0/0:0,0:0:33:0,0,0	0/1:0,0:0:33:0,0,0	0/1:0,0:0:33:0,0,0	0/1:0,0:0:33:0,0,0	1/1:0,0:0:33:0,0,0	0/1:0,0:0:33:0,0,0	0/0:0,0:0:33:0,0,0	0/0:0,0:0:33:0,0,0	0/1:0,0:0:33:0,0,0	0/0:0,0:0:33:0,0,0	1/1:0,0:0:33:0,0,0	0/1:0,0:0:33:0,0,0	0/1:0,0:0:33:0,0,0	0/1:0,0:0:33:0,0,0	0/1:0,0:0:33:0,0,0	0/1:0,0:0:33:0,0,0	1/1:0,0:0:33:0,0,0	0/1:0,0:0:33:0,0,0	0/1:0,0:0:33:0,0,0	1/1:0,0:0:33:0,0,0	0/0:0,0:0:33:0,0,0	0/0:0,0:0:33:0,0,0	0/0:0,0:0:33:0,0,0	0/1:0,0:0:33:0,0,0	0/0:0,0:0:33:0,0,0	0/1:0,0:0:33:0,0,0	1/1:0,0:0:33:0,0,0	0/1:0,0:0:33:0,0,0	0/1:0,0:0:33:0,0,0	0/1:0,0:0:33:0,0,0	1/1:0,0:0:33:0,0,0	0/1:0,0:0:33:0,0,0	1/1:0,0:0:33:0,0,0	1/1:0,0:0:33:0,0,0	1/1:0,0:0:33:0,0,0	0/0:0,0:0:33:0,0,0	0/1:0,0:0:33:0,0,0	0/0:0,0:0:33:0,0,0	0/0:0,0:0:33:0,0,0	0/0:0,0:0:33:0,0,0	1/1:0,0:0:33:0,0,0	0/1:0,0:0:33:0,0,0	0/0:0,0:0:33:0,0,0	0/1:0,0:0:33:0,0,0	0/1:0,0:0:33:0,0,0	0/1:0,0:0:33:0,0,0	0/1:0,0:0:33:0,0,0	0/1:0,0:0:33:0,0,0	0/1:0,0:0:33:0,0,0	0/1:0,0:0:33:0,0,0	0/1:0,0:0:33:0,0,0	1/1:0,0:0:33:0,0,0	0/0:0,0:0:33:0,0,0	./.:0,0:0	1/1:0,0:0:33:0,0,0	0/1:0,0:0:33:0,0,0	0/1:0,0:0:33:0,0,0	0/0:0,0:0:33:0,0,0	1/1:0,0:0:33:0,0,0	0/0:0,0:0:33:0,0,0	0/1:0,0:0:33:0,0,0	0/1:0,0:0:33:0,0,0	./.:0,0:0	0/0:0,0:0:33:0,0,0	0/0:0,0:0:33:0,0,0	0/0:0,0:0:33:0,0,0	0/0:0,0:0:33:0,0,0	0/1:0,0:0:33:0,0,0	0/1:0,0:0:33:0,0,0	./.:0,0:0	0/1:0,0:0:33:0,0,0	0/1:0,0:0:33:0,0,0	1/1:0,0:0:33:0,0,0	1/1:0,0:0:33:0,0,0	0/1:0,0:0:33:0,0,0	0/1:0,0:0:33:0,0,0	1/1:0,0:0:33:0,0,0	1/1:0,0:0:33:0,0,0	1/1:0,0:0:33:0,0,0	1/1:0,0:0:33:0,0,0	0/1:0,0:0:33:0,0,0	1/1:0,0:0:33:0,0,0	0/1:0,0:0:33:0,0,0	0/0:0,0:0:33:0,0,0	0/0:0,0:0:33:0,0,0	0/1:0,0:0:33:0,0,0	0/1:0,0:0:33:0,0,0	0/0:0,0:0:33:0,0,0	0/0:0,0:0:33:0,0,0	0/1:0,0:0:33:0,0,0	0/1:0,0:0:33:0,0,0	0/1:0,0:0:33:0,0,0	0/0:0,0:0:33:0,0,0	1/1:0,0:0:33:0,0,0	1/1:0,0:0:33:0,0,0	1/1:0,0:0:33:0,0,0	0/1:0,0:0:33:0,0,0	0/1:0,0:0:33:0,0,0	0/0:0,0:0:33:0,0,0	0/0:0,0:0:33:0,0,0	0/0:0,0:0:33:0,0,0	./.:0,0:0	0/0:0,0:0:33:0,0,0	0/1:0,0:0:33:0,0,0	0/1:0,0:0:33:0,0,0	0/1:0,0:0:33:0,0,0	0/0:0,0:0:33:0,0,0	0/1:0,0:0:33:0,0,0	0/1:0,0:0:33:0,0,0	0/1:0,0:0:33:0,0,0	./.:0,0:0	1/1:0,0:0:33:0,0,0	0/1:0,0:0:33:0,0,0	0/1:0,0:0:33:0,0,0	0/0:0,0:0:33:0,0,0	./.:0,0:0	0/1:0,0:0:33:0,0,0	0/0:0,0:0:33:0,0,0	0/1:0,0:0:33:0,0,0	0/0:0,0:0:33:0,0,0	0/1:0,0:0:33:0,0,0	0/1:0,0:0:33:0,0,0	0/1:0,0:0:33:0,0,0	1/1:0,0:0:33:0,0,0	0/1:0,0:0:33:0,0,0	0/1:0,0:0:33:0,0,0	1/1:0,0:0:33:0,0,0	0/1:0,0:0:33:0,0,0	0/1:0,0:0:33:0,0,0	./.:0,0:0	0/0:0,0:0:33:0,0,0	0/0:0,0:0:33:0,0,0	0/0:0,0:0:33:0,0,0	./.:0,0:0	0/1:0,0:0:33:0,0,0	0/0:0,0:0:33:0,0,0	0/1:0,0:0:33:0,0,0	0/1:0,0:0:33:0,0,0	0/0:0,0:0:33:0,0,0	1/1:0,0:0:33:0,0,0	1/1:0,0:0:33:0,0,0	0/0:0,0:0:33:0,0,0	0/1:0,0:0:33:0,0,0	1/1:0,0:0:33:0,0,0	0/1:0,0:0:33:0,0,0	0/0:0,0:0:33:0,0,0	1/1:0,0:0:33:0,0,0	0/0:0,0:0:33:0,0,0	1/1:0,0:0:33:0,0,0	1/1:0,0:0:33:0,0,0	0/1:0,0:0:33:0,0,0	1/1:0,0:0:33:0,0,0	1/1:0,0:0:33:0,0,0	1/1:0,0:0:33:0,0,0	0/1:0,0:0:33:0,0,0	0/1:0,0:0:33:0,0,0	0/1:0,0:0:33:0,0,0	0/1:0,0:0:33:0,0,0	0/1:0,0:0:33:0,0,0	0/0:0,0:0:33:0,0,0	0/1:0,0:0:33:0,0,0	0/1:0,0:0:33:0,0,0	0/1:0,0:0:33:0,0,0	1/1:0,0:0:33:0,0,0	0/1:0,0:0:33:0,0,0	0/1:0,0:0:33:0,0,0	0/1:0,0:0:33:0,0,0
NW_016017455.1	603571	SNW_016017455.1_603571	T	G	.	PASS	ANN=G|upstream_gene_variant|MODIFIER|id415|Gene_rna49|transcript|rna49|Noncoding||n.-1T>G|||||4630|,G|intron_variant|MODIFIER|LOC108004218|gene13|transcript|rna46|Coding|5/26|c.747+37451T>G||||||,G|intron_variant|MODIFIER|LOC108004229|gene14|transcript|rna48|Coding|1/2|c.43+4143A>C||||||,G|intron_variant|MODIFIER|LOC108004218|gene13|transcript|rna47|Coding|5/26|c.570+37451T>G||||||;DP=0	GT:AD:DP:GQ:PL	0/0:0,0:0:33:0,0,0	0/0:0,0:0:33:0,0,0	0/0:0,0:0:33:0,0,0	0/0:0,0:0:33:0,0,0	0/0:0,0:0:33:0,0,0	0/0:0,0:0:33:0,0,0	0/0:0,0:0:33:0,0,0	0/0:0,0:0:33:0,0,0	0/1:0,0:0:33:0,0,0	0/0:0,0:0:33:0,0,0	0/1:0,0:0:33:0,0,0	0/0:0,0:0:33:0,0,0	0/1:0,0:0:33:0,0,0	0/1:0,0:0:33:0,0,0	0/0:0,0:0:33:0,0,0	0/0:0,0:0:33:0,0,0	0/1:0,0:0:33:0,0,0	0/0:0,0:0:33:0,0,0	0/0:0,0:0:33:0,0,0	0/0:0,0:0:33:0,0,0	0/1:0,0:0:33:0,0,0	0/0:0,0:0:33:0,0,0	0/0:0,0:0:33:0,0,0	0/0:0,0:0:33:0,0,0	1/1:0,0:0:33:0,0,0	1/1:0,0:0:33:0,0,0	1/1:0,0:0:33:0,0,0	1/1:0,0:0:33:0,0,0	1/1:0,0:0:33:0,0,0	0/1:0,0:0:33:0,0,0	1/1:0,0:0:33:0,0,0	1/1:0,0:0:33:0,0,0	1/1:0,0:0:33:0,0,0	0/1:0,0:0:33:0,0,0	1/1:0,0:0:33:0,0,0	0/0:0,0:0:33:0,0,0	0/1:0,0:0:33:0,0,0	0/0:0,0:0:33:0,0,0	0/1:0,0:0:33:0,0,0	0/0:0,0:0:33:0,0,0	0/1:0,0:0:33:0,0,0	0/1:0,0:0:33:0,0,0	0/1:0,0:0:33:0,0,0	0/1:0,0:0:33:0,0,0	0/1:0,0:0:33:0,0,0	1/1:0,0:0:33:0,0,0	0/1:0,0:0:33:0,0,0	0/1:0,0:0:33:0,0,0	0/1:0,0:0:33:0,0,0	0/1:0,0:0:33:0,0,0	1/1:0,0:0:33:0,0,0	0/0:0,0:0:33:0,0,0	0/1:0,0:0:33:0,0,0	0/1:0,0:0:33:0,0,0	1/1:0,0:0:33:0,0,0	0/1:0,0:0:33:0,0,0	0/0:0,0:0:33:0,0,0	0/0:0,0:0:33:0,0,0	0/0:0,0:0:33:0,0,0	0/0:0,0:0:33:0,0,0	0/0:0,0:0:33:0,0,0	0/0:0,0:0:33:0,0,0	0/0:0,0:0:33:0,0,0	0/0:0,0:0:33:0,0,0	0/0:0,0:0:33:0,0,0	0/0:0,0:0:33:0,0,0	0/0:0,0:0:33:0,0,0	0/0:0,0:0:33:0,0,0	0/0:0,0:0:33:0,0,0	0/0:0,0:0:33:0,0,0	0/0:0,0:0:33:0,0,0	0/0:0,0:0:33:0,0,0	./.:0,0:0	1/1:0,0:0:33:0,0,0	0/1:0,0:0:33:0,0,0	0/1:0,0:0:33:0,0,0	0/1:0,0:0:33:0,0,0	1/1:0,0:0:33:0,0,0	0/0:0,0:0:33:0,0,0	0/0:0,0:0:33:0,0,0	0/0:0,0:0:33:0,0,0	0/0:0,0:0:33:0,0,0	0/0:0,0:0:33:0,0,0	0/0:0,0:0:33:0,0,0	0/0:0,0:0:33:0,0,0	0/1:0,0:0:33:0,0,0	0/0:0,0:0:33:0,0,0	0/0:0,0:0:33:0,0,0	0/0:0,0:0:33:0,0,0	0/0:0,0:0:33:0,0,0	0/0:0,0:0:33:0,0,0	0/0:0,0:0:33:0,0,0	./.:0,0:0	0/0:0,0:0:33:0,0,0	0/1:0,0:0:33:0,0,0	0/1:0,0:0:33:0,0,0	0/0:0,0:0:33:0,0,0	0/1:0,0:0:33:0,0,0	0/0:0,0:0:33:0,0,0	0/0:0,0:0:33:0,0,0	0/0:0,0:0:33:0,0,0	0/0:0,0:0:33:0,0,0	0/0:0,0:0:33:0,0,0	0/0:0,0:0:33:0,0,0	0/1:0,0:0:33:0,0,0	0/1:0,0:0:33:0,0,0	0/0:0,0:0:33:0,0,0	0/1:0,0:0:33:0,0,0	0/0:0,0:0:33:0,0,0	0/0:0,0:0:33:0,0,0	0/0:0,0:0:33:0,0,0	0/1:0,0:0:33:0,0,0	0/1:0,0:0:33:0,0,0	1/1:0,0:0:33:0,0,0	1/1:0,0:0:33:0,0,0	0/1:0,0:0:33:0,0,0	0/1:0,0:0:33:0,0,0	0/1:0,0:0:33:0,0,0	0/1:0,0:0:33:0,0,0	./.:0,0:0	1/1:0,0:0:33:0,0,0	0/0:0,0:0:33:0,0,0	0/0:0,0:0:33:0,0,0	1/1:0,0:0:33:0,0,0	0/0:0,0:0:33:0,0,0	0/0:0,0:0:33:0,0,0	./.:0,0:0	./.:0,0:0	0/0:0,0:0:33:0,0,0	0/0:0,0:0:33:0,0,0	./.:0,0:0	0/0:0,0:0:33:0,0,0	./.:0,0:0	0/0:0,0:0:33:0,0,0	./.:0,0:0	0/0:0,0:0:33:0,0,0	0/0:0,0:0:33:0,0,0	0/1:0,0:0:33:0,0,0	0/0:0,0:0:33:0,0,0	0/0:0,0:0:33:0,0,0	1/1:0,0:0:33:0,0,0	0/0:0,0:0:33:0,0,0	0/1:0,0:0:33:0,0,0	0/0:0,0:0:33:0,0,0	1/1:0,0:0:33:0,0,0	0/0:0,0:0:33:0,0,0	0/1:0,0:0:33:0,0,0	1/1:0,0:0:33:0,0,0	0/0:0,0:0:33:0,0,0	0/1:0,0:0:33:0,0,0	0/0:0,0:0:33:0,0,0	0/1:0,0:0:33:0,0,0	1/1:0,0:0:33:0,0,0	0/0:0,0:0:33:0,0,0	0/0:0,0:0:33:0,0,0	0/0:0,0:0:33:0,0,0	0/1:0,0:0:33:0,0,0	0/1:0,0:0:33:0,0,0	0/0:0,0:0:33:0,0,0	0/1:0,0:0:33:0,0,0	0/1:0,0:0:33:0,0,0	0/1:0,0:0:33:0,0,0	1/1:0,0:0:33:0,0,0	0/1:0,0:0:33:0,0,0	0/1:0,0:0:33:0,0,0	0/1:0,0:0:33:0,0,0	1/1:0,0:0:33:0,0,0	0/1:0,0:0:33:0,0,0	0/1:0,0:0:33:0,0,0	0/1:0,0:0:33:0,0,0	0/1:0,0:0:33:0,0,0	0/1:0,0:0:33:0,0,0	0/1:0,0:0:33:0,0,0	0/1:0,0:0:33:0,0,0	0/1:0,0:0:33:0,0,0	0/1:0,0:0:33:0,0,0	0/1:0,0:0:33:0,0,0	0/0:0,0:0:33:0,0,0	1/1:0,0:0:33:0,0,0	1/1:0,0:0:33:0,0,0	0/1:0,0:0:33:0,0,0	0/1:0,0:0:33:0,0,0	0/0:0,0:0:33:0,0,0	0/0:0,0:0:33:0,0,0	0/1:0,0:0:33:0,0,0	0/0:0,0:0:33:0,0,0	0/0:0,0:0:33:0,0,0	0/0:0,0:0:33:0,0,0	0/0:0,0:0:33:0,0,0	0/0:0,0:0:33:0,0,0	0/0:0,0:0:33:0,0,0	1/1:0,0:0:33:0,0,0	0/0:0,0:0:33:0,0,0	1/1:0,0:0:33:0,0,0	0/0:0,0:0:33:0,0,0	0/1:0,0:0:33:0,0,0	0/0:0,0:0:33:0,0,0	0/1:0,0:0:33:0,0,0	0/0:0,0:0:33:0,0,0	0/0:0,0:0:33:0,0,0	0/1:0,0:0:33:0,0,0	0/1:0,0:0:33:0,0,0	0/0:0,0:0:33:0,0,0	0/0:0,0:0:33:0,0,0	0/1:0,0:0:33:0,0,0	0/1:0,0:0:33:0,0,0	0/0:0,0:0:33:0,0,0	0/1:0,0:0:33:0,0,0	0/1:0,0:0:33:0,0,0	0/1:0,0:0:33:0,0,0	1/1:0,0:0:33:0,0,0	0/1:0,0:0:33:0,0,0	0/0:0,0:0:33:0,0,0	0/0:0,0:0:33:0,0,0	0/1:0,0:0:33:0,0,0	0/0:0,0:0:33:0,0,0	0/1:0,0:0:33:0,0,0	0/1:0,0:0:33:0,0,0	0/1:0,0:0:33:0,0,0	0/0:0,0:0:33:0,0,0	0/0:0,0:0:33:0,0,0	0/0:0,0:0:33:0,0,0	0/0:0,0:0:33:0,0,0	0/1:0,0:0:33:0,0,0	0/0:0,0:0:33:0,0,0	0/1:0,0:0:33:0,0,0	0/0:0,0:0:33:0,0,0	0/0:0,0:0:33:0,0,0	0/0:0,0:0:33:0,0,0	0/0:0,0:0:33:0,0,0	0/0:0,0:0:33:0,0,0	0/0:0,0:0:33:0,0,0	0/1:0,0:0:33:0,0,0	0/0:0,0:0:33:0,0,0	0/0:0,0:0:33:0,0,0	0/0:0,0:0:33:0,0,0	0/1:0,0:0:33:0,0,0	0/1:0,0:0:33:0,0,0	0/1:0,0:0:33:0,0,0	0/1:0,0:0:33:0,0,0	0/1:0,0:0:33:0,0,0	0/1:0,0:0:33:0,0,0	0/1:0,0:0:33:0,0,0
NW_016017455.1	628317	SNW_016017455.1_628317	C	T	.	PASS	ANN=T|intron_variant|MODIFIER|LOC108004218|gene13|transcript|rna46|Coding|5/26|c.747+62197C>T||||||,T|intron_variant|MODIFIER|id415|Gene_rna49|transcript|rna49|Noncoding|2/2|n.149-18833C>T||||||,T|intron_variant|MODIFIER|LOC108004218|gene13|transcript|rna47|Coding|5/26|c.570+62197C>T||||||,T|intragenic_variant|MODIFIER|LOC108004266|gene15|gene_variant|gene15|||||||||;DP=0	GT:AD:DP:GQ:PL	0/0:0,0:0:33:0,0,0	0/0:0,0:0:33:0,0,0	0/0:0,0:0:33:0,0,0	0/0:0,0:0:33:0,0,0	0/0:0,0:0:33:0,0,0	0/0:0,0:0:33:0,0,0	0/0:0,0:0:33:0,0,0	0/0:0,0:0:33:0,0,0	0/0:0,0:0:33:0,0,0	0/0:0,0:0:33:0,0,0	0/0:0,0:0:33:0,0,0	0/0:0,0:0:33:0,0,0	0/0:0,0:0:33:0,0,0	0/0:0,0:0:33:0,0,0	0/0:0,0:0:33:0,0,0	0/0:0,0:0:33:0,0,0	0/0:0,0:0:33:0,0,0	0/0:0,0:0:33:0,0,0	0/0:0,0:0:33:0,0,0	0/0:0,0:0:33:0,0,0	0/0:0,0:0:33:0,0,0	0/0:0,0:0:33:0,0,0	0/0:0,0:0:33:0,0,0	0/0:0,0:0:33:0,0,0	0/0:0,0:0:33:0,0,0	0/0:0,0:0:33:0,0,0	0/0:0,0:0:33:0,0,0	0/0:0,0:0:33:0,0,0	0/0:0,0:0:33:0,0,0	0/0:0,0:0:33:0,0,0	0/0:0,0:0:33:0,0,0	0/0:0,0:0:33:0,0,0	0/0:0,0:0:33:0,0,0	0/0:0,0:0:33:0,0,0	0/0:0,0:0:33:0,0,0	0/0:0,0:0:33:0,0,0	0/0:0,0:0:33:0,0,0	0/0:0,0:0:33:0,0,0	0/0:0,0:0:33:0,0,0	0/0:0,0:0:33:0,0,0	0/0:0,0:0:33:0,0,0	0/0:0,0:0:33:0,0,0	0/1:0,0:0:33:0,0,0	0/0:0,0:0:33:0,0,0	0/0:0,0:0:33:0,0,0	0/0:0,0:0:33:0,0,0	0/0:0,0:0:33:0,0,0	0/0:0,0:0:33:0,0,0	0/0:0,0:0:33:0,0,0	0/0:0,0:0:33:0,0,0	0/0:0,0:0:33:0,0,0	0/1:0,0:0:33:0,0,0	0/0:0,0:0:33:0,0,0	0/1:0,0:0:33:0,0,0	0/0:0,0:0:33:0,0,0	0/0:0,0:0:33:0,0,0	0/1:0,0:0:33:0,0,0	0/0:0,0:0:33:0,0,0	0/0:0,0:0:33:0,0,0	0/0:0,0:0:33:0,0,0	0/0:0,0:0:33:0,0,0	0/0:0,0:0:33:0,0,0	0/0:0,0:0:33:0,0,0	0/0:0,0:0:33:0,0,0	0/0:0,0:0:33:0,0,0	0/0:0,0:0:33:0,0,0	0/0:0,0:0:33:0,0,0	0/0:0,0:0:33:0,0,0	0/0:0,0:0:33:0,0,0	0/0:0,0:0:33:0,0,0	0/0:0,0:0:33:0,0,0	0/0:0,0:0:33:0,0,0	0/0:0,0:0:33:0,0,0	0/0:0,0:0:33:0,0,0	0/0:0,0:0:33:0,0,0	0/0:0,0:0:33:0,0,0	0/0:0,0:0:33:0,0,0	0/0:0,0:0:33:0,0,0	0/0:0,0:0:33:0,0,0	0/0:0,0:0:33:0,0,0	0/0:0,0:0:33:0,0,0	0/0:0,0:0:33:0,0,0	0/0:0,0:0:33:0,0,0	0/0:0,0:0:33:0,0,0	0/0:0,0:0:33:0,0,0	0/0:0,0:0:33:0,0,0	0/0:0,0:0:33:0,0,0	0/0:0,0:0:33:0,0,0	0/0:0,0:0:33:0,0,0	0/0:0,0:0:33:0,0,0	0/0:0,0:0:33:0,0,0	0/0:0,0:0:33:0,0,0	0/0:0,0:0:33:0,0,0	0/0:0,0:0:33:0,0,0	0/0:0,0:0:33:0,0,0	0/0:0,0:0:33:0,0,0	0/0:0,0:0:33:0,0,0	0/0:0,0:0:33:0,0,0	0/0:0,0:0:33:0,0,0	0/0:0,0:0:33:0,0,0	0/0:0,0:0:33:0,0,0	0/0:0,0:0:33:0,0,0	0/0:0,0:0:33:0,0,0	0/0:0,0:0:33:0,0,0	0/0:0,0:0:33:0,0,0	0/0:0,0:0:33:0,0,0	0/0:0,0:0:33:0,0,0	0/0:0,0:0:33:0,0,0	0/0:0,0:0:33:0,0,0	0/0:0,0:0:33:0,0,0	0/0:0,0:0:33:0,0,0	0/1:0,0:0:33:0,0,0	0/1:0,0:0:33:0,0,0	0/1:0,0:0:33:0,0,0	0/1:0,0:0:33:0,0,0	0/1:0,0:0:33:0,0,0	1/1:0,0:0:33:0,0,0	1/1:0,0:0:33:0,0,0	0/1:0,0:0:33:0,0,0	0/0:0,0:0:33:0,0,0	1/1:0,0:0:33:0,0,0	1/1:0,0:0:33:0,0,0	1/1:0,0:0:33:0,0,0	0/1:0,0:0:33:0,0,0	0/1:0,0:0:33:0,0,0	1/1:0,0:0:33:0,0,0	0/0:0,0:0:33:0,0,0	0/1:0,0:0:33:0,0,0	0/0:0,0:0:33:0,0,0	0/0:0,0:0:33:0,0,0	0/1:0,0:0:33:0,0,0	0/0:0,0:0:33:0,0,0	0/0:0,0:0:33:0,0,0	0/0:0,0:0:33:0,0,0	0/1:0,0:0:33:0,0,0	0/0:0,0:0:33:0,0,0	0/0:0,0:0:33:0,0,0	0/0:0,0:0:33:0,0,0	0/0:0,0:0:33:0,0,0	0/0:0,0:0:33:0,0,0	0/1:0,0:0:33:0,0,0	0/0:0,0:0:33:0,0,0	0/0:0,0:0:33:0,0,0	0/0:0,0:0:33:0,0,0	0/0:0,0:0:33:0,0,0	0/0:0,0:0:33:0,0,0	0/0:0,0:0:33:0,0,0	0/0:0,0:0:33:0,0,0	0/0:0,0:0:33:0,0,0	0/0:0,0:0:33:0,0,0	0/0:0,0:0:33:0,0,0	0/0:0,0:0:33:0,0,0	0/0:0,0:0:33:0,0,0	0/0:0,0:0:33:0,0,0	0/0:0,0:0:33:0,0,0	0/0:0,0:0:33:0,0,0	0/0:0,0:0:33:0,0,0	0/0:0,0:0:33:0,0,0	0/0:0,0:0:33:0,0,0	0/0:0,0:0:33:0,0,0	0/0:0,0:0:33:0,0,0	0/0:0,0:0:33:0,0,0	0/0:0,0:0:33:0,0,0	0/0:0,0:0:33:0,0,0	0/0:0,0:0:33:0,0,0	0/0:0,0:0:33:0,0,0	0/0:0,0:0:33:0,0,0	0/0:0,0:0:33:0,0,0	0/0:0,0:0:33:0,0,0	0/0:0,0:0:33:0,0,0	0/0:0,0:0:33:0,0,0	0/0:0,0:0:33:0,0,0	0/0:0,0:0:33:0,0,0	0/0:0,0:0:33:0,0,0	0/0:0,0:0:33:0,0,0	0/0:0,0:0:33:0,0,0	0/0:0,0:0:33:0,0,0	0/0:0,0:0:33:0,0,0	0/0:0,0:0:33:0,0,0	0/0:0,0:0:33:0,0,0	0/0:0,0:0:33:0,0,0	0/0:0,0:0:33:0,0,0	0/0:0,0:0:33:0,0,0	0/0:0,0:0:33:0,0,0	0/0:0,0:0:33:0,0,0	0/0:0,0:0:33:0,0,0	0/0:0,0:0:33:0,0,0	0/0:0,0:0:33:0,0,0	0/0:0,0:0:33:0,0,0	0/0:0,0:0:33:0,0,0	0/0:0,0:0:33:0,0,0	0/0:0,0:0:33:0,0,0	0/0:0,0:0:33:0,0,0	0/0:0,0:0:33:0,0,0	0/0:0,0:0:33:0,0,0	0/0:0,0:0:33:0,0,0	0/0:0,0:0:33:0,0,0	0/0:0,0:0:33:0,0,0	0/0:0,0:0:33:0,0,0	0/0:0,0:0:33:0,0,0	0/0:0,0:0:33:0,0,0	0/0:0,0:0:33:0,0,0	0/0:0,0:0:33:0,0,0	0/0:0,0:0:33:0,0,0	0/0:0,0:0:33:0,0,0	0/0:0,0:0:33:0,0,0	0/0:0,0:0:33:0,0,0	0/0:0,0:0:33:0,0,0	0/0:0,0:0:33:0,0,0	0/0:0,0:0:33:0,0,0	0/0:0,0:0:33:0,0,0	0/0:0,0:0:33:0,0,0	0/1:0,0:0:33:0,0,0	0/1:0,0:0:33:0,0,0	0/1:0,0:0:33:0,0,0	0/0:0,0:0:33:0,0,0	0/0:0,0:0:33:0,0,0	0/1:0,0:0:33:0,0,0	0/1:0,0:0:33:0,0,0	0/0:0,0:0:33:0,0,0	0/0:0,0:0:33:0,0,0	0/0:0,0:0:33:0,0,0	0/0:0,0:0:33:0,0,0	0/0:0,0:0:33:0,0,0	0/0:0,0:0:33:0,0,0	0/0:0,0:0:33:0,0,0	0/0:0,0:0:33:0,0,0	0/0:0,0:0:33:0,0,0	0/0:0,0:0:33:0,0,0	0/0:0,0:0:33:0,0,0	0/0:0,0:0:33:0,0,0	0/0:0,0:0:33:0,0,0	0/0:0,0:0:33:0,0,0	0/0:0,0:0:33:0,0,0	0/1:0,0:0:33:0,0,0	0/0:0,0:0:33:0,0,0	0/0:0,0:0:33:0,0,0	0/0:0,0:0:33:0,0,0	0/0:0,0:0:33:0,0,0	0/0:0,0:0:33:0,0,0	0/0:0,0:0:33:0,0,0	0/0:0,0:0:33:0,0,0	0/0:0,0:0:33:0,0,0
NW_016017455.1	721565	SNW_016017455.1_721565	A	G	.	PASS	ANN=G|intron_variant|MODIFIER|LOC108004218|gene13|transcript|rna46|Coding|5/26|c.748-23330A>G||||||,G|intron_variant|MODIFIER|LOC108004253|gene16|transcript|rna50|Coding|1/2|c.64+21649T>C||||||,G|intron_variant|MODIFIER|LOC108004218|gene13|transcript|rna47|Coding|5/26|c.571-23330A>G||||||,G|intron_variant|MODIFIER|LOC108004253|gene16|transcript|rna51|Coding|2/3|c.16+11361T>C||||||;DP=0	GT:AD:DP:GQ:PL	0/0:0,0:0:33:0,0,0	0/0:0,0:0:33:0,0,0	0/0:0,0:0:33:0,0,0	0/0:0,0:0:33:0,0,0	0/0:0,0:0:33:0,0,0	0/0:0,0:0:33:0,0,0	0/0:0,0:0:33:0,0,0	0/0:0,0:0:33:0,0,0	0/1:0,0:0:33:0,0,0	0/1:0,0:0:33:0,0,0	./.:0,0:0	0/0:0,0:0:33:0,0,0	0/0:0,0:0:33:0,0,0	0/1:0,0:0:33:0,0,0	0/1:0,0:0:33:0,0,0	0/0:0,0:0:33:0,0,0	0/1:0,0:0:33:0,0,0	./.:0,0:0	0/0:0,0:0:33:0,0,0	0/1:0,0:0:33:0,0,0	0/0:0,0:0:33:0,0,0	0/1:0,0:0:33:0,0,0	0/1:0,0:0:33:0,0,0	./.:0,0:0	0/1:0,0:0:33:0,0,0	0/0:0,0:0:33:0,0,0	0/0:0,0:0:33:0,0,0	0/0:0,0:0:33:0,0,0	0/1:0,0:0:33:0,0,0	0/0:0,0:0:33:0,0,0	./.:0,0:0	0/1:0,0:0:33:0,0,0	0/0:0,0:0:33:0,0,0	0/0:0,0:0:33:0,0,0	0/0:0,0:0:33:0,0,0	0/0:0,0:0:33:0,0,0	0/0:0,0:0:33:0,0,0	0/0:0,0:0:33:0,0,0	0/0:0,0:0:33:0,0,0	0/1:0,0:0:33:0,0,0	0/1:0,0:0:33:0,0,0	./.:0,0:0	1/1:0,0:0:33:0,0,0	0/1:0,0:0:33:0,0,0	0/1:0,0:0:33:0,0,0	./.:0,0:0	./.:0,0:0	0/1:0,0:0:33:0,0,0	0/1:0,0:0:33:0,0,0	0/0:0,0:0:33:0,0,0	0/0:0,0:0:33:0,0,0	./.:0,0:0	0/1:0,0:0:33:0,0,0	./.:0,0:0	0/1:0,0:0:33:0,0,0	0/0:0,0:0:33:0,0,0	1/1:0,0:0:33:0,0,0	0/0:0,0:0:33:0,0,0	0/0:0,0:0:33:0,0,0	0/0:0,0:0:33:0,0,0	0/0:0,0:0:33:0,0,0	0/0:0,0:0:33:0,0,0	0/0:0,0:0:33:0,0,0	0/0:0,0:0:33:0,0,0	./.:0,0:0	0/0:0,0:0:33:0,0,0	0/0:0,0:0:33:0,0,0	0/0:0,0:0:33:0,0,0	0/1:0,0:0:33:0,0,0	0/0:0,0:0:33:0,0,0	0/0:0,0:0:33:0,0,0	./.:0,0:0	0/0:0,0:0:33:0,0,0	0/0:0,0:0:33:0,0,0	0/0:0,0:0:33:0,0,0	./.:0,0:0	0/0:0,0:0:33:0,0,0	0/0:0,0:0:33:0,0,0	0/0:0,0:0:33:0,0,0	0/0:0,0:0:33:0,0,0	0/0:0,0:0:33:0,0,0	0/0:0,0:0:33:0,0,0	0/0:0,0:0:33:0,0,0	0/0:0,0:0:33:0,0,0	0/0:0,0:0:33:0,0,0	0/1:0,0:0:33:0,0,0	0/0:0,0:0:33:0,0,0	0/0:0,0:0:33:0,0,0	0/0:0,0:0:33:0,0,0	0/0:0,0:0:33:0,0,0	0/0:0,0:0:33:0,0,0	0/0:0,0:0:33:0,0,0	0/0:0,0:0:33:0,0,0	0/0:0,0:0:33:0,0,0	0/0:0,0:0:33:0,0,0	0/0:0,0:0:33:0,0,0	1/1:0,0:0:33:0,0,0	0/0:0,0:0:33:0,0,0	0/0:0,0:0:33:0,0,0	0/1:0,0:0:33:0,0,0	0/0:0,0:0:33:0,0,0	0/0:0,0:0:33:0,0,0	0/0:0,0:0:33:0,0,0	./.:0,0:0	0/0:0,0:0:33:0,0,0	0/0:0,0:0:33:0,0,0	0/0:0,0:0:33:0,0,0	0/0:0,0:0:33:0,0,0	0/0:0,0:0:33:0,0,0	0/0:0,0:0:33:0,0,0	0/1:0,0:0:33:0,0,0	0/0:0,0:0:33:0,0,0	0/0:0,0:0:33:0,0,0	0/1:0,0:0:33:0,0,0	0/1:0,0:0:33:0,0,0	0/0:0,0:0:33:0,0,0	0/0:0,0:0:33:0,0,0	0/0:0,0:0:33:0,0,0	0/0:0,0:0:33:0,0,0	0/0:0,0:0:33:0,0,0	0/0:0,0:0:33:0,0,0	0/1:0,0:0:33:0,0,0	0/1:0,0:0:33:0,0,0	0/1:0,0:0:33:0,0,0	0/0:0,0:0:33:0,0,0	0/1:0,0:0:33:0,0,0	0/0:0,0:0:33:0,0,0	0/0:0,0:0:33:0,0,0	0/1:0,0:0:33:0,0,0	0/0:0,0:0:33:0,0,0	0/0:0,0:0:33:0,0,0	0/1:0,0:0:33:0,0,0	0/0:0,0:0:33:0,0,0	0/1:0,0:0:33:0,0,0	0/0:0,0:0:33:0,0,0	0/1:0,0:0:33:0,0,0	0/1:0,0:0:33:0,0,0	0/1:0,0:0:33:0,0,0	./.:0,0:0	0/1:0,0:0:33:0,0,0	0/0:0,0:0:33:0,0,0	./.:0,0:0	0/0:0,0:0:33:0,0,0	0/0:0,0:0:33:0,0,0	0/0:0,0:0:33:0,0,0	0/0:0,0:0:33:0,0,0	0/0:0,0:0:33:0,0,0	0/0:0,0:0:33:0,0,0	0/1:0,0:0:33:0,0,0	0/0:0,0:0:33:0,0,0	0/0:0,0:0:33:0,0,0	0/1:0,0:0:33:0,0,0	0/0:0,0:0:33:0,0,0	0/0:0,0:0:33:0,0,0	0/1:0,0:0:33:0,0,0	0/0:0,0:0:33:0,0,0	0/0:0,0:0:33:0,0,0	0/0:0,0:0:33:0,0,0	0/0:0,0:0:33:0,0,0	0/0:0,0:0:33:0,0,0	0/0:0,0:0:33:0,0,0	0/0:0,0:0:33:0,0,0	0/0:0,0:0:33:0,0,0	0/0:0,0:0:33:0,0,0	0/0:0,0:0:33:0,0,0	0/0:0,0:0:33:0,0,0	0/0:0,0:0:33:0,0,0	0/0:0,0:0:33:0,0,0	0/0:0,0:0:33:0,0,0	0/0:0,0:0:33:0,0,0	0/0:0,0:0:33:0,0,0	0/0:0,0:0:33:0,0,0	0/0:0,0:0:33:0,0,0	0/0:0,0:0:33:0,0,0	0/0:0,0:0:33:0,0,0	0/0:0,0:0:33:0,0,0	0/0:0,0:0:33:0,0,0	0/0:0,0:0:33:0,0,0	0/1:0,0:0:33:0,0,0	0/0:0,0:0:33:0,0,0	0/0:0,0:0:33:0,0,0	0/0:0,0:0:33:0,0,0	0/0:0,0:0:33:0,0,0	0/0:0,0:0:33:0,0,0	0/0:0,0:0:33:0,0,0	0/0:0,0:0:33:0,0,0	1/1:0,0:0:33:0,0,0	0/1:0,0:0:33:0,0,0	0/0:0,0:0:33:0,0,0	1/1:0,0:0:33:0,0,0	0/1:0,0:0:33:0,0,0	0/0:0,0:0:33:0,0,0	1/1:0,0:0:33:0,0,0	0/0:0,0:0:33:0,0,0	0/1:0,0:0:33:0,0,0	0/1:0,0:0:33:0,0,0	./.:0,0:0	0/1:0,0:0:33:0,0,0	0/0:0,0:0:33:0,0,0	0/0:0,0:0:33:0,0,0	0/0:0,0:0:33:0,0,0	0/0:0,0:0:33:0,0,0	0/0:0,0:0:33:0,0,0	0/0:0,0:0:33:0,0,0	0/1:0,0:0:33:0,0,0	0/1:0,0:0:33:0,0,0	0/0:0,0:0:33:0,0,0	0/0:0,0:0:33:0,0,0	0/1:0,0:0:33:0,0,0	0/0:0,0:0:33:0,0,0	0/0:0,0:0:33:0,0,0	0/0:0,0:0:33:0,0,0	0/0:0,0:0:33:0,0,0	0/0:0,0:0:33:0,0,0	0/0:0,0:0:33:0,0,0	0/0:0,0:0:33:0,0,0	0/0:0,0:0:33:0,0,0	0/0:0,0:0:33:0,0,0	0/0:0,0:0:33:0,0,0	0/0:0,0:0:33:0,0,0	0/0:0,0:0:33:0,0,0	0/1:0,0:0:33:0,0,0	0/0:0,0:0:33:0,0,0	./.:0,0:0	0/0:0,0:0:33:0,0,0	0/0:0,0:0:33:0,0,0	0/0:0,0:0:33:0,0,0	0/0:0,0:0:33:0,0,0	0/1:0,0:0:33:0,0,0	0/1:0,0:0:33:0,0,0	1/1:0,0:0:33:0,0,0	1/1:0,0:0:33:0,0,0	0/1:0,0:0:33:0,0,0	0/1:0,0:0:33:0,0,0	0/0:0,0:0:33:0,0,0	0/0:0,0:0:33:0,0,0	0/0:0,0:0:33:0,0,0	0/0:0,0:0:33:0,0,0	0/0:0,0:0:33:0,0,0	0/0:0,0:0:33:0,0,0	0/0:0,0:0:33:0,0,0	0/0:0,0:0:33:0,0,0	0/0:0,0:0:33:0,0,0
NW_016017455.1	734133	SNW_016017455.1_734133	C	T	.	PASS	ANN=T|intron_variant|MODIFIER|LOC108004218|gene13|transcript|rna46|Coding|5/26|c.748-10762C>T||||||,T|intron_variant|MODIFIER|LOC108004253|gene16|transcript|rna50|Coding|1/2|c.64+9081G>A||||||,T|intron_variant|MODIFIER|LOC108004218|gene13|transcript|rna47|Coding|5/26|c.571-10762C>T||||||,T|intron_variant|MODIFIER|LOC108004253|gene16|transcript|rna51|Coding|1/3|c.-61-1131G>A||||||;DP=0	GT:AD:DP:GQ:PL	0/0:0,0:0:33:0,0,0	0/0:0,0:0:33:0,0,0	0/0:0,0:0:33:0,0,0	0/0:0,0:0:33:0,0,0	0/0:0,0:0:33:0,0,0	0/0:0,0:0:33:0,0,0	0/0:0,0:0:33:0,0,0	0/0:0,0:0:33:0,0,0	0/0:0,0:0:33:0,0,0	0/0:0,0:0:33:0,0,0	0/0:0,0:0:33:0,0,0	0/0:0,0:0:33:0,0,0	0/0:0,0:0:33:0,0,0	0/0:0,0:0:33:0,0,0	0/0:0,0:0:33:0,0,0	0/0:0,0:0:33:0,0,0	0/0:0,0:0:33:0,0,0	0/0:0,0:0:33:0,0,0	0/0:0,0:0:33:0,0,0	0/0:0,0:0:33:0,0,0	0/0:0,0:0:33:0,0,0	0/0:0,0:0:33:0,0,0	0/0:0,0:0:33:0,0,0	0/0:0,0:0:33:0,0,0	0/0:0,0:0:33:0,0,0	0/0:0,0:0:33:0,0,0	0/0:0,0:0:33:0,0,0	0/0:0,0:0:33:0,0,0	0/0:0,0:0:33:0,0,0	0/0:0,0:0:33:0,0,0	0/0:0,0:0:33:0,0,0	0/0:0,0:0:33:0,0,0	0/0:0,0:0:33:0,0,0	0/0:0,0:0:33:0,0,0	0/0:0,0:0:33:0,0,0	0/0:0,0:0:33:0,0,0	0/0:0,0:0:33:0,0,0	0/0:0,0:0:33:0,0,0	0/0:0,0:0:33:0,0,0	0/0:0,0:0:33:0,0,0	0/0:0,0:0:33:0,0,0	0/0:0,0:0:33:0,0,0	./.:0,0:0	0/0:0,0:0:33:0,0,0	0/1:0,0:0:33:0,0,0	0/1:0,0:0:33:0,0,0	0/0:0,0:0:33:0,0,0	0/0:0,0:0:33:0,0,0	0/1:0,0:0:33:0,0,0	0/0:0,0:0:33:0,0,0	0/0:0,0:0:33:0,0,0	0/0:0,0:0:33:0,0,0	0/1:0,0:0:33:0,0,0	0/0:0,0:0:33:0,0,0	0/1:0,0:0:33:0,0,0	0/0:0,0:0:33:0,0,0	0/0:0,0:0:33:0,0,0	0/0:0,0:0:33:0,0,0	0/0:0,0:0:33:0,0,0	0/0:0,0:0:33:0,0,0	1/1:0,0:0:33:0,0,0	0/0:0,0:0:33:0,0,0	0/1:0,0:0:33:0,0,0	0/0:0,0:0:33:0,0,0	0/0:0,0:0:33:0,0,0	0/1:0,0:0:33:0,0,0	0/0:0,0:0:33:0,0,0	1/1:0,0:0:33:0,0,0	0/1:0,0:0:33:0,0,0	0/0:0,0:0:33:0,0,0	0/1:0,0:0:33:0,0,0	./.:0,0:0	0/0:0,0:0:33:0,0,0	0/0:0,0:0:33:0,0,0	0/1:0,0:0:33:0,0,0	0/1:0,0:0:33:0,0,0	0/1:0,0:0:33:0,0,0	0/0:0,0:0:33:0,0,0	1/1:0,0:0:33:0,0,0	0/0:0,0:0:33:0,0,0	0/0:0,0:0:33:0,0,0	0/0:0,0:0:33:0,0,0	0/0:0,0:0:33:0,0,0	0/0:0,0:0:33:0,0,0	0/0:0,0:0:33:0,0,0	0/0:0,0:0:33:0,0,0	0/0:0,0:0:33:0,0,0	0/0:0,0:0:33:0,0,0	0/0:0,0:0:33:0,0,0	0/0:0,0:0:33:0,0,0	0/0:0,0:0:33:0,0,0	0/0:0,0:0:33:0,0,0	0/0:0,0:0:33:0,0,0	0/0:0,0:0:33:0,0,0	0/0:0,0:0:33:0,0,0	0/0:0,0:0:33:0,0,0	0/0:0,0:0:33:0,0,0	0/0:0,0:0:33:0,0,0	0/0:0,0:0:33:0,0,0	0/0:0,0:0:33:0,0,0	0/0:0,0:0:33:0,0,0	0/1:0,0:0:33:0,0,0	0/0:0,0:0:33:0,0,0	0/0:0,0:0:33:0,0,0	0/0:0,0:0:33:0,0,0	0/0:0,0:0:33:0,0,0	0/0:0,0:0:33:0,0,0	0/0:0,0:0:33:0,0,0	0/0:0,0:0:33:0,0,0	0/0:0,0:0:33:0,0,0	0/0:0,0:0:33:0,0,0	0/0:0,0:0:33:0,0,0	0/0:0,0:0:33:0,0,0	0/0:0,0:0:33:0,0,0	0/0:0,0:0:33:0,0,0	0/0:0,0:0:33:0,0,0	0/0:0,0:0:33:0,0,0	0/0:0,0:0:33:0,0,0	0/0:0,0:0:33:0,0,0	0/0:0,0:0:33:0,0,0	./.:0,0:0	0/0:0,0:0:33:0,0,0	0/1:0,0:0:33:0,0,0	1/1:0,0:0:33:0,0,0	0/0:0,0:0:33:0,0,0	0/1:0,0:0:33:0,0,0	0/0:0,0:0:33:0,0,0	1/1:0,0:0:33:0,0,0	0/1:0,0:0:33:0,0,0	0/0:0,0:0:33:0,0,0	1/1:0,0:0:33:0,0,0	1/1:0,0:0:33:0,0,0	1/1:0,0:0:33:0,0,0	0/0:0,0:0:33:0,0,0	1/1:0,0:0:33:0,0,0	0/0:0,0:0:33:0,0,0	0/0:0,0:0:33:0,0,0	0/1:0,0:0:33:0,0,0	0/1:0,0:0:33:0,0,0	0/0:0,0:0:33:0,0,0	1/1:0,0:0:33:0,0,0	0/0:0,0:0:33:0,0,0	0/1:0,0:0:33:0,0,0	0/0:0,0:0:33:0,0,0	0/0:0,0:0:33:0,0,0	0/0:0,0:0:33:0,0,0	0/0:0,0:0:33:0,0,0	0/0:0,0:0:33:0,0,0	0/0:0,0:0:33:0,0,0	0/0:0,0:0:33:0,0,0	0/0:0,0:0:33:0,0,0	0/0:0,0:0:33:0,0,0	0/0:0,0:0:33:0,0,0	0/0:0,0:0:33:0,0,0	0/0:0,0:0:33:0,0,0	0/0:0,0:0:33:0,0,0	0/1:0,0:0:33:0,0,0	0/0:0,0:0:33:0,0,0	0/0:0,0:0:33:0,0,0	0/0:0,0:0:33:0,0,0	0/0:0,0:0:33:0,0,0	0/0:0,0:0:33:0,0,0	0/0:0,0:0:33:0,0,0	0/0:0,0:0:33:0,0,0	0/0:0,0:0:33:0,0,0	0/0:0,0:0:33:0,0,0	0/0:0,0:0:33:0,0,0	0/1:0,0:0:33:0,0,0	0/1:0,0:0:33:0,0,0	0/1:0,0:0:33:0,0,0	0/1:0,0:0:33:0,0,0	0/1:0,0:0:33:0,0,0	0/0:0,0:0:33:0,0,0	./.:0,0:0	0/0:0,0:0:33:0,0,0	0/0:0,0:0:33:0,0,0	0/0:0,0:0:33:0,0,0	0/0:0,0:0:33:0,0,0	0/0:0,0:0:33:0,0,0	0/0:0,0:0:33:0,0,0	0/1:0,0:0:33:0,0,0	0/0:0,0:0:33:0,0,0	0/0:0,0:0:33:0,0,0	0/0:0,0:0:33:0,0,0	0/0:0,0:0:33:0,0,0	0/0:0,0:0:33:0,0,0	0/0:0,0:0:33:0,0,0	0/0:0,0:0:33:0,0,0	0/0:0,0:0:33:0,0,0	0/0:0,0:0:33:0,0,0	0/0:0,0:0:33:0,0,0	0/0:0,0:0:33:0,0,0	0/0:0,0:0:33:0,0,0	0/0:0,0:0:33:0,0,0	0/0:0,0:0:33:0,0,0	0/0:0,0:0:33:0,0,0	0/0:0,0:0:33:0,0,0	0/0:0,0:0:33:0,0,0	0/0:0,0:0:33:0,0,0	0/0:0,0:0:33:0,0,0	0/0:0,0:0:33:0,0,0	0/0:0,0:0:33:0,0,0	0/0:0,0:0:33:0,0,0	0/0:0,0:0:33:0,0,0	0/0:0,0:0:33:0,0,0	0/0:0,0:0:33:0,0,0	0/0:0,0:0:33:0,0,0	0/0:0,0:0:33:0,0,0	0/0:0,0:0:33:0,0,0	0/0:0,0:0:33:0,0,0	0/0:0,0:0:33:0,0,0	0/0:0,0:0:33:0,0,0	0/0:0,0:0:33:0,0,0	0/0:0,0:0:33:0,0,0	0/0:0,0:0:33:0,0,0	0/0:0,0:0:33:0,0,0	0/0:0,0:0:33:0,0,0	0/0:0,0:0:33:0,0,0	0/0:0,0:0:33:0,0,0	0/0:0,0:0:33:0,0,0	0/0:0,0:0:33:0,0,0	0/0:0,0:0:33:0,0,0	0/0:0,0:0:33:0,0,0	0/0:0,0:0:33:0,0,0	0/0:0,0:0:33:0,0,0	0/0:0,0:0:33:0,0,0	0/0:0,0:0:33:0,0,0	0/0:0,0:0:33:0,0,0	0/0:0,0:0:33:0,0,0	0/1:0,0:0:33:0,0,0	0/0:0,0:0:33:0,0,0	0/0:0,0:0:33:0,0,0	0/0:0,0:0:33:0,0,0	0/0:0,0:0:33:0,0,0	./.:0,0:0	0/0:0,0:0:33:0,0,0	0/0:0,0:0:33:0,0,0	0/0:0,0:0:33:0,0,0	0/0:0,0:0:33:0,0,0	0/0:0,0:0:33:0,0,0	0/0:0,0:0:33:0,0,0	0/0:0,0:0:33:0,0,0	0/0:0,0:0:33:0,0,0
NW_016017455.1	933796	SNW_016017455.1_933796	T	C	.	PASS	ANN=C|intergenic_region|MODIFIER|LOC108002084-LOC107993886|gene36-gene37|intergenic_region|gene36-gene37|||||||||;DP=0	GT:AD:DP:GQ:PL	1/1:0,0:0:33:0,0,0	1/1:0,0:0:33:0,0,0	./.:0,0:0	1/1:0,0:0:33:0,0,0	0/1:0,0:0:33:0,0,0	1/1:0,0:0:33:0,0,0	1/1:0,0:0:33:0,0,0	1/1:0,0:0:33:0,0,0	1/1:0,0:0:33:0,0,0	1/1:0,0:0:33:0,0,0	1/1:0,0:0:33:0,0,0	1/1:0,0:0:33:0,0,0	1/1:0,0:0:33:0,0,0	1/1:0,0:0:33:0,0,0	1/1:0,0:0:33:0,0,0	1/1:0,0:0:33:0,0,0	1/1:0,0:0:33:0,0,0	./.:0,0:0	1/1:0,0:0:33:0,0,0	0/1:0,0:0:33:0,0,0	1/1:0,0:0:33:0,0,0	0/1:0,0:0:33:0,0,0	1/1:0,0:0:33:0,0,0	0/1:0,0:0:33:0,0,0	1/1:0,0:0:33:0,0,0	1/1:0,0:0:33:0,0,0	1/1:0,0:0:33:0,0,0	1/1:0,0:0:33:0,0,0	1/1:0,0:0:33:0,0,0	1/1:0,0:0:33:0,0,0	1/1:0,0:0:33:0,0,0	1/1:0,0:0:33:0,0,0	1/1:0,0:0:33:0,0,0	1/1:0,0:0:33:0,0,0	1/1:0,0:0:33:0,0,0	1/1:0,0:0:33:0,0,0	1/1:0,0:0:33:0,0,0	1/1:0,0:0:33:0,0,0	1/1:0,0:0:33:0,0,0	1/1:0,0:0:33:0,0,0	0/1:0,0:0:33:0,0,0	./.:0,0:0	1/1:0,0:0:33:0,0,0	1/1:0,0:0:33:0,0,0	1/1:0,0:0:33:0,0,0	0/1:0,0:0:33:0,0,0	./.:0,0:0	0/1:0,0:0:33:0,0,0	1/1:0,0:0:33:0,0,0	0/0:0,0:0:33:0,0,0	0/1:0,0:0:33:0,0,0	0/0:0,0:0:33:0,0,0	1/1:0,0:0:33:0,0,0	0/0:0,0:0:33:0,0,0	0/1:0,0:0:33:0,0,0	0/0:0,0:0:33:0,0,0	0/1:0,0:0:33:0,0,0	1/1:0,0:0:33:0,0,0	0/0:0,0:0:33:0,0,0	1/1:0,0:0:33:0,0,0	1/1:0,0:0:33:0,0,0	0/0:0,0:0:33:0,0,0	0/1:0,0:0:33:0,0,0	0/0:0,0:0:33:0,0,0	./.:0,0:0	1/1:0,0:0:33:0,0,0	./.:0,0:0	1/1:0,0:0:33:0,0,0	1/1:0,0:0:33:0,0,0	0/0:0,0:0:33:0,0,0	0/1:0,0:0:33:0,0,0	1/1:0,0:0:33:0,0,0	1/1:0,0:0:33:0,0,0	1/1:0,0:0:33:0,0,0	0/1:0,0:0:33:0,0,0	0/1:0,0:0:33:0,0,0	0/1:0,0:0:33:0,0,0	1/1:0,0:0:33:0,0,0	0/0:0,0:0:33:0,0,0	0/0:0,0:0:33:0,0,0	./.:0,0:0	1/1:0,0:0:33:0,0,0	1/1:0,0:0:33:0,0,0	1/1:0,0:0:33:0,0,0	0/1:0,0:0:33:0,0,0	1/1:0,0:0:33:0,0,0	1/1:0,0:0:33:0,0,0	0/0:0,0:0:33:0,0,0	0/0:0,0:0:33:0,0,0	0/0:0,0:0:33:0,0,0	0/0:0,0:0:33:0,0,0	0/0:0,0:0:33:0,0,0	0/0:0,0:0:33:0,0,0	0/1:0,0:0:33:0,0,0	1/1:0,0:0:33:0,0,0	1/1:0,0:0:33:0,0,0	0/0:0,0:0:33:0,0,0	1/1:0,0:0:33:0,0,0	0/1:0,0:0:33:0,0,0	0/1:0,0:0:33:0,0,0	1/1:0,0:0:33:0,0,0	0/0:0,0:0:33:0,0,0	0/1:0,0:0:33:0,0,0	1/1:0,0:0:33:0,0,0	1/1:0,0:0:33:0,0,0	1/1:0,0:0:33:0,0,0	1/1:0,0:0:33:0,0,0	1/1:0,0:0:33:0,0,0	1/1:0,0:0:33:0,0,0	1/1:0,0:0:33:0,0,0	1/1:0,0:0:33:0,0,0	0/0:0,0:0:33:0,0,0	0/0:0,0:0:33:0,0,0	0/0:0,0:0:33:0,0,0	0/0:0,0:0:33:0,0,0	0/0:0,0:0:33:0,0,0	0/1:0,0:0:33:0,0,0	0/1:0,0:0:33:0,0,0	0/0:0,0:0:33:0,0,0	1/1:0,0:0:33:0,0,0	1/1:0,0:0:33:0,0,0	1/1:0,0:0:33:0,0,0	1/1:0,0:0:33:0,0,0	1/1:0,0:0:33:0,0,0	0/1:0,0:0:33:0,0,0	1/1:0,0:0:33:0,0,0	1/1:0,0:0:33:0,0,0	1/1:0,0:0:33:0,0,0	0/0:0,0:0:33:0,0,0	0/0:0,0:0:33:0,0,0	1/1:0,0:0:33:0,0,0	0/1:0,0:0:33:0,0,0	1/1:0,0:0:33:0,0,0	0/0:0,0:0:33:0,0,0	1/1:0,0:0:33:0,0,0	0/1:0,0:0:33:0,0,0	1/1:0,0:0:33:0,0,0	0/1:0,0:0:33:0,0,0	./.:0,0:0	1/1:0,0:0:33:0,0,0	0/1:0,0:0:33:0,0,0	0/1:0,0:0:33:0,0,0	0/1:0,0:0:33:0,0,0	0/1:0,0:0:33:0,0,0	0/0:0,0:0:33:0,0,0	0/1:0,0:0:33:0,0,0	0/0:0,0:0:33:0,0,0	0/1:0,0:0:33:0,0,0	0/1:0,0:0:33:0,0,0	0/0:0,0:0:33:0,0,0	1/1:0,0:0:33:0,0,0	1/1:0,0:0:33:0,0,0	1/1:0,0:0:33:0,0,0	1/1:0,0:0:33:0,0,0	1/1:0,0:0:33:0,0,0	1/1:0,0:0:33:0,0,0	0/1:0,0:0:33:0,0,0	1/1:0,0:0:33:0,0,0	1/1:0,0:0:33:0,0,0	0/0:0,0:0:33:0,0,0	1/1:0,0:0:33:0,0,0	./.:0,0:0	./.:0,0:0	1/1:0,0:0:33:0,0,0	1/1:0,0:0:33:0,0,0	1/1:0,0:0:33:0,0,0	1/1:0,0:0:33:0,0,0	1/1:0,0:0:33:0,0,0	./.:0,0:0	1/1:0,0:0:33:0,0,0	1/1:0,0:0:33:0,0,0	1/1:0,0:0:33:0,0,0	0/1:0,0:0:33:0,0,0	0/1:0,0:0:33:0,0,0	0/1:0,0:0:33:0,0,0	1/1:0,0:0:33:0,0,0	./.:0,0:0	1/1:0,0:0:33:0,0,0	1/1:0,0:0:33:0,0,0	1/1:0,0:0:33:0,0,0	1/1:0,0:0:33:0,0,0	0/1:0,0:0:33:0,0,0	1/1:0,0:0:33:0,0,0	./.:0,0:0	0/1:0,0:0:33:0,0,0	0/1:0,0:0:33:0,0,0	0/0:0,0:0:33:0,0,0	./.:0,0:0	0/0:0,0:0:33:0,0,0	0/0:0,0:0:33:0,0,0	./.:0,0:0	./.:0,0:0	./.:0,0:0	1/1:0,0:0:33:0,0,0	0/1:0,0:0:33:0,0,0	0/1:0,0:0:33:0,0,0	1/1:0,0:0:33:0,0,0	0/0:0,0:0:33:0,0,0	0/1:0,0:0:33:0,0,0	0/0:0,0:0:33:0,0,0	0/1:0,0:0:33:0,0,0	0/1:0,0:0:33:0,0,0	0/0:0,0:0:33:0,0,0	0/0:0,0:0:33:0,0,0	1/1:0,0:0:33:0,0,0	1/1:0,0:0:33:0,0,0	1/1:0,0:0:33:0,0,0	./.:0,0:0	1/1:0,0:0:33:0,0,0	1/1:0,0:0:33:0,0,0	1/1:0,0:0:33:0,0,0	1/1:0,0:0:33:0,0,0	1/1:0,0:0:33:0,0,0	1/1:0,0:0:33:0,0,0	1/1:0,0:0:33:0,0,0	1/1:0,0:0:33:0,0,0	0/1:0,0:0:33:0,0,0	1/1:0,0:0:33:0,0,0	1/1:0,0:0:33:0,0,0	1/1:0,0:0:33:0,0,0	1/1:0,0:0:33:0,0,0	0/0:0,0:0:33:0,0,0	1/1:0,0:0:33:0,0,0	./.:0,0:0	0/1:0,0:0:33:0,0,0	./.:0,0:0	1/1:0,0:0:33:0,0,0	1/1:0,0:0:33:0,0,0	./.:0,0:0	0/0:0,0:0:33:0,0,0	./.:0,0:0	./.:0,0:0	./.:0,0:0	0/0:0,0:0:33:0,0,0	1/1:0,0:0:33:0,0,0	1/1:0,0:0:33:0,0,0	0/1:0,0:0:33:0,0,0	0/0:0,0:0:33:0,0,0	0/1:0,0:0:33:0,0,0	0/0:0,0:0:33:0,0,0	0/1:0,0:0:33:0,0,0	0/1:0,0:0:33:0,0,0	0/1:0,0:0:33:0,0,0
NW_016017455.1	992045	SNW_016017455.1_992045	T	C	.	PASS	ANN=C|synonymous_variant|LOW|LOC108003909|gene38|transcript|rna81|Coding|14/22|c.2430A>G|p.Lys810Lys|2581/4050|2430/3843|810/1280||,C|synonymous_variant|LOW|LOC108003909|gene38|transcript|rna82|Coding|14/19|c.2430A>G|p.Lys810Lys|2581/3363|2430/3129|810/1042||,C|upstream_gene_variant|MODIFIER|LOC107993886|gene37|transcript|rna80|Coding||c.-1A>G|||||4533|;DP=0	GT:AD:DP:GQ:PL	0/0:0,0:0:33:0,0,0	./.:0,0:0	0/0:0,0:0:33:0,0,0	0/0:0,0:0:33:0,0,0	0/0:0,0:0:33:0,0,0	0/0:0,0:0:33:0,0,0	0/0:0,0:0:33:0,0,0	0/0:0,0:0:33:0,0,0	0/1:0,0:0:33:0,0,0	0/1:0,0:0:33:0,0,0	0/1:0,0:0:33:0,0,0	0/1:0,0:0:33:0,0,0	0/0:0,0:0:33:0,0,0	0/0:0,0:0:33:0,0,0	0/0:0,0:0:33:0,0,0	0/1:0,0:0:33:0,0,0	0/0:0,0:0:33:0,0,0	0/0:0,0:0:33:0,0,0	0/0:0,0:0:33:0,0,0	0/0:0,0:0:33:0,0,0	0/0:0,0:0:33:0,0,0	0/0:0,0:0:33:0,0,0	0/0:0,0:0:33:0,0,0	0/0:0,0:0:33:0,0,0	0/0:0,0:0:33:0,0,0	0/0:0,0:0:33:0,0,0	0/0:0,0:0:33:0,0,0	0/0:0,0:0:33:0,0,0	0/0:0,0:0:33:0,0,0	0/0:0,0:0:33:0,0,0	0/0:0,0:0:33:0,0,0	0/0:0,0:0:33:0,0,0	0/0:0,0:0:33:0,0,0	0/1:0,0:0:33:0,0,0	0/0:0,0:0:33:0,0,0	0/1:0,0:0:33:0,0,0	0/0:0,0:0:33:0,0,0	0/1:0,0:0:33:0,0,0	0/0:0,0:0:33:0,0,0	0/1:0,0:0:33:0,0,0	0/0:0,0:0:33:0,0,0	0/0:0,0:0:33:0,0,0	0/0:0,0:0:33:0,0,0	0/0:0,0:0:33:0,0,0	0/0:0,0:0:33:0,0,0	0/0:0,0:0:33:0,0,0	0/1:0,0:0:33:0,0,0	0/0:0,0:0:33:0,0,0	0/0:0,0:0:33:0,0,0	0/0:0,0:0:33:0,0,0	0/0:0,0:0:33:0,0,0	0/0:0,0:0:33:0,0,0	0/0:0,0:0:33:0,0,0	0/0:0,0:0:33:0,0,0	0/0:0,0:0:33:0,0,0	0/0:0,0:0:33:0,0,0	0/0:0,0:0:33:0,0,0	0/0:0,0:0:33:0,0,0	./.:0,0:0	0/0:0,0:0:33:0,0,0	0/0:0,0:0:33:0,0,0	0/0:0,0:0:33:0,0,0	0/0:0,0:0:33:0,0,0	0/0:0,0:0:33:0,0,0	0/0:0,0:0:33:0,0,0	0/0:0,0:0:33:0,0,0	0/0:0,0:0:33:0,0,0	0/0:0,0:0:33:0,0,0	0/0:0,0:0:33:0,0,0	0/0:0,0:0:33:0,0,0	0/0:0,0:0:33:0,0,0	0/0:0,0:0:33:0,0,0	0/0:0,0:0:33:0,0,0	0/0:0,0:0:33:0,0,0	0/0:0,0:0:33:0,0,0	0/0:0,0:0:33:0,0,0	0/0:0,0:0:33:0,0,0	0/0:0,0:0:33:0,0,0	0/0:0,0:0:33:0,0,0	0/0:0,0:0:33:0,0,0	0/0:0,0:0:33:0,0,0	0/0:0,0:0:33:0,0,0	0/0:0,0:0:33:0,0,0	0/0:0,0:0:33:0,0,0	0/0:0,0:0:33:0,0,0	0/0:0,0:0:33:0,0,0	0/0:0,0:0:33:0,0,0	0/0:0,0:0:33:0,0,0	0/0:0,0:0:33:0,0,0	0/0:0,0:0:33:0,0,0	0/0:0,0:0:33:0,0,0	0/0:0,0:0:33:0,0,0	0/0:0,0:0:33:0,0,0	0/0:0,0:0:33:0,0,0	0/0:0,0:0:33:0,0,0	0/0:0,0:0:33:0,0,0	0/0:0,0:0:33:0,0,0	0/1:0,0:0:33:0,0,0	0/0:0,0:0:33:0,0,0	0/0:0,0:0:33:0,0,0	0/0:0,0:0:33:0,0,0	0/0:0,0:0:33:0,0,0	0/0:0,0:0:33:0,0,0	0/0:0,0:0:33:0,0,0	0/0:0,0:0:33:0,0,0	0/0:0,0:0:33:0,0,0	0/0:0,0:0:33:0,0,0	0/0:0,0:0:33:0,0,0	0/0:0,0:0:33:0,0,0	0/0:0,0:0:33:0,0,0	0/0:0,0:0:33:0,0,0	0/0:0,0:0:33:0,0,0	0/0:0,0:0:33:0,0,0	0/0:0,0:0:33:0,0,0	0/0:0,0:0:33:0,0,0	0/0:0,0:0:33:0,0,0	0/0:0,0:0:33:0,0,0	0/0:0,0:0:33:0,0,0	0/0:0,0:0:33:0,0,0	0/0:0,0:0:33:0,0,0	0/0:0,0:0:33:0,0,0	0/1:0,0:0:33:0,0,0	0/1:0,0:0:33:0,0,0	0/0:0,0:0:33:0,0,0	0/0:0,0:0:33:0,0,0	0/1:0,0:0:33:0,0,0	0/0:0,0:0:33:0,0,0	0/0:0,0:0:33:0,0,0	0/1:0,0:0:33:0,0,0	0/1:0,0:0:33:0,0,0	0/0:0,0:0:33:0,0,0	0/0:0,0:0:33:0,0,0	0/0:0,0:0:33:0,0,0	1/1:0,0:0:33:0,0,0	0/0:0,0:0:33:0,0,0	0/0:0,0:0:33:0,0,0	0/0:0,0:0:33:0,0,0	0/0:0,0:0:33:0,0,0	0/0:0,0:0:33:0,0,0	0/0:0,0:0:33:0,0,0	0/0:0,0:0:33:0,0,0	0/1:0,0:0:33:0,0,0	0/0:0,0:0:33:0,0,0	0/0:0,0:0:33:0,0,0	0/0:0,0:0:33:0,0,0	0/0:0,0:0:33:0,0,0	0/0:0,0:0:33:0,0,0	0/0:0,0:0:33:0,0,0	0/0:0,0:0:33:0,0,0	0/1:0,0:0:33:0,0,0	0/0:0,0:0:33:0,0,0	0/0:0,0:0:33:0,0,0	0/0:0,0:0:33:0,0,0	0/0:0,0:0:33:0,0,0	0/0:0,0:0:33:0,0,0	0/0:0,0:0:33:0,0,0	0/0:0,0:0:33:0,0,0	0/0:0,0:0:33:0,0,0	0/0:0,0:0:33:0,0,0	0/0:0,0:0:33:0,0,0	0/0:0,0:0:33:0,0,0	0/0:0,0:0:33:0,0,0	0/0:0,0:0:33:0,0,0	0/0:0,0:0:33:0,0,0	0/0:0,0:0:33:0,0,0	0/0:0,0:0:33:0,0,0	0/0:0,0:0:33:0,0,0	0/0:0,0:0:33:0,0,0	0/0:0,0:0:33:0,0,0	0/0:0,0:0:33:0,0,0	0/0:0,0:0:33:0,0,0	0/0:0,0:0:33:0,0,0	0/0:0,0:0:33:0,0,0	0/0:0,0:0:33:0,0,0	0/0:0,0:0:33:0,0,0	0/0:0,0:0:33:0,0,0	0/0:0,0:0:33:0,0,0	0/0:0,0:0:33:0,0,0	0/0:0,0:0:33:0,0,0	0/0:0,0:0:33:0,0,0	0/0:0,0:0:33:0,0,0	0/0:0,0:0:33:0,0,0	0/0:0,0:0:33:0,0,0	0/0:0,0:0:33:0,0,0	0/0:0,0:0:33:0,0,0	0/0:0,0:0:33:0,0,0	0/0:0,0:0:33:0,0,0	0/0:0,0:0:33:0,0,0	0/1:0,0:0:33:0,0,0	0/0:0,0:0:33:0,0,0	0/0:0,0:0:33:0,0,0	0/1:0,0:0:33:0,0,0	0/0:0,0:0:33:0,0,0	0/0:0,0:0:33:0,0,0	0/0:0,0:0:33:0,0,0	0/0:0,0:0:33:0,0,0	0/0:0,0:0:33:0,0,0	0/0:0,0:0:33:0,0,0	0/0:0,0:0:33:0,0,0	0/0:0,0:0:33:0,0,0	0/0:0,0:0:33:0,0,0	0/0:0,0:0:33:0,0,0	0/0:0,0:0:33:0,0,0	0/0:0,0:0:33:0,0,0	0/0:0,0:0:33:0,0,0	0/0:0,0:0:33:0,0,0	0/0:0,0:0:33:0,0,0	0/0:0,0:0:33:0,0,0	0/0:0,0:0:33:0,0,0	0/0:0,0:0:33:0,0,0	0/0:0,0:0:33:0,0,0	0/0:0,0:0:33:0,0,0	0/1:0,0:0:33:0,0,0	0/0:0,0:0:33:0,0,0	0/1:0,0:0:33:0,0,0	0/0:0,0:0:33:0,0,0	0/0:0,0:0:33:0,0,0	0/0:0,0:0:33:0,0,0	0/0:0,0:0:33:0,0,0	0/0:0,0:0:33:0,0,0	0/0:0,0:0:33:0,0,0	0/1:0,0:0:33:0,0,0	0/0:0,0:0:33:0,0,0	0/1:0,0:0:33:0,0,0	0/0:0,0:0:33:0,0,0	0/0:0,0:0:33:0,0,0	0/0:0,0:0:33:0,0,0	0/0:0,0:0:33:0,0,0	0/0:0,0:0:33:0,0,0	0/1:0,0:0:33:0,0,0	0/0:0,0:0:33:0,0,0	0/0:0,0:0:33:0,0,0	0/0:0,0:0:33:0,0,0	0/0:0,0:0:33:0,0,0	0/1:0,0:0:33:0,0,0	0/0:0,0:0:33:0,0,0	0/0:0,0:0:33:0,0,0	0/0:0,0:0:33:0,0,0	0/0:0,0:0:33:0,0,0	0/0:0,0:0:33:0,0,0	0/0:0,0:0:33:0,0,0	0/0:0,0:0:33:0,0,0	0/0:0,0:0:33:0,0,0
NW_016017455.1	1040731	SNW_016017455.1_1040731	G	T	.	PASS	ANN=T|upstream_gene_variant|MODIFIER|LOC107993350|gene42|transcript|rna90|Coding||c.-999G>T|||||166|,T|intergenic_region|MODIFIER|LOC108003895-LOC107993350|gene41-gene42|intergenic_region|gene41-gene42|||||||||;DP=0	GT:AD:DP:GQ:PL	0/0:0,0:0:33:0,0,0	0/0:0,0:0:33:0,0,0	0/0:0,0:0:33:0,0,0	0/0:0,0:0:33:0,0,0	0/0:0,0:0:33:0,0,0	0/0:0,0:0:33:0,0,0	0/0:0,0:0:33:0,0,0	0/0:0,0:0:33:0,0,0	0/0:0,0:0:33:0,0,0	0/0:0,0:0:33:0,0,0	0/0:0,0:0:33:0,0,0	0/0:0,0:0:33:0,0,0	0/0:0,0:0:33:0,0,0	0/0:0,0:0:33:0,0,0	0/0:0,0:0:33:0,0,0	0/0:0,0:0:33:0,0,0	0/0:0,0:0:33:0,0,0	0/0:0,0:0:33:0,0,0	0/0:0,0:0:33:0,0,0	0/0:0,0:0:33:0,0,0	0/0:0,0:0:33:0,0,0	0/0:0,0:0:33:0,0,0	0/0:0,0:0:33:0,0,0	0/0:0,0:0:33:0,0,0	0/0:0,0:0:33:0,0,0	0/0:0,0:0:33:0,0,0	0/0:0,0:0:33:0,0,0	0/0:0,0:0:33:0,0,0	0/0:0,0:0:33:0,0,0	0/0:0,0:0:33:0,0,0	0/0:0,0:0:33:0,0,0	0/0:0,0:0:33:0,0,0	0/0:0,0:0:33:0,0,0	0/0:0,0:0:33:0,0,0	0/0:0,0:0:33:0,0,0	0/0:0,0:0:33:0,0,0	0/0:0,0:0:33:0,0,0	0/0:0,0:0:33:0,0,0	0/0:0,0:0:33:0,0,0	0/0:0,0:0:33:0,0,0	0/0:0,0:0:33:0,0,0	0/0:0,0:0:33:0,0,0	0/0:0,0:0:33:0,0,0	0/0:0,0:0:33:0,0,0	0/0:0,0:0:33:0,0,0	0/0:0,0:0:33:0,0,0	0/0:0,0:0:33:0,0,0	0/0:0,0:0:33:0,0,0	0/1:0,0:0:33:0,0,0	0/1:0,0:0:33:0,0,0	0/0:0,0:0:33:0,0,0	0/1:0,0:0:33:0,0,0	0/1:0,0:0:33:0,0,0	0/0:0,0:0:33:0,0,0	0/0:0,0:0:33:0,0,0	0/1:0,0:0:33:0,0,0	0/0:0,0:0:33:0,0,0	0/0:0,0:0:33:0,0,0	0/0:0,0:0:33:0,0,0	0/0:0,0:0:33:0,0,0	0/0:0,0:0:33:0,0,0	0/0:0,0:0:33:0,0,0	0/0:0,0:0:33:0,0,0	0/0:0,0:0:33:0,0,0	0/0:0,0:0:33:0,0,0	0/0:0,0:0:33:0,0,0	0/0:0,0:0:33:0,0,0	0/0:0,0:0:33:0,0,0	0/0:0,0:0:33:0,0,0	0/0:0,0:0:33:0,0,0	0/0:0,0:0:33:0,0,0	0/0:0,0:0:33:0,0,0	0/1:0,0:0:33:0,0,0	1/1:0,0:0:33:0,0,0	1/1:0,0:0:33:0,0,0	0/1:0,0:0:33:0,0,0	0/1:0,0:0:33:0,0,0	1/1:0,0:0:33:0,0,0	0/0:0,0:0:33:0,0,0	0/0:0,0:0:33:0,0,0	0/0:0,0:0:33:0,0,0	0/0:0,0:0:33:0,0,0	0/0:0,0:0:33:0,0,0	0/0:0,0:0:33:0,0,0	0/0:0,0:0:33:0,0,0	0/0:0,0:0:33:0,0,0	0/0:0,0:0:33:0,0,0	0/0:0,0:0:33:0,0,0	0/0:0,0:0:33:0,0,0	0/0:0,0:0:33:0,0,0	0/0:0,0:0:33:0,0,0	0/0:0,0:0:33:0,0,0	0/0:0,0:0:33:0,0,0	0/0:0,0:0:33:0,0,0	0/0:0,0:0:33:0,0,0	0/0:0,0:0:33:0,0,0	0/0:0,0:0:33:0,0,0	0/0:0,0:0:33:0,0,0	0/0:0,0:0:33:0,0,0	0/0:0,0:0:33:0,0,0	0/0:0,0:0:33:0,0,0	0/0:0,0:0:33:0,0,0	0/0:0,0:0:33:0,0,0	0/0:0,0:0:33:0,0,0	0/0:0,0:0:33:0,0,0	0/0:0,0:0:33:0,0,0	0/0:0,0:0:33:0,0,0	0/0:0,0:0:33:0,0,0	0/0:0,0:0:33:0,0,0	0/0:0,0:0:33:0,0,0	0/0:0,0:0:33:0,0,0	0/0:0,0:0:33:0,0,0	0/0:0,0:0:33:0,0,0	0/0:0,0:0:33:0,0,0	0/0:0,0:0:33:0,0,0	0/0:0,0:0:33:0,0,0	0/0:0,0:0:33:0,0,0	0/0:0,0:0:33:0,0,0	0/0:0,0:0:33:0,0,0	0/0:0,0:0:33:0,0,0	0/0:0,0:0:33:0,0,0	0/1:0,0:0:33:0,0,0	0/1:0,0:0:33:0,0,0	0/0:0,0:0:33:0,0,0	0/0:0,0:0:33:0,0,0	0/1:0,0:0:33:0,0,0	0/0:0,0:0:33:0,0,0	0/0:0,0:0:33:0,0,0	0/0:0,0:0:33:0,0,0	0/0:0,0:0:33:0,0,0	0/0:0,0:0:33:0,0,0	0/0:0,0:0:33:0,0,0	0/0:0,0:0:33:0,0,0	0/0:0,0:0:33:0,0,0	0/0:0,0:0:33:0,0,0	0/0:0,0:0:33:0,0,0	0/0:0,0:0:33:0,0,0	0/0:0,0:0:33:0,0,0	0/0:0,0:0:33:0,0,0	0/0:0,0:0:33:0,0,0	0/0:0,0:0:33:0,0,0	0/0:0,0:0:33:0,0,0	0/0:0,0:0:33:0,0,0	0/0:0,0:0:33:0,0,0	0/0:0,0:0:33:0,0,0	0/1:0,0:0:33:0,0,0	0/0:0,0:0:33:0,0,0	0/1:0,0:0:33:0,0,0	0/0:0,0:0:33:0,0,0	0/1:0,0:0:33:0,0,0	0/0:0,0:0:33:0,0,0	0/0:0,0:0:33:0,0,0	0/0:0,0:0:33:0,0,0	0/1:0,0:0:33:0,0,0	0/1:0,0:0:33:0,0,0	0/1:0,0:0:33:0,0,0	0/0:0,0:0:33:0,0,0	0/0:0,0:0:33:0,0,0	0/0:0,0:0:33:0,0,0	0/0:0,0:0:33:0,0,0	0/0:0,0:0:33:0,0,0	0/0:0,0:0:33:0,0,0	0/0:0,0:0:33:0,0,0	0/0:0,0:0:33:0,0,0	0/0:0,0:0:33:0,0,0	0/0:0,0:0:33:0,0,0	0/0:0,0:0:33:0,0,0	0/0:0,0:0:33:0,0,0	0/0:0,0:0:33:0,0,0	0/0:0,0:0:33:0,0,0	0/0:0,0:0:33:0,0,0	0/0:0,0:0:33:0,0,0	0/0:0,0:0:33:0,0,0	0/0:0,0:0:33:0,0,0	0/0:0,0:0:33:0,0,0	0/0:0,0:0:33:0,0,0	0/0:0,0:0:33:0,0,0	0/1:0,0:0:33:0,0,0	0/0:0,0:0:33:0,0,0	0/0:0,0:0:33:0,0,0	0/0:0,0:0:33:0,0,0	0/0:0,0:0:33:0,0,0	0/0:0,0:0:33:0,0,0	0/0:0,0:0:33:0,0,0	0/0:0,0:0:33:0,0,0	0/0:0,0:0:33:0,0,0	0/0:0,0:0:33:0,0,0	0/0:0,0:0:33:0,0,0	0/0:0,0:0:33:0,0,0	0/0:0,0:0:33:0,0,0	0/1:0,0:0:33:0,0,0	0/0:0,0:0:33:0,0,0	0/1:0,0:0:33:0,0,0	0/0:0,0:0:33:0,0,0	0/0:0,0:0:33:0,0,0	0/1:0,0:0:33:0,0,0	0/1:0,0:0:33:0,0,0	0/1:0,0:0:33:0,0,0	0/0:0,0:0:33:0,0,0	0/0:0,0:0:33:0,0,0	0/0:0,0:0:33:0,0,0	0/0:0,0:0:33:0,0,0	0/1:0,0:0:33:0,0,0	0/0:0,0:0:33:0,0,0	0/1:0,0:0:33:0,0,0	0/1:0,0:0:33:0,0,0	0/0:0,0:0:33:0,0,0	0/0:0,0:0:33:0,0,0	0/0:0,0:0:33:0,0,0	0/0:0,0:0:33:0,0,0	0/0:0,0:0:33:0,0,0	0/1:0,0:0:33:0,0,0	0/0:0,0:0:33:0,0,0	0/0:0,0:0:33:0,0,0	0/0:0,0:0:33:0,0,0	0/0:0,0:0:33:0,0,0	0/0:0,0:0:33:0,0,0	0/0:0,0:0:33:0,0,0	0/0:0,0:0:33:0,0,0	0/0:0,0:0:33:0,0,0	0/0:0,0:0:33:0,0,0	0/0:0,0:0:33:0,0,0	0/0:0,0:0:33:0,0,0	0/0:0,0:0:33:0,0,0	0/0:0,0:0:33:0,0,0	0/0:0,0:0:33:0,0,0	0/0:0,0:0:33:0,0,0	0/0:0,0:0:33:0,0,0	0/0:0,0:0:33:0,0,0	0/0:0,0:0:33:0,0,0	0/0:0,0:0:33:0,0,0	0/0:0,0:0:33:0,0,0	0/0:0,0:0:33:0,0,0	0/0:0,0:0:33:0,0,0	0/0:0,0:0:33:0,0,0	0/0:0,0:0:33:0,0,0	0/1:0,0:0:33:0,0,0	0/1:0,0:0:33:0,0,0	0/1:0,0:0:33:0,0,0	0/0:0,0:0:33:0,0,0	0/1:0,0:0:33:0,0,0	0/0:0,0:0:33:0,0,0	0/0:0,0:0:33:0,0,0
NW_016017455.1	1076382	SNW_016017455.1_1076382	G	A	.	PASS	ANN=A|downstream_gene_variant|MODIFIER|LOC107995107|gene45|transcript|rna96|Coding||c.*683C>T|||||4816|,A|downstream_gene_variant|MODIFIER|LOC107993448|gene43|transcript|rna92|Coding||c.*2344G>A|||||619|,A|downstream_gene_variant|MODIFIER|LOC107993448|gene43|transcript|rna93|Coding||c.*2284G>A|||||619|,A|downstream_gene_variant|MODIFIER|LOC107993448|gene43|transcript|rna94|Coding||c.*1717G>A|||||619|,A|intron_variant|MODIFIER|LOC107993448|gene43|transcript|rna91|Coding|10/10|c.*39+740G>A||||||,A|intron_variant|MODIFIER|LOC107995380|gene44|transcript|rna95|Coding|2/3|c.3680-90C>T||||||;DP=0	GT:AD:DP:GQ:PL	./.:0,0:0	./.:0,0:0	1/1:0,0:0:33:0,0,0	0/1:0,0:0:33:0,0,0	0/1:0,0:0:33:0,0,0	1/1:0,0:0:33:0,0,0	0/0:0,0:0:33:0,0,0	0/1:0,0:0:33:0,0,0	0/0:0,0:0:33:0,0,0	0/0:0,0:0:33:0,0,0	0/1:0,0:0:33:0,0,0	0/0:0,0:0:33:0,0,0	0/0:0,0:0:33:0,0,0	0/1:0,0:0:33:0,0,0	0/0:0,0:0:33:0,0,0	0/0:0,0:0:33:0,0,0	0/0:0,0:0:33:0,0,0	0/1:0,0:0:33:0,0,0	0/0:0,0:0:33:0,0,0	0/0:0,0:0:33:0,0,0	0/0:0,0:0:33:0,0,0	0/0:0,0:0:33:0,0,0	0/1:0,0:0:33:0,0,0	0/0:0,0:0:33:0,0,0	0/0:0,0:0:33:0,0,0	0/0:0,0:0:33:0,0,0	0/0:0,0:0:33:0,0,0	0/0:0,0:0:33:0,0,0	0/0:0,0:0:33:0,0,0	0/0:0,0:0:33:0,0,0	0/0:0,0:0:33:0,0,0	0/0:0,0:0:33:0,0,0	0/0:0,0:0:33:0,0,0	0/0:0,0:0:33:0,0,0	0/0:0,0:0:33:0,0,0	0/1:0,0:0:33:0,0,0	0/0:0,0:0:33:0,0,0	0/1:0,0:0:33:0,0,0	0/0:0,0:0:33:0,0,0	0/0:0,0:0:33:0,0,0	0/0:0,0:0:33:0,0,0	0/0:0,0:0:33:0,0,0	0/0:0,0:0:33:0,0,0	0/0:0,0:0:33:0,0,0	0/0:0,0:0:33:0,0,0	0/0:0,0:0:33:0,0,0	0/0:0,0:0:33:0,0,0	0/0:0,0:0:33:0,0,0	0/0:0,0:0:33:0,0,0	0/0:0,0:0:33:0,0,0	1/1:0,0:0:33:0,0,0	0/0:0,0:0:33:0,0,0	0/0:0,0:0:33:0,0,0	0/1:0,0:0:33:0,0,0	0/1:0,0:0:33:0,0,0	0/0:0,0:0:33:0,0,0	0/1:0,0:0:33:0,0,0	0/0:0,0:0:33:0,0,0	0/0:0,0:0:33:0,0,0	0/1:0,0:0:33:0,0,0	0/0:0,0:0:33:0,0,0	0/0:0,0:0:33:0,0,0	0/0:0,0:0:33:0,0,0	0/0:0,0:0:33:0,0,0	0/0:0,0:0:33:0,0,0	0/0:0,0:0:33:0,0,0	0/0:0,0:0:33:0,0,0	0/0:0,0:0:33:0,0,0	0/0:0,0:0:33:0,0,0	0/0:0,0:0:33:0,0,0	0/0:0,0:0:33:0,0,0	0/0:0,0:0:33:0,0,0	0/0:0,0:0:33:0,0,0	0/0:0,0:0:33:0,0,0	0/0:0,0:0:33:0,0,0	0/0:0,0:0:33:0,0,0	0/0:0,0:0:33:0,0,0	0/0:0,0:0:33:0,0,0	0/1:0,0:0:33:0,0,0	0/1:0,0:0:33:0,0,0	0/1:0,0:0:33:0,0,0	0/1:0,0:0:33:0,0,0	0/0:0,0:0:33:0,0,0	./.:0,0:0	0/0:0,0:0:33:0,0,0	1/1:0,0:0:33:0,0,0	1/1:0,0:0:33:0,0,0	0/1:0,0:0:33:0,0,0	0/1:0,0:0:33:0,0,0	0/1:0,0:0:33:0,0,0	0/1:0,0:0:33:0,0,0	0/1:0,0:0:33:0,0,0	0/1:0,0:0:33:0,0,0	0/1:0,0:0:33:0,0,0	0/0:0,0:0:33:0,0,0	0/0:0,0:0:33:0,0,0	0/0:0,0:0:33:0,0,0	0/0:0,0:0:33:0,0,0	0/0:0,0:0:33:0,0,0	0/0:0,0:0:33:0,0,0	0/0:0,0:0:33:0,0,0	0/0:0,0:0:33:0,0,0	0/0:0,0:0:33:0,0,0	0/0:0,0:0:33:0,0,0	0/1:0,0:0:33:0,0,0	0/1:0,0:0:33:0,0,0	0/0:0,0:0:33:0,0,0	0/1:0,0:0:33:0,0,0	0/0:0,0:0:33:0,0,0	0/0:0,0:0:33:0,0,0	0/0:0,0:0:33:0,0,0	0/0:0,0:0:33:0,0,0	0/1:0,0:0:33:0,0,0	0/0:0,0:0:33:0,0,0	0/0:0,0:0:33:0,0,0	0/0:0,0:0:33:0,0,0	0/1:0,0:0:33:0,0,0	0/1:0,0:0:33:0,0,0	0/1:0,0:0:33:0,0,0	0/0:0,0:0:33:0,0,0	0/0:0,0:0:33:0,0,0	0/0:0,0:0:33:0,0,0	0/0:0,0:0:33:0,0,0	0/0:0,0:0:33:0,0,0	0/0:0,0:0:33:0,0,0	0/0:0,0:0:33:0,0,0	0/0:0,0:0:33:0,0,0	0/1:0,0:0:33:0,0,0	0/1:0,0:0:33:0,0,0	0/0:0,0:0:33:0,0,0	0/1:0,0:0:33:0,0,0	1/1:0,0:0:33:0,0,0	0/1:0,0:0:33:0,0,0	0/0:0,0:0:33:0,0,0	0/1:0,0:0:33:0,0,0	0/0:0,0:0:33:0,0,0	0/0:0,0:0:33:0,0,0	0/0:0,0:0:33:0,0,0	0/0:0,0:0:33:0,0,0	0/0:0,0:0:33:0,0,0	0/0:0,0:0:33:0,0,0	0/0:0,0:0:33:0,0,0	0/0:0,0:0:33:0,0,0	0/1:0,0:0:33:0,0,0	0/0:0,0:0:33:0,0,0	0/1:0,0:0:33:0,0,0	0/0:0,0:0:33:0,0,0	0/1:0,0:0:33:0,0,0	0/0:0,0:0:33:0,0,0	0/1:0,0:0:33:0,0,0	0/0:0,0:0:33:0,0,0	0/0:0,0:0:33:0,0,0	0/1:0,0:0:33:0,0,0	0/1:0,0:0:33:0,0,0	0/1:0,0:0:33:0,0,0	0/0:0,0:0:33:0,0,0	0/1:0,0:0:33:0,0,0	0/0:0,0:0:33:0,0,0	0/0:0,0:0:33:0,0,0	0/1:0,0:0:33:0,0,0	0/1:0,0:0:33:0,0,0	0/0:0,0:0:33:0,0,0	0/0:0,0:0:33:0,0,0	0/0:0,0:0:33:0,0,0	0/1:0,0:0:33:0,0,0	0/0:0,0:0:33:0,0,0	0/1:0,0:0:33:0,0,0	0/1:0,0:0:33:0,0,0	./.:0,0:0	./.:0,0:0	0/1:0,0:0:33:0,0,0	./.:0,0:0	0/1:0,0:0:33:0,0,0	0/1:0,0:0:33:0,0,0	0/1:0,0:0:33:0,0,0	1/1:0,0:0:33:0,0,0	./.:0,0:0	0/1:0,0:0:33:0,0,0	0/1:0,0:0:33:0,0,0	./.:0,0:0	1/1:0,0:0:33:0,0,0	0/0:0,0:0:33:0,0,0	0/1:0,0:0:33:0,0,0	0/1:0,0:0:33:0,0,0	0/1:0,0:0:33:0,0,0	0/1:0,0:0:33:0,0,0	0/0:0,0:0:33:0,0,0	0/0:0,0:0:33:0,0,0	0/1:0,0:0:33:0,0,0	0/0:0,0:0:33:0,0,0	0/1:0,0:0:33:0,0,0	0/0:0,0:0:33:0,0,0	0/1:0,0:0:33:0,0,0	0/0:0,0:0:33:0,0,0	0/1:0,0:0:33:0,0,0	0/1:0,0:0:33:0,0,0	./.:0,0:0	0/1:0,0:0:33:0,0,0	0/0:0,0:0:33:0,0,0	0/1:0,0:0:33:0,0,0	0/0:0,0:0:33:0,0,0	./.:0,0:0	0/1:0,0:0:33:0,0,0	0/0:0,0:0:33:0,0,0	0/0:0,0:0:33:0,0,0	0/0:0,0:0:33:0,0,0	0/0:0,0:0:33:0,0,0	0/0:0,0:0:33:0,0,0	0/0:0,0:0:33:0,0,0	0/1:0,0:0:33:0,0,0	0/0:0,0:0:33:0,0,0	0/0:0,0:0:33:0,0,0	0/0:0,0:0:33:0,0,0	0/0:0,0:0:33:0,0,0	0/0:0,0:0:33:0,0,0	0/0:0,0:0:33:0,0,0	0/0:0,0:0:33:0,0,0	0/0:0,0:0:33:0,0,0	0/0:0,0:0:33:0,0,0	0/0:0,0:0:33:0,0,0	1/1:0,0:0:33:0,0,0	0/1:0,0:0:33:0,0,0	0/1:0,0:0:33:0,0,0	0/0:0,0:0:33:0,0,0	./.:0,0:0	./.:0,0:0	1/1:0,0:0:33:0,0,0	1/1:0,0:0:33:0,0,0	0/0:0,0:0:33:0,0,0	0/1:0,0:0:33:0,0,0	0/0:0,0:0:33:0,0,0	0/0:0,0:0:33:0,0,0	0/1:0,0:0:33:0,0,0	0/0:0,0:0:33:0,0,0	0/0:0,0:0:33:0,0,0	1/1:0,0:0:33:0,0,0	0/1:0,0:0:33:0,0,0	0/1:0,0:0:33:0,0,0	0/1:0,0:0:33:0,0,0	0/1:0,0:0:33:0,0,0	0/1:0,0:0:33:0,0,0	0/1:0,0:0:33:0,0,0	0/1:0,0:0:33:0,0,0
NW_016017455.1	1250064	SNW_016017455.1_1250064	T	C	.	PASS	ANN=C|missense_variant|MODERATE|LOC108003867|gene51|transcript|rna110|Coding|4/5|c.628T>C|p.Ser210Pro|882/4945|628/4149|210/1382||;DP=0	GT:AD:DP:GQ:PL	0/0:0,0:0:33:0,0,0	0/0:0,0:0:33:0,0,0	0/0:0,0:0:33:0,0,0	0/0:0,0:0:33:0,0,0	0/0:0,0:0:33:0,0,0	0/0:0,0:0:33:0,0,0	0/0:0,0:0:33:0,0,0	0/0:0,0:0:33:0,0,0	0/0:0,0:0:33:0,0,0	0/0:0,0:0:33:0,0,0	0/0:0,0:0:33:0,0,0	0/0:0,0:0:33:0,0,0	0/0:0,0:0:33:0,0,0	0/0:0,0:0:33:0,0,0	0/0:0,0:0:33:0,0,0	0/0:0,0:0:33:0,0,0	0/0:0,0:0:33:0,0,0	0/0:0,0:0:33:0,0,0	0/0:0,0:0:33:0,0,0	0/0:0,0:0:33:0,0,0	0/0:0,0:0:33:0,0,0	0/0:0,0:0:33:0,0,0	0/0:0,0:0:33:0,0,0	0/0:0,0:0:33:0,0,0	0/0:0,0:0:33:0,0,0	0/0:0,0:0:33:0,0,0	0/0:0,0:0:33:0,0,0	0/0:0,0:0:33:0,0,0	0/0:0,0:0:33:0,0,0	0/0:0,0:0:33:0,0,0	0/0:0,0:0:33:0,0,0	0/0:0,0:0:33:0,0,0	0/0:0,0:0:33:0,0,0	0/0:0,0:0:33:0,0,0	0/0:0,0:0:33:0,0,0	0/0:0,0:0:33:0,0,0	0/0:0,0:0:33:0,0,0	0/0:0,0:0:33:0,0,0	0/0:0,0:0:33:0,0,0	0/0:0,0:0:33:0,0,0	0/0:0,0:0:33:0,0,0	0/0:0,0:0:33:0,0,0	0/0:0,0:0:33:0,0,0	0/0:0,0:0:33:0,0,0	0/0:0,0:0:33:0,0,0	0/0:0,0:0:33:0,0,0	0/0:0,0:0:33:0,0,0	0/0:0,0:0:33:0,0,0	0/0:0,0:0:33:0,0,0	0/0:0,0:0:33:0,0,0	0/0:0,0:0:33:0,0,0	0/1:0,0:0:33:0,0,0	0/0:0,0:0:33:0,0,0	0/1:0,0:0:33:0,0,0	0/0:0,0:0:33:0,0,0	0/0:0,0:0:33:0,0,0	0/0:0,0:0:33:0,0,0	0/0:0,0:0:33:0,0,0	0/0:0,0:0:33:0,0,0	0/0:0,0:0:33:0,0,0	0/0:0,0:0:33:0,0,0	0/0:0,0:0:33:0,0,0	0/0:0,0:0:33:0,0,0	0/0:0,0:0:33:0,0,0	0/0:0,0:0:33:0,0,0	./.:0,0:0	0/0:0,0:0:33:0,0,0	0/0:0,0:0:33:0,0,0	0/0:0,0:0:33:0,0,0	0/0:0,0:0:33:0,0,0	0/0:0,0:0:33:0,0,0	0/0:0,0:0:33:0,0,0	0/0:0,0:0:33:0,0,0	0/0:0,0:0:33:0,0,0	0/0:0,0:0:33:0,0,0	0/0:0,0:0:33:0,0,0	0/0:0,0:0:33:0,0,0	0/0:0,0:0:33:0,0,0	0/0:0,0:0:33:0,0,0	0/0:0,0:0:33:0,0,0	0/0:0,0:0:33:0,0,0	0/0:0,0:0:33:0,0,0	0/0:0,0:0:33:0,0,0	0/0:0,0:0:33:0,0,0	0/0:0,0:0:33:0,0,0	0/0:0,0:0:33:0,0,0	0/0:0,0:0:33:0,0,0	0/0:0,0:0:33:0,0,0	0/0:0,0:0:33:0,0,0	0/0:0,0:0:33:0,0,0	0/0:0,0:0:33:0,0,0	0/0:0,0:0:33:0,0,0	0/0:0,0:0:33:0,0,0	0/0:0,0:0:33:0,0,0	0/0:0,0:0:33:0,0,0	0/0:0,0:0:33:0,0,0	0/0:0,0:0:33:0,0,0	0/1:0,0:0:33:0,0,0	0/1:0,0:0:33:0,0,0	0/0:0,0:0:33:0,0,0	0/0:0,0:0:33:0,0,0	0/0:0,0:0:33:0,0,0	0/0:0,0:0:33:0,0,0	0/0:0,0:0:33:0,0,0	0/0:0,0:0:33:0,0,0	0/0:0,0:0:33:0,0,0	0/0:0,0:0:33:0,0,0	0/0:0,0:0:33:0,0,0	0/0:0,0:0:33:0,0,0	0/0:0,0:0:33:0,0,0	0/0:0,0:0:33:0,0,0	0/1:0,0:0:33:0,0,0	0/1:0,0:0:33:0,0,0	0/1:0,0:0:33:0,0,0	0/1:0,0:0:33:0,0,0	0/1:0,0:0:33:0,0,0	0/0:0,0:0:33:0,0,0	0/0:0,0:0:33:0,0,0	0/1:0,0:0:33:0,0,0	0/0:0,0:0:33:0,0,0	0/0:0,0:0:33:0,0,0	0/0:0,0:0:33:0,0,0	0/0:0,0:0:33:0,0,0	0/0:0,0:0:33:0,0,0	0/0:0,0:0:33:0,0,0	0/0:0,0:0:33:0,0,0	0/0:0,0:0:33:0,0,0	0/0:0,0:0:33:0,0,0	0/1:0,0:0:33:0,0,0	0/1:0,0:0:33:0,0,0	0/1:0,0:0:33:0,0,0	0/0:0,0:0:33:0,0,0	0/0:0,0:0:33:0,0,0	0/1:0,0:0:33:0,0,0	0/0:0,0:0:33:0,0,0	0/0:0,0:0:33:0,0,0	0/1:0,0:0:33:0,0,0	0/0:0,0:0:33:0,0,0	0/1:0,0:0:33:0,0,0	0/0:0,0:0:33:0,0,0	0/0:0,0:0:33:0,0,0	0/0:0,0:0:33:0,0,0	0/0:0,0:0:33:0,0,0	1/1:0,0:0:33:0,0,0	0/0:0,0:0:33:0,0,0	0/0:0,0:0:33:0,0,0	0/0:0,0:0:33:0,0,0	0/1:0,0:0:33:0,0,0	0/0:0,0:0:33:0,0,0	0/1:0,0:0:33:0,0,0	0/0:0,0:0:33:0,0,0	0/0:0,0:0:33:0,0,0	0/0:0,0:0:33:0,0,0	0/0:0,0:0:33:0,0,0	0/0:0,0:0:33:0,0,0	0/0:0,0:0:33:0,0,0	0/0:0,0:0:33:0,0,0	0/0:0,0:0:33:0,0,0	0/0:0,0:0:33:0,0,0	0/1:0,0:0:33:0,0,0	0/1:0,0:0:33:0,0,0	0/1:0,0:0:33:0,0,0	0/0:0,0:0:33:0,0,0	1/1:0,0:0:33:0,0,0	0/0:0,0:0:33:0,0,0	0/1:0,0:0:33:0,0,0	0/0:0,0:0:33:0,0,0	0/0:0,0:0:33:0,0,0	0/0:0,0:0:33:0,0,0	0/0:0,0:0:33:0,0,0	0/0:0,0:0:33:0,0,0	0/0:0,0:0:33:0,0,0	0/1:0,0:0:33:0,0,0	0/0:0,0:0:33:0,0,0	0/0:0,0:0:33:0,0,0	0/0:0,0:0:33:0,0,0	0/0:0,0:0:33:0,0,0	0/0:0,0:0:33:0,0,0	0/0:0,0:0:33:0,0,0	0/0:0,0:0:33:0,0,0	0/0:0,0:0:33:0,0,0	0/0:0,0:0:33:0,0,0	./.:0,0:0	0/0:0,0:0:33:0,0,0	0/0:0,0:0:33:0,0,0	0/0:0,0:0:33:0,0,0	0/0:0,0:0:33:0,0,0	0/0:0,0:0:33:0,0,0	0/0:0,0:0:33:0,0,0	0/0:0,0:0:33:0,0,0	0/0:0,0:0:33:0,0,0	0/0:0,0:0:33:0,0,0	./.:0,0:0	0/0:0,0:0:33:0,0,0	0/0:0,0:0:33:0,0,0	0/0:0,0:0:33:0,0,0	0/0:0,0:0:33:0,0,0	0/0:0,0:0:33:0,0,0	0/0:0,0:0:33:0,0,0	0/0:0,0:0:33:0,0,0	0/0:0,0:0:33:0,0,0	0/0:0,0:0:33:0,0,0	0/0:0,0:0:33:0,0,0	0/0:0,0:0:33:0,0,0	0/0:0,0:0:33:0,0,0	0/0:0,0:0:33:0,0,0	0/0:0,0:0:33:0,0,0	0/0:0,0:0:33:0,0,0	0/0:0,0:0:33:0,0,0	0/0:0,0:0:33:0,0,0	0/0:0,0:0:33:0,0,0	0/0:0,0:0:33:0,0,0	0/0:0,0:0:33:0,0,0	0/0:0,0:0:33:0,0,0	0/0:0,0:0:33:0,0,0	0/0:0,0:0:33:0,0,0	0/0:0,0:0:33:0,0,0	0/0:0,0:0:33:0,0,0	0/0:0,0:0:33:0,0,0	0/0:0,0:0:33:0,0,0	0/0:0,0:0:33:0,0,0	0/0:0,0:0:33:0,0,0	0/0:0,0:0:33:0,0,0	0/0:0,0:0:33:0,0,0	0/0:0,0:0:33:0,0,0	0/0:0,0:0:33:0,0,0	0/0:0,0:0:33:0,0,0	0/0:0,0:0:33:0,0,0	0/0:0,0:0:33:0,0,0	0/0:0,0:0:33:0,0,0	0/0:0,0:0:33:0,0,0	0/0:0,0:0:33:0,0,0	0/0:0,0:0:33:0,0,0	0/0:0,0:0:33:0,0,0	0/0:0,0:0:33:0,0,0	0/0:0,0:0:33:0,0,0	0/0:0,0:0:33:0,0,0	0/0:0,0:0:33:0,0,0	0/0:0,0:0:33:0,0,0	0/0:0,0:0:33:0,0,0	0/0:0,0:0:33:0,0,0	0/0:0,0:0:33:0,0,0	0/0:0,0:0:33:0,0,0
NW_016017455.1	1269345	SNW_016017455.1_1269345	T	C	.	PASS	ANN=C|downstream_gene_variant|MODIFIER|LOC107996110|gene52|transcript|rna111|Coding||c.*372A>G|||||1509|,C|intergenic_region|MODIFIER|LOC108003867-LOC107996110|gene51-gene52|intergenic_region|gene51-gene52|||||||||;DP=0	GT:AD:DP:GQ:PL	0/0:0,0:0:33:0,0,0	0/0:0,0:0:33:0,0,0	0/0:0,0:0:33:0,0,0	0/0:0,0:0:33:0,0,0	0/0:0,0:0:33:0,0,0	0/0:0,0:0:33:0,0,0	0/0:0,0:0:33:0,0,0	0/0:0,0:0:33:0,0,0	0/0:0,0:0:33:0,0,0	0/0:0,0:0:33:0,0,0	0/0:0,0:0:33:0,0,0	0/0:0,0:0:33:0,0,0	0/1:0,0:0:33:0,0,0	1/1:0,0:0:33:0,0,0	0/1:0,0:0:33:0,0,0	0/1:0,0:0:33:0,0,0	0/0:0,0:0:33:0,0,0	0/0:0,0:0:33:0,0,0	0/0:0,0:0:33:0,0,0	0/0:0,0:0:33:0,0,0	0/1:0,0:0:33:0,0,0	0/0:0,0:0:33:0,0,0	0/1:0,0:0:33:0,0,0	0/0:0,0:0:33:0,0,0	1/1:0,0:0:33:0,0,0	1/1:0,0:0:33:0,0,0	1/1:0,0:0:33:0,0,0	0/1:0,0:0:33:0,0,0	0/1:0,0:0:33:0,0,0	1/1:0,0:0:33:0,0,0	0/1:0,0:0:33:0,0,0	0/1:0,0:0:33:0,0,0	0/1:0,0:0:33:0,0,0	0/1:0,0:0:33:0,0,0	0/1:0,0:0:33:0,0,0	0/0:0,0:0:33:0,0,0	0/0:0,0:0:33:0,0,0	0/0:0,0:0:33:0,0,0	0/0:0,0:0:33:0,0,0	0/1:0,0:0:33:0,0,0	0/0:0,0:0:33:0,0,0	0/0:0,0:0:33:0,0,0	0/1:0,0:0:33:0,0,0	0/0:0,0:0:33:0,0,0	0/0:0,0:0:33:0,0,0	0/0:0,0:0:33:0,0,0	0/1:0,0:0:33:0,0,0	0/0:0,0:0:33:0,0,0	0/0:0,0:0:33:0,0,0	0/0:0,0:0:33:0,0,0	0/0:0,0:0:33:0,0,0	0/0:0,0:0:33:0,0,0	0/0:0,0:0:33:0,0,0	0/0:0,0:0:33:0,0,0	0/0:0,0:0:33:0,0,0	0/0:0,0:0:33:0,0,0	0/0:0,0:0:33:0,0,0	0/1:0,0:0:33:0,0,0	1/1:0,0:0:33:0,0,0	0/1:0,0:0:33:0,0,0	./.:0,0:0	1/1:0,0:0:33:0,0,0	1/1:0,0:0:33:0,0,0	1/1:0,0:0:33:0,0,0	0/1:0,0:0:33:0,0,0	0/1:0,0:0:33:0,0,0	1/1:0,0:0:33:0,0,0	0/1:0,0:0:33:0,0,0	1/1:0,0:0:33:0,0,0	1/1:0,0:0:33:0,0,0	1/1:0,0:0:33:0,0,0	1/1:0,0:0:33:0,0,0	0/1:0,0:0:33:0,0,0	0/0:0,0:0:33:0,0,0	0/1:0,0:0:33:0,0,0	0/0:0,0:0:33:0,0,0	0/0:0,0:0:33:0,0,0	0/1:0,0:0:33:0,0,0	0/1:0,0:0:33:0,0,0	0/0:0,0:0:33:0,0,0	0/1:0,0:0:33:0,0,0	0/0:0,0:0:33:0,0,0	0/1:0,0:0:33:0,0,0	0/0:0,0:0:33:0,0,0	0/1:0,0:0:33:0,0,0	0/1:0,0:0:33:0,0,0	0/0:0,0:0:33:0,0,0	0/1:0,0:0:33:0,0,0	0/1:0,0:0:33:0,0,0	0/0:0,0:0:33:0,0,0	0/0:0,0:0:33:0,0,0	0/1:0,0:0:33:0,0,0	0/0:0,0:0:33:0,0,0	0/0:0,0:0:33:0,0,0	0/1:0,0:0:33:0,0,0	0/1:0,0:0:33:0,0,0	0/1:0,0:0:33:0,0,0	0/1:0,0:0:33:0,0,0	0/0:0,0:0:33:0,0,0	0/0:0,0:0:33:0,0,0	0/0:0,0:0:33:0,0,0	1/1:0,0:0:33:0,0,0	0/0:0,0:0:33:0,0,0	1/1:0,0:0:33:0,0,0	0/1:0,0:0:33:0,0,0	0/0:0,0:0:33:0,0,0	1/1:0,0:0:33:0,0,0	0/1:0,0:0:33:0,0,0	0/0:0,0:0:33:0,0,0	1/1:0,0:0:33:0,0,0	0/0:0,0:0:33:0,0,0	0/1:0,0:0:33:0,0,0	0/1:0,0:0:33:0,0,0	0/1:0,0:0:33:0,0,0	0/1:0,0:0:33:0,0,0	0/1:0,0:0:33:0,0,0	0/0:0,0:0:33:0,0,0	0/1:0,0:0:33:0,0,0	1/1:0,0:0:33:0,0,0	0/0:0,0:0:33:0,0,0	0/0:0,0:0:33:0,0,0	0/1:0,0:0:33:0,0,0	0/1:0,0:0:33:0,0,0	0/0:0,0:0:33:0,0,0	0/0:0,0:0:33:0,0,0	0/1:0,0:0:33:0,0,0	0/0:0,0:0:33:0,0,0	0/0:0,0:0:33:0,0,0	0/0:0,0:0:33:0,0,0	0/0:0,0:0:33:0,0,0	0/0:0,0:0:33:0,0,0	0/0:0,0:0:33:0,0,0	0/0:0,0:0:33:0,0,0	0/0:0,0:0:33:0,0,0	0/0:0,0:0:33:0,0,0	0/1:0,0:0:33:0,0,0	0/0:0,0:0:33:0,0,0	0/0:0,0:0:33:0,0,0	0/0:0,0:0:33:0,0,0	0/1:0,0:0:33:0,0,0	0/0:0,0:0:33:0,0,0	0/0:0,0:0:33:0,0,0	0/0:0,0:0:33:0,0,0	0/1:0,0:0:33:0,0,0	0/0:0,0:0:33:0,0,0	0/1:0,0:0:33:0,0,0	0/0:0,0:0:33:0,0,0	0/0:0,0:0:33:0,0,0	0/0:0,0:0:33:0,0,0	0/0:0,0:0:33:0,0,0	0/0:0,0:0:33:0,0,0	0/0:0,0:0:33:0,0,0	0/0:0,0:0:33:0,0,0	0/1:0,0:0:33:0,0,0	./.:0,0:0	0/1:0,0:0:33:0,0,0	0/0:0,0:0:33:0,0,0	0/0:0,0:0:33:0,0,0	0/0:0,0:0:33:0,0,0	0/0:0,0:0:33:0,0,0	0/1:0,0:0:33:0,0,0	0/0:0,0:0:33:0,0,0	0/1:0,0:0:33:0,0,0	0/0:0,0:0:33:0,0,0	0/0:0,0:0:33:0,0,0	0/0:0,0:0:33:0,0,0	0/0:0,0:0:33:0,0,0	0/0:0,0:0:33:0,0,0	0/0:0,0:0:33:0,0,0	0/1:0,0:0:33:0,0,0	0/1:0,0:0:33:0,0,0	0/1:0,0:0:33:0,0,0	0/0:0,0:0:33:0,0,0	0/1:0,0:0:33:0,0,0	0/0:0,0:0:33:0,0,0	0/0:0,0:0:33:0,0,0	0/0:0,0:0:33:0,0,0	0/0:0,0:0:33:0,0,0	0/1:0,0:0:33:0,0,0	0/0:0,0:0:33:0,0,0	0/0:0,0:0:33:0,0,0	0/0:0,0:0:33:0,0,0	0/1:0,0:0:33:0,0,0	0/0:0,0:0:33:0,0,0	0/0:0,0:0:33:0,0,0	0/0:0,0:0:33:0,0,0	0/1:0,0:0:33:0,0,0	0/1:0,0:0:33:0,0,0	0/1:0,0:0:33:0,0,0	0/1:0,0:0:33:0,0,0	0/1:0,0:0:33:0,0,0	./.:0,0:0	0/0:0,0:0:33:0,0,0	0/0:0,0:0:33:0,0,0	0/0:0,0:0:33:0,0,0	0/0:0,0:0:33:0,0,0	0/0:0,0:0:33:0,0,0	0/0:0,0:0:33:0,0,0	0/0:0,0:0:33:0,0,0	0/0:0,0:0:33:0,0,0	0/0:0,0:0:33:0,0,0	./.:0,0:0	0/0:0,0:0:33:0,0,0	0/0:0,0:0:33:0,0,0	0/0:0,0:0:33:0,0,0	0/0:0,0:0:33:0,0,0	0/0:0,0:0:33:0,0,0	0/0:0,0:0:33:0,0,0	0/0:0,0:0:33:0,0,0	0/0:0,0:0:33:0,0,0	0/0:0,0:0:33:0,0,0	0/0:0,0:0:33:0,0,0	0/0:0,0:0:33:0,0,0	0/0:0,0:0:33:0,0,0	0/1:0,0:0:33:0,0,0	0/0:0,0:0:33:0,0,0	0/0:0,0:0:33:0,0,0	0/0:0,0:0:33:0,0,0	0/0:0,0:0:33:0,0,0	0/0:0,0:0:33:0,0,0	0/0:0,0:0:33:0,0,0	0/0:0,0:0:33:0,0,0	0/0:0,0:0:33:0,0,0	0/0:0,0:0:33:0,0,0	0/0:0,0:0:33:0,0,0	0/0:0,0:0:33:0,0,0	0/0:0,0:0:33:0,0,0	0/1:0,0:0:33:0,0,0	0/0:0,0:0:33:0,0,0	0/0:0,0:0:33:0,0,0	0/0:0,0:0:33:0,0,0	0/0:0,0:0:33:0,0,0	0/0:0,0:0:33:0,0,0	0/0:0,0:0:33:0,0,0	0/0:0,0:0:33:0,0,0	0/0:0,0:0:33:0,0,0	0/0:0,0:0:33:0,0,0	0/0:0,0:0:33:0,0,0	0/0:0,0:0:33:0,0,0	0/0:0,0:0:33:0,0,0	0/0:0,0:0:33:0,0,0	0/0:0,0:0:33:0,0,0	0/0:0,0:0:33:0,0,0
NW_016017455.1	1341743	SNW_016017455.1_1341743	T	C	.	PASS	ANN=C|intron_variant|MODIFIER|id1012|Gene_rna117|transcript|rna117|Noncoding|1/1|n.172-4460A>G||||||,C|intragenic_variant|MODIFIER|LOC108003884|gene55|gene_variant|gene55|||||||||;DP=0	GT:AD:DP:GQ:PL	1/1:0,0:0:33:0,0,0	1/1:0,0:0:33:0,0,0	1/1:0,0:0:33:0,0,0	1/1:0,0:0:33:0,0,0	1/1:0,0:0:33:0,0,0	0/1:0,0:0:33:0,0,0	1/1:0,0:0:33:0,0,0	1/1:0,0:0:33:0,0,0	1/1:0,0:0:33:0,0,0	1/1:0,0:0:33:0,0,0	1/1:0,0:0:33:0,0,0	1/1:0,0:0:33:0,0,0	1/1:0,0:0:33:0,0,0	1/1:0,0:0:33:0,0,0	1/1:0,0:0:33:0,0,0	1/1:0,0:0:33:0,0,0	1/1:0,0:0:33:0,0,0	1/1:0,0:0:33:0,0,0	1/1:0,0:0:33:0,0,0	1/1:0,0:0:33:0,0,0	1/1:0,0:0:33:0,0,0	1/1:0,0:0:33:0,0,0	1/1:0,0:0:33:0,0,0	1/1:0,0:0:33:0,0,0	1/1:0,0:0:33:0,0,0	1/1:0,0:0:33:0,0,0	1/1:0,0:0:33:0,0,0	1/1:0,0:0:33:0,0,0	1/1:0,0:0:33:0,0,0	1/1:0,0:0:33:0,0,0	1/1:0,0:0:33:0,0,0	1/1:0,0:0:33:0,0,0	1/1:0,0:0:33:0,0,0	1/1:0,0:0:33:0,0,0	1/1:0,0:0:33:0,0,0	1/1:0,0:0:33:0,0,0	1/1:0,0:0:33:0,0,0	1/1:0,0:0:33:0,0,0	1/1:0,0:0:33:0,0,0	1/1:0,0:0:33:0,0,0	1/1:0,0:0:33:0,0,0	1/1:0,0:0:33:0,0,0	1/1:0,0:0:33:0,0,0	1/1:0,0:0:33:0,0,0	1/1:0,0:0:33:0,0,0	./.:0,0:0	1/1:0,0:0:33:0,0,0	1/1:0,0:0:33:0,0,0	1/1:0,0:0:33:0,0,0	1/1:0,0:0:33:0,0,0	1/1:0,0:0:33:0,0,0	1/1:0,0:0:33:0,0,0	1/1:0,0:0:33:0,0,0	1/1:0,0:0:33:0,0,0	1/1:0,0:0:33:0,0,0	1/1:0,0:0:33:0,0,0	1/1:0,0:0:33:0,0,0	0/0:0,0:0:33:0,0,0	./.:0,0:0	1/1:0,0:0:33:0,0,0	1/1:0,0:0:33:0,0,0	0/1:0,0:0:33:0,0,0	0/1:0,0:0:33:0,0,0	0/1:0,0:0:33:0,0,0	1/1:0,0:0:33:0,0,0	1/1:0,0:0:33:0,0,0	0/1:0,0:0:33:0,0,0	1/1:0,0:0:33:0,0,0	1/1:0,0:0:33:0,0,0	0/1:0,0:0:33:0,0,0	0/1:0,0:0:33:0,0,0	1/1:0,0:0:33:0,0,0	1/1:0,0:0:33:0,0,0	1/1:0,0:0:33:0,0,0	1/1:0,0:0:33:0,0,0	1/1:0,0:0:33:0,0,0	1/1:0,0:0:33:0,0,0	1/1:0,0:0:33:0,0,0	1/1:0,0:0:33:0,0,0	0/1:0,0:0:33:0,0,0	1/1:0,0:0:33:0,0,0	0/1:0,0:0:33:0,0,0	1/1:0,0:0:33:0,0,0	1/1:0,0:0:33:0,0,0	./.:0,0:0	1/1:0,0:0:33:0,0,0	0/1:0,0:0:33:0,0,0	1/1:0,0:0:33:0,0,0	1/1:0,0:0:33:0,0,0	1/1:0,0:0:33:0,0,0	1/1:0,0:0:33:0,0,0	1/1:0,0:0:33:0,0,0	1/1:0,0:0:33:0,0,0	1/1:0,0:0:33:0,0,0	1/1:0,0:0:33:0,0,0	1/1:0,0:0:33:0,0,0	1/1:0,0:0:33:0,0,0	1/1:0,0:0:33:0,0,0	1/1:0,0:0:33:0,0,0	1/1:0,0:0:33:0,0,0	1/1:0,0:0:33:0,0,0	1/1:0,0:0:33:0,0,0	1/1:0,0:0:33:0,0,0	1/1:0,0:0:33:0,0,0	1/1:0,0:0:33:0,0,0	1/1:0,0:0:33:0,0,0	1/1:0,0:0:33:0,0,0	1/1:0,0:0:33:0,0,0	1/1:0,0:0:33:0,0,0	1/1:0,0:0:33:0,0,0	1/1:0,0:0:33:0,0,0	1/1:0,0:0:33:0,0,0	1/1:0,0:0:33:0,0,0	1/1:0,0:0:33:0,0,0	1/1:0,0:0:33:0,0,0	1/1:0,0:0:33:0,0,0	0/0:0,0:0:33:0,0,0	0/1:0,0:0:33:0,0,0	1/1:0,0:0:33:0,0,0	1/1:0,0:0:33:0,0,0	0/1:0,0:0:33:0,0,0	1/1:0,0:0:33:0,0,0	1/1:0,0:0:33:0,0,0	1/1:0,0:0:33:0,0,0	1/1:0,0:0:33:0,0,0	1/1:0,0:0:33:0,0,0	1/1:0,0:0:33:0,0,0	0/1:0,0:0:33:0,0,0	0/0:0,0:0:33:0,0,0	0/1:0,0:0:33:0,0,0	0/1:0,0:0:33:0,0,0	0/0:0,0:0:33:0,0,0	0/1:0,0:0:33:0,0,0	0/1:0,0:0:33:0,0,0	0/1:0,0:0:33:0,0,0	1/1:0,0:0:33:0,0,0	1/1:0,0:0:33:0,0,0	0/1:0,0:0:33:0,0,0	1/1:0,0:0:33:0,0,0	1/1:0,0:0:33:0,0,0	0/1:0,0:0:33:0,0,0	1/1:0,0:0:33:0,0,0	1/1:0,0:0:33:0,0,0	1/1:0,0:0:33:0,0,0	1/1:0,0:0:33:0,0,0	1/1:0,0:0:33:0,0,0	0/1:0,0:0:33:0,0,0	1/1:0,0:0:33:0,0,0	1/1:0,0:0:33:0,0,0	1/1:0,0:0:33:0,0,0	1/1:0,0:0:33:0,0,0	1/1:0,0:0:33:0,0,0	1/1:0,0:0:33:0,0,0	0/1:0,0:0:33:0,0,0	1/1:0,0:0:33:0,0,0	1/1:0,0:0:33:0,0,0	1/1:0,0:0:33:0,0,0	1/1:0,0:0:33:0,0,0	1/1:0,0:0:33:0,0,0	1/1:0,0:0:33:0,0,0	1/1:0,0:0:33:0,0,0	1/1:0,0:0:33:0,0,0	1/1:0,0:0:33:0,0,0	1/1:0,0:0:33:0,0,0	1/1:0,0:0:33:0,0,0	1/1:0,0:0:33:0,0,0	1/1:0,0:0:33:0,0,0	1/1:0,0:0:33:0,0,0	1/1:0,0:0:33:0,0,0	./.:0,0:0	1/1:0,0:0:33:0,0,0	1/1:0,0:0:33:0,0,0	./.:0,0:0	1/1:0,0:0:33:0,0,0	1/1:0,0:0:33:0,0,0	0/0:0,0:0:33:0,0,0	0/1:0,0:0:33:0,0,0	0/1:0,0:0:33:0,0,0	1/1:0,0:0:33:0,0,0	0/1:0,0:0:33:0,0,0	0/1:0,0:0:33:0,0,0	1/1:0,0:0:33:0,0,0	./.:0,0:0	1/1:0,0:0:33:0,0,0	1/1:0,0:0:33:0,0,0	1/1:0,0:0:33:0,0,0	0/1:0,0:0:33:0,0,0	0/1:0,0:0:33:0,0,0	1/1:0,0:0:33:0,0,0	0/1:0,0:0:33:0,0,0	1/1:0,0:0:33:0,0,0	1/1:0,0:0:33:0,0,0	1/1:0,0:0:33:0,0,0	1/1:0,0:0:33:0,0,0	1/1:0,0:0:33:0,0,0	1/1:0,0:0:33:0,0,0	1/1:0,0:0:33:0,0,0	1/1:0,0:0:33:0,0,0	1/1:0,0:0:33:0,0,0	1/1:0,0:0:33:0,0,0	1/1:0,0:0:33:0,0,0	1/1:0,0:0:33:0,0,0	0/1:0,0:0:33:0,0,0	1/1:0,0:0:33:0,0,0	1/1:0,0:0:33:0,0,0	1/1:0,0:0:33:0,0,0	1/1:0,0:0:33:0,0,0	1/1:0,0:0:33:0,0,0	./.:0,0:0	0/1:0,0:0:33:0,0,0	1/1:0,0:0:33:0,0,0	1/1:0,0:0:33:0,0,0	1/1:0,0:0:33:0,0,0	1/1:0,0:0:33:0,0,0	1/1:0,0:0:33:0,0,0	1/1:0,0:0:33:0,0,0	1/1:0,0:0:33:0,0,0	1/1:0,0:0:33:0,0,0	1/1:0,0:0:33:0,0,0	1/1:0,0:0:33:0,0,0	1/1:0,0:0:33:0,0,0	1/1:0,0:0:33:0,0,0	1/1:0,0:0:33:0,0,0	1/1:0,0:0:33:0,0,0	1/1:0,0:0:33:0,0,0	1/1:0,0:0:33:0,0,0	1/1:0,0:0:33:0,0,0	1/1:0,0:0:33:0,0,0	1/1:0,0:0:33:0,0,0	1/1:0,0:0:33:0,0,0	1/1:0,0:0:33:0,0,0	1/1:0,0:0:33:0,0,0	1/1:0,0:0:33:0,0,0	1/1:0,0:0:33:0,0,0	1/1:0,0:0:33:0,0,0	0/1:0,0:0:33:0,0,0	0/1:0,0:0:33:0,0,0	0/1:0,0:0:33:0,0,0	0/1:0,0:0:33:0,0,0	0/1:0,0:0:33:0,0,0	0/1:0,0:0:33:0,0,0	0/1:0,0:0:33:0,0,0	0/1:0,0:0:33:0,0,0
NW_016017455.1	1388555	SNW_016017455.1_1388555	C	T	.	PASS	ANN=T|3_prime_UTR_variant|MODIFIER|LOC108003877|gene56|transcript|rna118|Coding|3/3|c.*500C>T|||||500|,T|intron_variant|MODIFIER|id1012|Gene_rna117|transcript|rna117|Noncoding|1/1|n.171+7530G>A||||||,T|intragenic_variant|MODIFIER|LOC108003884|gene55|gene_variant|gene55|||||||||;DP=0	GT:AD:DP:GQ:PL	0/0:0,0:0:33:0,0,0	0/0:0,0:0:33:0,0,0	0/0:0,0:0:33:0,0,0	0/0:0,0:0:33:0,0,0	0/0:0,0:0:33:0,0,0	0/0:0,0:0:33:0,0,0	0/0:0,0:0:33:0,0,0	0/0:0,0:0:33:0,0,0	0/0:0,0:0:33:0,0,0	0/0:0,0:0:33:0,0,0	0/0:0,0:0:33:0,0,0	0/0:0,0:0:33:0,0,0	0/0:0,0:0:33:0,0,0	0/0:0,0:0:33:0,0,0	0/0:0,0:0:33:0,0,0	0/0:0,0:0:33:0,0,0	0/0:0,0:0:33:0,0,0	0/0:0,0:0:33:0,0,0	0/0:0,0:0:33:0,0,0	0/0:0,0:0:33:0,0,0	0/0:0,0:0:33:0,0,0	0/0:0,0:0:33:0,0,0	0/0:0,0:0:33:0,0,0	0/0:0,0:0:33:0,0,0	0/1:0,0:0:33:0,0,0	0/1:0,0:0:33:0,0,0	0/1:0,0:0:33:0,0,0	0/1:0,0:0:33:0,0,0	0/1:0,0:0:33:0,0,0	0/0:0,0:0:33:0,0,0	0/1:0,0:0:33:0,0,0	0/0:0,0:0:33:0,0,0	0/0:0,0:0:33:0,0,0	0/0:0,0:0:33:0,0,0	0/0:0,0:0:33:0,0,0	0/0:0,0:0:33:0,0,0	0/0:0,0:0:33:0,0,0	0/0:0,0:0:33:0,0,0	0/0:0,0:0:33:0,0,0	0/0:0,0:0:33:0,0,0	0/1:0,0:0:33:0,0,0	0/1:0,0:0:33:0,0,0	0/0:0,0:0:33:0,0,0	0/1:0,0:0:33:0,0,0	0/1:0,0:0:33:0,0,0	0/0:0,0:0:33:0,0,0	0/0:0,0:0:33:0,0,0	0/1:0,0:0:33:0,0,0	0/0:0,0:0:33:0,0,0	0/0:0,0:0:33:0,0,0	0/0:0,0:0:33:0,0,0	0/0:0,0:0:33:0,0,0	0/0:0,0:0:33:0,0,0	0/0:0,0:0:33:0,0,0	0/0:0,0:0:33:0,0,0	0/0:0,0:0:33:0,0,0	0/0:0,0:0:33:0,0,0	0/0:0,0:0:33:0,0,0	0/0:0,0:0:33:0,0,0	0/0:0,0:0:33:0,0,0	0/0:0,0:0:33:0,0,0	0/0:0,0:0:33:0,0,0	0/0:0,0:0:33:0,0,0	0/0:0,0:0:33:0,0,0	0/0:0,0:0:33:0,0,0	0/0:0,0:0:33:0,0,0	0/0:0,0:0:33:0,0,0	0/0:0,0:0:33:0,0,0	0/0:0,0:0:33:0,0,0	0/0:0,0:0:33:0,0,0	0/0:0,0:0:33:0,0,0	0/0:0,0:0:33:0,0,0	0/0:0,0:0:33:0,0,0	0/0:0,0:0:33:0,0,0	0/0:0,0:0:33:0,0,0	0/0:0,0:0:33:0,0,0	0/0:0,0:0:33:0,0,0	0/0:0,0:0:33:0,0,0	0/0:0,0:0:33:0,0,0	0/0:0,0:0:33:0,0,0	0/0:0,0:0:33:0,0,0	0/0:0,0:0:33:0,0,0	0/0:0,0:0:33:0,0,0	0/0:0,0:0:33:0,0,0	0/0:0,0:0:33:0,0,0	0/0:0,0:0:33:0,0,0	0/0:0,0:0:33:0,0,0	0/0:0,0:0:33:0,0,0	0/0:0,0:0:33:0,0,0	0/0:0,0:0:33:0,0,0	0/0:0,0:0:33:0,0,0	0/0:0,0:0:33:0,0,0	0/0:0,0:0:33:0,0,0	1/1:0,0:0:33:0,0,0	0/0:0,0:0:33:0,0,0	0/1:0,0:0:33:0,0,0	0/0:0,0:0:33:0,0,0	0/1:0,0:0:33:0,0,0	0/0:0,0:0:33:0,0,0	0/0:0,0:0:33:0,0,0	0/0:0,0:0:33:0,0,0	0/0:0,0:0:33:0,0,0	0/0:0,0:0:33:0,0,0	0/0:0,0:0:33:0,0,0	0/0:0,0:0:33:0,0,0	0/1:0,0:0:33:0,0,0	0/0:0,0:0:33:0,0,0	0/0:0,0:0:33:0,0,0	0/1:0,0:0:33:0,0,0	0/0:0,0:0:33:0,0,0	0/0:0,0:0:33:0,0,0	0/0:0,0:0:33:0,0,0	0/0:0,0:0:33:0,0,0	0/0:0,0:0:33:0,0,0	0/0:0,0:0:33:0,0,0	0/0:0,0:0:33:0,0,0	0/0:0,0:0:33:0,0,0	0/0:0,0:0:33:0,0,0	0/0:0,0:0:33:0,0,0	0/0:0,0:0:33:0,0,0	0/1:0,0:0:33:0,0,0	0/0:0,0:0:33:0,0,0	0/0:0,0:0:33:0,0,0	0/1:0,0:0:33:0,0,0	0/1:0,0:0:33:0,0,0	0/0:0,0:0:33:0,0,0	0/0:0,0:0:33:0,0,0	0/0:0,0:0:33:0,0,0	0/0:0,0:0:33:0,0,0	0/1:0,0:0:33:0,0,0	0/0:0,0:0:33:0,0,0	0/0:0,0:0:33:0,0,0	0/0:0,0:0:33:0,0,0	0/0:0,0:0:33:0,0,0	0/0:0,0:0:33:0,0,0	0/0:0,0:0:33:0,0,0	0/0:0,0:0:33:0,0,0	0/0:0,0:0:33:0,0,0	0/1:0,0:0:33:0,0,0	0/0:0,0:0:33:0,0,0	0/0:0,0:0:33:0,0,0	0/0:0,0:0:33:0,0,0	0/0:0,0:0:33:0,0,0	0/0:0,0:0:33:0,0,0	0/0:0,0:0:33:0,0,0	0/1:0,0:0:33:0,0,0	0/0:0,0:0:33:0,0,0	0/0:0,0:0:33:0,0,0	0/0:0,0:0:33:0,0,0	0/0:0,0:0:33:0,0,0	0/0:0,0:0:33:0,0,0	0/0:0,0:0:33:0,0,0	0/0:0,0:0:33:0,0,0	0/0:0,0:0:33:0,0,0	0/0:0,0:0:33:0,0,0	0/0:0,0:0:33:0,0,0	0/0:0,0:0:33:0,0,0	0/0:0,0:0:33:0,0,0	0/0:0,0:0:33:0,0,0	0/1:0,0:0:33:0,0,0	1/1:0,0:0:33:0,0,0	0/1:0,0:0:33:0,0,0	0/0:0,0:0:33:0,0,0	./.:0,0:0	0/0:0,0:0:33:0,0,0	1/1:0,0:0:33:0,0,0	0/0:0,0:0:33:0,0,0	0/0:0,0:0:33:0,0,0	0/0:0,0:0:33:0,0,0	0/0:0,0:0:33:0,0,0	0/0:0,0:0:33:0,0,0	0/0:0,0:0:33:0,0,0	0/0:0,0:0:33:0,0,0	0/0:0,0:0:33:0,0,0	0/0:0,0:0:33:0,0,0	0/0:0,0:0:33:0,0,0	0/1:0,0:0:33:0,0,0	0/1:0,0:0:33:0,0,0	0/0:0,0:0:33:0,0,0	0/1:0,0:0:33:0,0,0	1/1:0,0:0:33:0,0,0	0/1:0,0:0:33:0,0,0	0/1:0,0:0:33:0,0,0	0/1:0,0:0:33:0,0,0	1/1:0,0:0:33:0,0,0	0/1:0,0:0:33:0,0,0	0/0:0,0:0:33:0,0,0	0/0:0,0:0:33:0,0,0	0/0:0,0:0:33:0,0,0	0/0:0,0:0:33:0,0,0	0/0:0,0:0:33:0,0,0	0/0:0,0:0:33:0,0,0	0/0:0,0:0:33:0,0,0	0/0:0,0:0:33:0,0,0	0/0:0,0:0:33:0,0,0	0/0:0,0:0:33:0,0,0	0/0:0,0:0:33:0,0,0	0/0:0,0:0:33:0,0,0	0/0:0,0:0:33:0,0,0	0/0:0,0:0:33:0,0,0	0/0:0,0:0:33:0,0,0	0/0:0,0:0:33:0,0,0	0/0:0,0:0:33:0,0,0	0/0:0,0:0:33:0,0,0	0/0:0,0:0:33:0,0,0	0/0:0,0:0:33:0,0,0	0/0:0,0:0:33:0,0,0	0/0:0,0:0:33:0,0,0	0/0:0,0:0:33:0,0,0	0/0:0,0:0:33:0,0,0	0/0:0,0:0:33:0,0,0	0/0:0,0:0:33:0,0,0	0/0:0,0:0:33:0,0,0	0/0:0,0:0:33:0,0,0	0/0:0,0:0:33:0,0,0	0/0:0,0:0:33:0,0,0	0/0:0,0:0:33:0,0,0	0/0:0,0:0:33:0,0,0	0/0:0,0:0:33:0,0,0	0/0:0,0:0:33:0,0,0	0/0:0,0:0:33:0,0,0	0/1:0,0:0:33:0,0,0	0/0:0,0:0:33:0,0,0	0/0:0,0:0:33:0,0,0	0/0:0,0:0:33:0,0,0	0/0:0,0:0:33:0,0,0	0/0:0,0:0:33:0,0,0	0/1:0,0:0:33:0,0,0	0/0:0,0:0:33:0,0,0	0/0:0,0:0:33:0,0,0	0/0:0,0:0:33:0,0,0	0/0:0,0:0:33:0,0,0	0/0:0,0:0:33:0,0,0	0/0:0,0:0:33:0,0,0	./.:0,0:0	0/1:0,0:0:33:0,0,0	0/1:0,0:0:33:0,0,0	0/0:0,0:0:33:0,0,0	0/1:0,0:0:33:0,0,0	0/0:0,0:0:33:0,0,0	0/1:0,0:0:33:0,0,0	0/1:0,0:0:33:0,0,0	0/1:0,0:0:33:0,0,0
NW_016017455.1	1669587	SNW_016017455.1_1669587	G	A	.	PASS	ANN=A|intron_variant|MODIFIER|LOC108000325|gene87|transcript|rna170|Coding|2/13|c.266-20947G>A||||||,A|intron_variant|MODIFIER|LOC108000325|gene87|transcript|rna171|Coding|2/13|c.266-20947G>A||||||;DP=0	GT:AD:DP:GQ:PL	0/0:0,0:0:33:0,0,0	./.:0,0:0	0/0:0,0:0:33:0,0,0	0/0:0,0:0:33:0,0,0	0/0:0,0:0:33:0,0,0	0/0:0,0:0:33:0,0,0	0/0:0,0:0:33:0,0,0	0/0:0,0:0:33:0,0,0	0/0:0,0:0:33:0,0,0	0/0:0,0:0:33:0,0,0	0/0:0,0:0:33:0,0,0	0/0:0,0:0:33:0,0,0	0/0:0,0:0:33:0,0,0	0/0:0,0:0:33:0,0,0	0/0:0,0:0:33:0,0,0	0/0:0,0:0:33:0,0,0	0/0:0,0:0:33:0,0,0	0/0:0,0:0:33:0,0,0	0/0:0,0:0:33:0,0,0	0/0:0,0:0:33:0,0,0	0/0:0,0:0:33:0,0,0	0/0:0,0:0:33:0,0,0	0/0:0,0:0:33:0,0,0	0/0:0,0:0:33:0,0,0	0/0:0,0:0:33:0,0,0	0/0:0,0:0:33:0,0,0	0/0:0,0:0:33:0,0,0	0/0:0,0:0:33:0,0,0	0/0:0,0:0:33:0,0,0	0/0:0,0:0:33:0,0,0	0/0:0,0:0:33:0,0,0	0/0:0,0:0:33:0,0,0	0/1:0,0:0:33:0,0,0	0/1:0,0:0:33:0,0,0	0/1:0,0:0:33:0,0,0	0/0:0,0:0:33:0,0,0	0/0:0,0:0:33:0,0,0	0/0:0,0:0:33:0,0,0	0/0:0,0:0:33:0,0,0	0/0:0,0:0:33:0,0,0	0/1:0,0:0:33:0,0,0	./.:0,0:0	0/0:0,0:0:33:0,0,0	0/1:0,0:0:33:0,0,0	0/1:0,0:0:33:0,0,0	0/0:0,0:0:33:0,0,0	0/0:0,0:0:33:0,0,0	0/1:0,0:0:33:0,0,0	0/0:0,0:0:33:0,0,0	0/0:0,0:0:33:0,0,0	0/0:0,0:0:33:0,0,0	0/0:0,0:0:33:0,0,0	0/0:0,0:0:33:0,0,0	0/0:0,0:0:33:0,0,0	0/0:0,0:0:33:0,0,0	0/0:0,0:0:33:0,0,0	0/0:0,0:0:33:0,0,0	0/0:0,0:0:33:0,0,0	./.:0,0:0	0/0:0,0:0:33:0,0,0	0/0:0,0:0:33:0,0,0	0/0:0,0:0:33:0,0,0	0/0:0,0:0:33:0,0,0	0/0:0,0:0:33:0,0,0	0/0:0,0:0:33:0,0,0	0/0:0,0:0:33:0,0,0	0/0:0,0:0:33:0,0,0	0/0:0,0:0:33:0,0,0	0/0:0,0:0:33:0,0,0	0/0:0,0:0:33:0,0,0	0/0:0,0:0:33:0,0,0	0/0:0,0:0:33:0,0,0	0/0:0,0:0:33:0,0,0	0/0:0,0:0:33:0,0,0	0/0:0,0:0:33:0,0,0	0/0:0,0:0:33:0,0,0	0/0:0,0:0:33:0,0,0	0/0:0,0:0:33:0,0,0	0/0:0,0:0:33:0,0,0	0/0:0,0:0:33:0,0,0	0/0:0,0:0:33:0,0,0	0/0:0,0:0:33:0,0,0	0/0:0,0:0:33:0,0,0	0/0:0,0:0:33:0,0,0	0/0:0,0:0:33:0,0,0	0/0:0,0:0:33:0,0,0	0/0:0,0:0:33:0,0,0	0/0:0,0:0:33:0,0,0	0/0:0,0:0:33:0,0,0	1/1:0,0:0:33:0,0,0	0/1:0,0:0:33:0,0,0	0/0:0,0:0:33:0,0,0	0/1:0,0:0:33:0,0,0	0/1:0,0:0:33:0,0,0	0/0:0,0:0:33:0,0,0	0/1:0,0:0:33:0,0,0	0/0:0,0:0:33:0,0,0	0/1:0,0:0:33:0,0,0	0/0:0,0:0:33:0,0,0	0/0:0,0:0:33:0,0,0	0/0:0,0:0:33:0,0,0	0/1:0,0:0:33:0,0,0	0/0:0,0:0:33:0,0,0	0/0:0,0:0:33:0,0,0	0/1:0,0:0:33:0,0,0	0/0:0,0:0:33:0,0,0	0/1:0,0:0:33:0,0,0	0/1:0,0:0:33:0,0,0	0/0:0,0:0:33:0,0,0	0/1:0,0:0:33:0,0,0	0/0:0,0:0:33:0,0,0	0/0:0,0:0:33:0,0,0	0/0:0,0:0:33:0,0,0	0/0:0,0:0:33:0,0,0	0/0:0,0:0:33:0,0,0	0/0:0,0:0:33:0,0,0	0/0:0,0:0:33:0,0,0	0/0:0,0:0:33:0,0,0	0/0:0,0:0:33:0,0,0	0/0:0,0:0:33:0,0,0	0/0:0,0:0:33:0,0,0	0/0:0,0:0:33:0,0,0	0/0:0,0:0:33:0,0,0	0/0:0,0:0:33:0,0,0	0/0:0,0:0:33:0,0,0	0/0:0,0:0:33:0,0,0	0/0:0,0:0:33:0,0,0	0/0:0,0:0:33:0,0,0	0/0:0,0:0:33:0,0,0	0/0:0,0:0:33:0,0,0	0/0:0,0:0:33:0,0,0	0/0:0,0:0:33:0,0,0	0/0:0,0:0:33:0,0,0	0/0:0,0:0:33:0,0,0	0/0:0,0:0:33:0,0,0	0/0:0,0:0:33:0,0,0	0/0:0,0:0:33:0,0,0	0/0:0,0:0:33:0,0,0	0/0:0,0:0:33:0,0,0	0/0:0,0:0:33:0,0,0	0/0:0,0:0:33:0,0,0	0/0:0,0:0:33:0,0,0	0/0:0,0:0:33:0,0,0	0/0:0,0:0:33:0,0,0	0/0:0,0:0:33:0,0,0	0/0:0,0:0:33:0,0,0	0/1:0,0:0:33:0,0,0	0/0:0,0:0:33:0,0,0	0/0:0,0:0:33:0,0,0	0/0:0,0:0:33:0,0,0	0/1:0,0:0:33:0,0,0	0/0:0,0:0:33:0,0,0	0/0:0,0:0:33:0,0,0	0/0:0,0:0:33:0,0,0	0/0:0,0:0:33:0,0,0	0/0:0,0:0:33:0,0,0	0/0:0,0:0:33:0,0,0	0/0:0,0:0:33:0,0,0	0/0:0,0:0:33:0,0,0	0/0:0,0:0:33:0,0,0	0/0:0,0:0:33:0,0,0	0/0:0,0:0:33:0,0,0	0/0:0,0:0:33:0,0,0	0/0:0,0:0:33:0,0,0	0/0:0,0:0:33:0,0,0	0/1:0,0:0:33:0,0,0	0/0:0,0:0:33:0,0,0	0/0:0,0:0:33:0,0,0	0/0:0,0:0:33:0,0,0	0/0:0,0:0:33:0,0,0	0/0:0,0:0:33:0,0,0	0/0:0,0:0:33:0,0,0	0/0:0,0:0:33:0,0,0	0/0:0,0:0:33:0,0,0	0/0:0,0:0:33:0,0,0	0/0:0,0:0:33:0,0,0	0/0:0,0:0:33:0,0,0	0/0:0,0:0:33:0,0,0	0/0:0,0:0:33:0,0,0	0/0:0,0:0:33:0,0,0	0/0:0,0:0:33:0,0,0	./.:0,0:0	0/0:0,0:0:33:0,0,0	0/0:0,0:0:33:0,0,0	0/0:0,0:0:33:0,0,0	0/0:0,0:0:33:0,0,0	0/0:0,0:0:33:0,0,0	0/0:0,0:0:33:0,0,0	0/1:0,0:0:33:0,0,0	0/0:0,0:0:33:0,0,0	1/1:0,0:0:33:0,0,0	0/0:0,0:0:33:0,0,0	0/1:0,0:0:33:0,0,0	0/0:0,0:0:33:0,0,0	0/0:0,0:0:33:0,0,0	1/1:0,0:0:33:0,0,0	0/0:0,0:0:33:0,0,0	0/0:0,0:0:33:0,0,0	0/0:0,0:0:33:0,0,0	./.:0,0:0	./.:0,0:0	0/0:0,0:0:33:0,0,0	1/1:0,0:0:33:0,0,0	./.:0,0:0	1/1:0,0:0:33:0,0,0	1/1:0,0:0:33:0,0,0	0/0:0,0:0:33:0,0,0	0/0:0,0:0:33:0,0,0	0/1:0,0:0:33:0,0,0	0/1:0,0:0:33:0,0,0	0/0:0,0:0:33:0,0,0	./.:0,0:0	0/0:0,0:0:33:0,0,0	0/1:0,0:0:33:0,0,0	0/1:0,0:0:33:0,0,0	0/0:0,0:0:33:0,0,0	0/0:0,0:0:33:0,0,0	./.:0,0:0	0/1:0,0:0:33:0,0,0	0/0:0,0:0:33:0,0,0	0/0:0,0:0:33:0,0,0	./.:0,0:0	0/0:0,0:0:33:0,0,0	1/1:0,0:0:33:0,0,0	0/0:0,0:0:33:0,0,0	0/0:0,0:0:33:0,0,0	0/0:0,0:0:33:0,0,0	0/0:0,0:0:33:0,0,0	0/0:0,0:0:33:0,0,0	0/0:0,0:0:33:0,0,0	0/0:0,0:0:33:0,0,0	0/0:0,0:0:33:0,0,0	0/0:0,0:0:33:0,0,0	0/0:0,0:0:33:0,0,0	0/0:0,0:0:33:0,0,0	0/0:0,0:0:33:0,0,0	0/0:0,0:0:33:0,0,0	0/0:0,0:0:33:0,0,0	0/0:0,0:0:33:0,0,0	0/0:0,0:0:33:0,0,0	0/0:0,0:0:33:0,0,0	0/0:0,0:0:33:0,0,0	0/0:0,0:0:33:0,0,0
NW_016017455.1	1766390	SNW_016017455.1_1766390	G	A	.	PASS	ANN=A|intergenic_region|MODIFIER|LOC107993624-LOC108003460|gene91-gene92|intergenic_region|gene91-gene92|||||||||;DP=0	GT:AD:DP:GQ:PL	0/1:0,0:0:33:0,0,0	0/1:0,0:0:33:0,0,0	0/0:0,0:0:33:0,0,0	0/0:0,0:0:33:0,0,0	0/0:0,0:0:33:0,0,0	0/0:0,0:0:33:0,0,0	0/0:0,0:0:33:0,0,0	0/0:0,0:0:33:0,0,0	0/0:0,0:0:33:0,0,0	0/0:0,0:0:33:0,0,0	0/0:0,0:0:33:0,0,0	0/0:0,0:0:33:0,0,0	0/1:0,0:0:33:0,0,0	0/0:0,0:0:33:0,0,0	0/0:0,0:0:33:0,0,0	0/0:0,0:0:33:0,0,0	0/0:0,0:0:33:0,0,0	0/1:0,0:0:33:0,0,0	0/0:0,0:0:33:0,0,0	0/0:0,0:0:33:0,0,0	0/1:0,0:0:33:0,0,0	0/0:0,0:0:33:0,0,0	0/0:0,0:0:33:0,0,0	0/0:0,0:0:33:0,0,0	0/0:0,0:0:33:0,0,0	0/1:0,0:0:33:0,0,0	0/1:0,0:0:33:0,0,0	0/1:0,0:0:33:0,0,0	0/0:0,0:0:33:0,0,0	0/0:0,0:0:33:0,0,0	0/0:0,0:0:33:0,0,0	0/0:0,0:0:33:0,0,0	0/1:0,0:0:33:0,0,0	0/0:0,0:0:33:0,0,0	0/0:0,0:0:33:0,0,0	0/0:0,0:0:33:0,0,0	0/1:0,0:0:33:0,0,0	0/0:0,0:0:33:0,0,0	0/1:0,0:0:33:0,0,0	0/0:0,0:0:33:0,0,0	0/0:0,0:0:33:0,0,0	0/0:0,0:0:33:0,0,0	0/0:0,0:0:33:0,0,0	0/0:0,0:0:33:0,0,0	0/0:0,0:0:33:0,0,0	0/0:0,0:0:33:0,0,0	0/0:0,0:0:33:0,0,0	0/0:0,0:0:33:0,0,0	0/0:0,0:0:33:0,0,0	0/0:0,0:0:33:0,0,0	0/0:0,0:0:33:0,0,0	0/0:0,0:0:33:0,0,0	0/0:0,0:0:33:0,0,0	0/0:0,0:0:33:0,0,0	0/0:0,0:0:33:0,0,0	0/0:0,0:0:33:0,0,0	0/0:0,0:0:33:0,0,0	0/0:0,0:0:33:0,0,0	0/0:0,0:0:33:0,0,0	0/0:0,0:0:33:0,0,0	0/0:0,0:0:33:0,0,0	0/0:0,0:0:33:0,0,0	0/0:0,0:0:33:0,0,0	0/0:0,0:0:33:0,0,0	0/0:0,0:0:33:0,0,0	0/0:0,0:0:33:0,0,0	0/0:0,0:0:33:0,0,0	0/0:0,0:0:33:0,0,0	0/0:0,0:0:33:0,0,0	0/0:0,0:0:33:0,0,0	0/0:0,0:0:33:0,0,0	0/0:0,0:0:33:0,0,0	0/0:0,0:0:33:0,0,0	0/0:0,0:0:33:0,0,0	0/0:0,0:0:33:0,0,0	0/0:0,0:0:33:0,0,0	0/0:0,0:0:33:0,0,0	0/0:0,0:0:33:0,0,0	0/0:0,0:0:33:0,0,0	0/0:0,0:0:33:0,0,0	0/0:0,0:0:33:0,0,0	0/0:0,0:0:33:0,0,0	0/1:0,0:0:33:0,0,0	0/0:0,0:0:33:0,0,0	0/1:0,0:0:33:0,0,0	0/0:0,0:0:33:0,0,0	0/0:0,0:0:33:0,0,0	0/0:0,0:0:33:0,0,0	0/0:0,0:0:33:0,0,0	0/0:0,0:0:33:0,0,0	0/0:0,0:0:33:0,0,0	0/0:0,0:0:33:0,0,0	0/0:0,0:0:33:0,0,0	0/0:0,0:0:33:0,0,0	0/1:0,0:0:33:0,0,0	0/0:0,0:0:33:0,0,0	0/1:0,0:0:33:0,0,0	0/1:0,0:0:33:0,0,0	0/0:0,0:0:33:0,0,0	0/0:0,0:0:33:0,0,0	0/0:0,0:0:33:0,0,0	0/0:0,0:0:33:0,0,0	0/0:0,0:0:33:0,0,0	0/0:0,0:0:33:0,0,0	0/1:0,0:0:33:0,0,0	0/0:0,0:0:33:0,0,0	0/1:0,0:0:33:0,0,0	0/1:0,0:0:33:0,0,0	0/0:0,0:0:33:0,0,0	0/1:0,0:0:33:0,0,0	0/0:0,0:0:33:0,0,0	0/0:0,0:0:33:0,0,0	0/0:0,0:0:33:0,0,0	0/0:0,0:0:33:0,0,0	0/0:0,0:0:33:0,0,0	0/0:0,0:0:33:0,0,0	0/0:0,0:0:33:0,0,0	0/0:0,0:0:33:0,0,0	0/0:0,0:0:33:0,0,0	0/0:0,0:0:33:0,0,0	0/0:0,0:0:33:0,0,0	0/0:0,0:0:33:0,0,0	0/0:0,0:0:33:0,0,0	0/0:0,0:0:33:0,0,0	0/0:0,0:0:33:0,0,0	0/0:0,0:0:33:0,0,0	0/0:0,0:0:33:0,0,0	0/0:0,0:0:33:0,0,0	0/0:0,0:0:33:0,0,0	0/0:0,0:0:33:0,0,0	0/0:0,0:0:33:0,0,0	0/0:0,0:0:33:0,0,0	0/0:0,0:0:33:0,0,0	0/0:0,0:0:33:0,0,0	0/0:0,0:0:33:0,0,0	0/0:0,0:0:33:0,0,0	0/0:0,0:0:33:0,0,0	0/0:0,0:0:33:0,0,0	0/0:0,0:0:33:0,0,0	0/0:0,0:0:33:0,0,0	0/0:0,0:0:33:0,0,0	0/0:0,0:0:33:0,0,0	0/1:0,0:0:33:0,0,0	0/1:0,0:0:33:0,0,0	0/0:0,0:0:33:0,0,0	0/0:0,0:0:33:0,0,0	0/1:0,0:0:33:0,0,0	0/0:0,0:0:33:0,0,0	0/0:0,0:0:33:0,0,0	0/0:0,0:0:33:0,0,0	0/0:0,0:0:33:0,0,0	0/0:0,0:0:33:0,0,0	0/0:0,0:0:33:0,0,0	0/0:0,0:0:33:0,0,0	0/0:0,0:0:33:0,0,0	0/0:0,0:0:33:0,0,0	0/0:0,0:0:33:0,0,0	0/0:0,0:0:33:0,0,0	0/0:0,0:0:33:0,0,0	0/0:0,0:0:33:0,0,0	0/0:0,0:0:33:0,0,0	0/0:0,0:0:33:0,0,0	0/0:0,0:0:33:0,0,0	0/0:0,0:0:33:0,0,0	0/0:0,0:0:33:0,0,0	0/0:0,0:0:33:0,0,0	0/0:0,0:0:33:0,0,0	0/0:0,0:0:33:0,0,0	0/0:0,0:0:33:0,0,0	0/0:0,0:0:33:0,0,0	0/0:0,0:0:33:0,0,0	0/0:0,0:0:33:0,0,0	0/0:0,0:0:33:0,0,0	0/0:0,0:0:33:0,0,0	0/0:0,0:0:33:0,0,0	0/0:0,0:0:33:0,0,0	0/0:0,0:0:33:0,0,0	0/0:0,0:0:33:0,0,0	0/0:0,0:0:33:0,0,0	0/0:0,0:0:33:0,0,0	0/1:0,0:0:33:0,0,0	0/0:0,0:0:33:0,0,0	0/0:0,0:0:33:0,0,0	0/0:0,0:0:33:0,0,0	0/0:0,0:0:33:0,0,0	0/0:0,0:0:33:0,0,0	0/0:0,0:0:33:0,0,0	0/0:0,0:0:33:0,0,0	0/0:0,0:0:33:0,0,0	0/0:0,0:0:33:0,0,0	0/0:0,0:0:33:0,0,0	0/0:0,0:0:33:0,0,0	0/0:0,0:0:33:0,0,0	0/0:0,0:0:33:0,0,0	0/0:0,0:0:33:0,0,0	0/0:0,0:0:33:0,0,0	0/0:0,0:0:33:0,0,0	0/0:0,0:0:33:0,0,0	0/0:0,0:0:33:0,0,0	0/0:0,0:0:33:0,0,0	0/0:0,0:0:33:0,0,0	0/0:0,0:0:33:0,0,0	0/0:0,0:0:33:0,0,0	0/0:0,0:0:33:0,0,0	0/0:0,0:0:33:0,0,0	0/0:0,0:0:33:0,0,0	0/0:0,0:0:33:0,0,0	0/1:0,0:0:33:0,0,0	0/0:0,0:0:33:0,0,0	0/0:0,0:0:33:0,0,0	0/0:0,0:0:33:0,0,0	0/0:0,0:0:33:0,0,0	0/0:0,0:0:33:0,0,0	0/0:0,0:0:33:0,0,0	0/0:0,0:0:33:0,0,0	0/0:0,0:0:33:0,0,0	0/0:0,0:0:33:0,0,0	0/0:0,0:0:33:0,0,0	0/0:0,0:0:33:0,0,0	0/0:0,0:0:33:0,0,0	0/0:0,0:0:33:0,0,0	0/0:0,0:0:33:0,0,0	0/0:0,0:0:33:0,0,0	0/0:0,0:0:33:0,0,0	0/0:0,0:0:33:0,0,0	0/0:0,0:0:33:0,0,0	0/0:0,0:0:33:0,0,0	0/0:0,0:0:33:0,0,0	0/0:0,0:0:33:0,0,0	0/0:0,0:0:33:0,0,0	0/0:0,0:0:33:0,0,0	0/0:0,0:0:33:0,0,0	0/0:0,0:0:33:0,0,0	0/0:0,0:0:33:0,0,0	0/0:0,0:0:33:0,0,0	0/0:0,0:0:33:0,0,0	0/0:0,0:0:33:0,0,0	0/0:0,0:0:33:0,0,0	0/0:0,0:0:33:0,0,0	0/0:0,0:0:33:0,0,0	0/0:0,0:0:33:0,0,0	0/0:0,0:0:33:0,0,0	0/0:0,0:0:33:0,0,0
NW_016017455.1	1771409	SNW_016017455.1_1771409	C	T	.	PASS	ANN=T|intergenic_region|MODIFIER|LOC107993624-LOC108003460|gene91-gene92|intergenic_region|gene91-gene92|||||||||;DP=0	GT:AD:DP:GQ:PL	0/0:0,0:0:33:0,0,0	0/0:0,0:0:33:0,0,0	0/0:0,0:0:33:0,0,0	0/0:0,0:0:33:0,0,0	0/0:0,0:0:33:0,0,0	0/0:0,0:0:33:0,0,0	0/0:0,0:0:33:0,0,0	0/0:0,0:0:33:0,0,0	0/0:0,0:0:33:0,0,0	0/0:0,0:0:33:0,0,0	0/0:0,0:0:33:0,0,0	0/0:0,0:0:33:0,0,0	0/0:0,0:0:33:0,0,0	0/0:0,0:0:33:0,0,0	0/0:0,0:0:33:0,0,0	0/0:0,0:0:33:0,0,0	0/0:0,0:0:33:0,0,0	0/0:0,0:0:33:0,0,0	0/0:0,0:0:33:0,0,0	0/0:0,0:0:33:0,0,0	0/0:0,0:0:33:0,0,0	0/0:0,0:0:33:0,0,0	0/0:0,0:0:33:0,0,0	0/0:0,0:0:33:0,0,0	./.:0,0:0	0/0:0,0:0:33:0,0,0	0/0:0,0:0:33:0,0,0	0/0:0,0:0:33:0,0,0	0/0:0,0:0:33:0,0,0	0/0:0,0:0:33:0,0,0	0/0:0,0:0:33:0,0,0	0/0:0,0:0:33:0,0,0	0/0:0,0:0:33:0,0,0	0/0:0,0:0:33:0,0,0	0/0:0,0:0:33:0,0,0	0/0:0,0:0:33:0,0,0	0/0:0,0:0:33:0,0,0	0/0:0,0:0:33:0,0,0	0/0:0,0:0:33:0,0,0	0/0:0,0:0:33:0,0,0	0/0:0,0:0:33:0,0,0	0/0:0,0:0:33:0,0,0	0/0:0,0:0:33:0,0,0	0/0:0,0:0:33:0,0,0	0/0:0,0:0:33:0,0,0	0/0:0,0:0:33:0,0,0	0/0:0,0:0:33:0,0,0	0/0:0,0:0:33:0,0,0	0/0:0,0:0:33:0,0,0	0/1:0,0:0:33:0,0,0	0/0:0,0:0:33:0,0,0	0/1:0,0:0:33:0,0,0	0/1:0,0:0:33:0,0,0	0/0:0,0:0:33:0,0,0	0/0:0,0:0:33:0,0,0	0/1:0,0:0:33:0,0,0	0/0:0,0:0:33:0,0,0	0/0:0,0:0:33:0,0,0	0/0:0,0:0:33:0,0,0	0/0:0,0:0:33:0,0,0	0/0:0,0:0:33:0,0,0	0/0:0,0:0:33:0,0,0	0/0:0,0:0:33:0,0,0	0/0:0,0:0:33:0,0,0	0/0:0,0:0:33:0,0,0	0/0:0,0:0:33:0,0,0	0/0:0,0:0:33:0,0,0	0/0:0,0:0:33:0,0,0	0/1:0,0:0:33:0,0,0	0/0:0,0:0:33:0,0,0	0/0:0,0:0:33:0,0,0	0/1:0,0:0:33:0,0,0	0/0:0,0:0:33:0,0,0	0/0:0,0:0:33:0,0,0	0/0:0,0:0:33:0,0,0	0/0:0,0:0:33:0,0,0	0/0:0,0:0:33:0,0,0	0/0:0,0:0:33:0,0,0	0/0:0,0:0:33:0,0,0	0/0:0,0:0:33:0,0,0	0/0:0,0:0:33:0,0,0	0/0:0,0:0:33:0,0,0	0/0:0,0:0:33:0,0,0	0/0:0,0:0:33:0,0,0	0/0:0,0:0:33:0,0,0	0/0:0,0:0:33:0,0,0	0/0:0,0:0:33:0,0,0	0/0:0,0:0:33:0,0,0	0/0:0,0:0:33:0,0,0	0/0:0,0:0:33:0,0,0	0/0:0,0:0:33:0,0,0	0/0:0,0:0:33:0,0,0	0/0:0,0:0:33:0,0,0	0/0:0,0:0:33:0,0,0	0/1:0,0:0:33:0,0,0	0/0:0,0:0:33:0,0,0	0/0:0,0:0:33:0,0,0	0/0:0,0:0:33:0,0,0	0/0:0,0:0:33:0,0,0	0/0:0,0:0:33:0,0,0	0/0:0,0:0:33:0,0,0	0/0:0,0:0:33:0,0,0	0/0:0,0:0:33:0,0,0	0/0:0,0:0:33:0,0,0	0/0:0,0:0:33:0,0,0	0/0:0,0:0:33:0,0,0	0/1:0,0:0:33:0,0,0	0/0:0,0:0:33:0,0,0	0/1:0,0:0:33:0,0,0	0/1:0,0:0:33:0,0,0	0/1:0,0:0:33:0,0,0	0/1:0,0:0:33:0,0,0	0/0:0,0:0:33:0,0,0	0/1:0,0:0:33:0,0,0	0/1:0,0:0:33:0,0,0	0/1:0,0:0:33:0,0,0	0/0:0,0:0:33:0,0,0	0/0:0,0:0:33:0,0,0	0/0:0,0:0:33:0,0,0	0/0:0,0:0:33:0,0,0	0/0:0,0:0:33:0,0,0	0/0:0,0:0:33:0,0,0	0/0:0,0:0:33:0,0,0	0/1:0,0:0:33:0,0,0	0/0:0,0:0:33:0,0,0	0/0:0,0:0:33:0,0,0	0/0:0,0:0:33:0,0,0	0/1:0,0:0:33:0,0,0	0/1:0,0:0:33:0,0,0	0/0:0,0:0:33:0,0,0	0/0:0,0:0:33:0,0,0	1/1:0,0:0:33:0,0,0	0/0:0,0:0:33:0,0,0	0/1:0,0:0:33:0,0,0	0/1:0,0:0:33:0,0,0	0/0:0,0:0:33:0,0,0	0/0:0,0:0:33:0,0,0	0/0:0,0:0:33:0,0,0	0/0:0,0:0:33:0,0,0	0/0:0,0:0:33:0,0,0	0/0:0,0:0:33:0,0,0	0/1:0,0:0:33:0,0,0	0/0:0,0:0:33:0,0,0	0/0:0,0:0:33:0,0,0	0/0:0,0:0:33:0,0,0	0/0:0,0:0:33:0,0,0	0/0:0,0:0:33:0,0,0	0/0:0,0:0:33:0,0,0	0/0:0,0:0:33:0,0,0	0/0:0,0:0:33:0,0,0	0/0:0,0:0:33:0,0,0	0/0:0,0:0:33:0,0,0	0/0:0,0:0:33:0,0,0	0/0:0,0:0:33:0,0,0	0/0:0,0:0:33:0,0,0	0/0:0,0:0:33:0,0,0	0/0:0,0:0:33:0,0,0	0/0:0,0:0:33:0,0,0	0/0:0,0:0:33:0,0,0	0/0:0,0:0:33:0,0,0	0/0:0,0:0:33:0,0,0	0/0:0,0:0:33:0,0,0	0/0:0,0:0:33:0,0,0	0/0:0,0:0:33:0,0,0	0/0:0,0:0:33:0,0,0	0/0:0,0:0:33:0,0,0	0/0:0,0:0:33:0,0,0	0/0:0,0:0:33:0,0,0	0/0:0,0:0:33:0,0,0	0/0:0,0:0:33:0,0,0	0/0:0,0:0:33:0,0,0	0/0:0,0:0:33:0,0,0	0/1:0,0:0:33:0,0,0	0/0:0,0:0:33:0,0,0	0/0:0,0:0:33:0,0,0	0/0:0,0:0:33:0,0,0	0/0:0,0:0:33:0,0,0	0/1:0,0:0:33:0,0,0	0/0:0,0:0:33:0,0,0	0/0:0,0:0:33:0,0,0	0/0:0,0:0:33:0,0,0	0/0:0,0:0:33:0,0,0	0/0:0,0:0:33:0,0,0	0/0:0,0:0:33:0,0,0	0/0:0,0:0:33:0,0,0	0/0:0,0:0:33:0,0,0	0/0:0,0:0:33:0,0,0	0/0:0,0:0:33:0,0,0	0/0:0,0:0:33:0,0,0	0/0:0,0:0:33:0,0,0	0/0:0,0:0:33:0,0,0	0/0:0,0:0:33:0,0,0	0/0:0,0:0:33:0,0,0	0/0:0,0:0:33:0,0,0	0/0:0,0:0:33:0,0,0	0/0:0,0:0:33:0,0,0	0/0:0,0:0:33:0,0,0	0/0:0,0:0:33:0,0,0	0/1:0,0:0:33:0,0,0	0/0:0,0:0:33:0,0,0	0/0:0,0:0:33:0,0,0	0/0:0,0:0:33:0,0,0	0/0:0,0:0:33:0,0,0	0/0:0,0:0:33:0,0,0	0/0:0,0:0:33:0,0,0	0/0:0,0:0:33:0,0,0	0/0:0,0:0:33:0,0,0	0/0:0,0:0:33:0,0,0	0/0:0,0:0:33:0,0,0	0/0:0,0:0:33:0,0,0	0/0:0,0:0:33:0,0,0	0/0:0,0:0:33:0,0,0	0/0:0,0:0:33:0,0,0	1/1:0,0:0:33:0,0,0	0/1:0,0:0:33:0,0,0	0/0:0,0:0:33:0,0,0	0/0:0,0:0:33:0,0,0	0/1:0,0:0:33:0,0,0	0/1:0,0:0:33:0,0,0	./.:0,0:0	0/0:0,0:0:33:0,0,0	0/0:0,0:0:33:0,0,0	0/0:0,0:0:33:0,0,0	0/0:0,0:0:33:0,0,0	0/1:0,0:0:33:0,0,0	0/0:0,0:0:33:0,0,0	0/0:0,0:0:33:0,0,0	0/0:0,0:0:33:0,0,0	0/0:0,0:0:33:0,0,0	0/0:0,0:0:33:0,0,0	0/0:0,0:0:33:0,0,0	0/0:0,0:0:33:0,0,0	0/0:0,0:0:33:0,0,0	0/0:0,0:0:33:0,0,0	0/0:0,0:0:33:0,0,0	0/0:0,0:0:33:0,0,0	0/0:0,0:0:33:0,0,0	0/0:0,0:0:33:0,0,0	0/0:0,0:0:33:0,0,0	0/0:0,0:0:33:0,0,0	0/0:0,0:0:33:0,0,0	0/0:0,0:0:33:0,0,0	0/0:0,0:0:33:0,0,0
NW_016017455.1	1850482	SNW_016017455.1_1850482	C	T	.	PASS	ANN=T|synonymous_variant|LOW|LOC108004371|gene100|transcript|rna200|Coding|4/4|c.504C>T|p.Tyr168Tyr|954/1361|504/747|168/248||,T|upstream_gene_variant|MODIFIER|LOC108004396|gene98|transcript|rna196|Coding||c.-413G>A|||||4739|,T|upstream_gene_variant|MODIFIER|LOC108004411|gene99|transcript|Transcript_gene99|Noncoding||n.-1G>A|||||2115|,T|upstream_gene_variant|MODIFIER|LOC108004344|gene101|transcript|rna201|Coding||c.-327C>T|||||2925|,T|non_coding_exon_variant|MODIFIER|LOC108004371|gene100|transcript|rna197|Noncoding|5/6|n.807C>T||||||,T|non_coding_exon_variant|MODIFIER|LOC108004371|gene100|transcript|rna199|Noncoding|4/5|n.954C>T||||||,T|non_coding_exon_variant|MODIFIER|LOC108004371|gene100|transcript|rna198|Noncoding|4/5|n.954C>T||||||;DP=0	GT:AD:DP:GQ:PL	1/1:0,0:0:33:0,0,0	1/1:0,0:0:33:0,0,0	1/1:0,0:0:33:0,0,0	1/1:0,0:0:33:0,0,0	1/1:0,0:0:33:0,0,0	0/1:0,0:0:33:0,0,0	1/1:0,0:0:33:0,0,0	1/1:0,0:0:33:0,0,0	0/1:0,0:0:33:0,0,0	0/0:0,0:0:33:0,0,0	0/1:0,0:0:33:0,0,0	0/1:0,0:0:33:0,0,0	0/1:0,0:0:33:0,0,0	0/1:0,0:0:33:0,0,0	0/0:0,0:0:33:0,0,0	0/0:0,0:0:33:0,0,0	1/1:0,0:0:33:0,0,0	1/1:0,0:0:33:0,0,0	1/1:0,0:0:33:0,0,0	1/1:0,0:0:33:0,0,0	1/1:0,0:0:33:0,0,0	1/1:0,0:0:33:0,0,0	0/1:0,0:0:33:0,0,0	1/1:0,0:0:33:0,0,0	0/1:0,0:0:33:0,0,0	./.:0,0:0	0/1:0,0:0:33:0,0,0	0/1:0,0:0:33:0,0,0	0/1:0,0:0:33:0,0,0	0/1:0,0:0:33:0,0,0	./.:0,0:0	0/1:0,0:0:33:0,0,0	0/1:0,0:0:33:0,0,0	0/1:0,0:0:33:0,0,0	1/1:0,0:0:33:0,0,0	1/1:0,0:0:33:0,0,0	0/1:0,0:0:33:0,0,0	0/1:0,0:0:33:0,0,0	0/1:0,0:0:33:0,0,0	0/0:0,0:0:33:0,0,0	1/1:0,0:0:33:0,0,0	1/1:0,0:0:33:0,0,0	1/1:0,0:0:33:0,0,0	1/1:0,0:0:33:0,0,0	1/1:0,0:0:33:0,0,0	0/1:0,0:0:33:0,0,0	1/1:0,0:0:33:0,0,0	1/1:0,0:0:33:0,0,0	0/1:0,0:0:33:0,0,0	0/1:0,0:0:33:0,0,0	1/1:0,0:0:33:0,0,0	1/1:0,0:0:33:0,0,0	0/1:0,0:0:33:0,0,0	1/1:0,0:0:33:0,0,0	0/1:0,0:0:33:0,0,0	0/1:0,0:0:33:0,0,0	1/1:0,0:0:33:0,0,0	1/1:0,0:0:33:0,0,0	1/1:0,0:0:33:0,0,0	1/1:0,0:0:33:0,0,0	0/0:0,0:0:33:0,0,0	1/1:0,0:0:33:0,0,0	0/1:0,0:0:33:0,0,0	1/1:0,0:0:33:0,0,0	0/0:0,0:0:33:0,0,0	0/0:0,0:0:33:0,0,0	1/1:0,0:0:33:0,0,0	0/1:0,0:0:33:0,0,0	0/0:0,0:0:33:0,0,0	1/1:0,0:0:33:0,0,0	0/1:0,0:0:33:0,0,0	0/0:0,0:0:33:0,0,0	1/1:0,0:0:33:0,0,0	1/1:0,0:0:33:0,0,0	1/1:0,0:0:33:0,0,0	1/1:0,0:0:33:0,0,0	1/1:0,0:0:33:0,0,0	1/1:0,0:0:33:0,0,0	1/1:0,0:0:33:0,0,0	1/1:0,0:0:33:0,0,0	1/1:0,0:0:33:0,0,0	0/1:0,0:0:33:0,0,0	0/1:0,0:0:33:0,0,0	1/1:0,0:0:33:0,0,0	1/1:0,0:0:33:0,0,0	0/1:0,0:0:33:0,0,0	0/1:0,0:0:33:0,0,0	0/1:0,0:0:33:0,0,0	1/1:0,0:0:33:0,0,0	1/1:0,0:0:33:0,0,0	1/1:0,0:0:33:0,0,0	0/1:0,0:0:33:0,0,0	1/1:0,0:0:33:0,0,0	0/1:0,0:0:33:0,0,0	0/1:0,0:0:33:0,0,0	1/1:0,0:0:33:0,0,0	0/1:0,0:0:33:0,0,0	1/1:0,0:0:33:0,0,0	1/1:0,0:0:33:0,0,0	1/1:0,0:0:33:0,0,0	0/1:0,0:0:33:0,0,0	1/1:0,0:0:33:0,0,0	1/1:0,0:0:33:0,0,0	0/0:0,0:0:33:0,0,0	0/1:0,0:0:33:0,0,0	0/1:0,0:0:33:0,0,0	1/1:0,0:0:33:0,0,0	0/1:0,0:0:33:0,0,0	1/1:0,0:0:33:0,0,0	1/1:0,0:0:33:0,0,0	1/1:0,0:0:33:0,0,0	0/1:0,0:0:33:0,0,0	0/1:0,0:0:33:0,0,0	0/1:0,0:0:33:0,0,0	0/1:0,0:0:33:0,0,0	0/1:0,0:0:33:0,0,0	1/1:0,0:0:33:0,0,0	0/1:0,0:0:33:0,0,0	0/0:0,0:0:33:0,0,0	0/1:0,0:0:33:0,0,0	1/1:0,0:0:33:0,0,0	0/0:0,0:0:33:0,0,0	0/1:0,0:0:33:0,0,0	1/1:0,0:0:33:0,0,0	0/1:0,0:0:33:0,0,0	0/1:0,0:0:33:0,0,0	0/0:0,0:0:33:0,0,0	1/1:0,0:0:33:0,0,0	0/1:0,0:0:33:0,0,0	0/1:0,0:0:33:0,0,0	0/1:0,0:0:33:0,0,0	1/1:0,0:0:33:0,0,0	0/1:0,0:0:33:0,0,0	0/1:0,0:0:33:0,0,0	1/1:0,0:0:33:0,0,0	0/0:0,0:0:33:0,0,0	0/1:0,0:0:33:0,0,0	0/0:0,0:0:33:0,0,0	0/1:0,0:0:33:0,0,0	0/1:0,0:0:33:0,0,0	0/0:0,0:0:33:0,0,0	0/1:0,0:0:33:0,0,0	0/1:0,0:0:33:0,0,0	0/1:0,0:0:33:0,0,0	1/1:0,0:0:33:0,0,0	0/0:0,0:0:33:0,0,0	0/1:0,0:0:33:0,0,0	0/1:0,0:0:33:0,0,0	1/1:0,0:0:33:0,0,0	0/1:0,0:0:33:0,0,0	0/1:0,0:0:33:0,0,0	0/1:0,0:0:33:0,0,0	0/1:0,0:0:33:0,0,0	1/1:0,0:0:33:0,0,0	0/1:0,0:0:33:0,0,0	0/1:0,0:0:33:0,0,0	0/1:0,0:0:33:0,0,0	0/1:0,0:0:33:0,0,0	0/1:0,0:0:33:0,0,0	1/1:0,0:0:33:0,0,0	0/1:0,0:0:33:0,0,0	1/1:0,0:0:33:0,0,0	1/1:0,0:0:33:0,0,0	1/1:0,0:0:33:0,0,0	1/1:0,0:0:33:0,0,0	1/1:0,0:0:33:0,0,0	1/1:0,0:0:33:0,0,0	0/1:0,0:0:33:0,0,0	0/1:0,0:0:33:0,0,0	1/1:0,0:0:33:0,0,0	1/1:0,0:0:33:0,0,0	1/1:0,0:0:33:0,0,0	0/0:0,0:0:33:0,0,0	1/1:0,0:0:33:0,0,0	1/1:0,0:0:33:0,0,0	1/1:0,0:0:33:0,0,0	1/1:0,0:0:33:0,0,0	1/1:0,0:0:33:0,0,0	0/1:0,0:0:33:0,0,0	1/1:0,0:0:33:0,0,0	1/1:0,0:0:33:0,0,0	1/1:0,0:0:33:0,0,0	0/1:0,0:0:33:0,0,0	./.:0,0:0	0/1:0,0:0:33:0,0,0	1/1:0,0:0:33:0,0,0	0/0:0,0:0:33:0,0,0	0/1:0,0:0:33:0,0,0	0/0:0,0:0:33:0,0,0	0/0:0,0:0:33:0,0,0	0/0:0,0:0:33:0,0,0	./.:0,0:0	0/1:0,0:0:33:0,0,0	0/1:0,0:0:33:0,0,0	1/1:0,0:0:33:0,0,0	0/1:0,0:0:33:0,0,0	1/1:0,0:0:33:0,0,0	0/1:0,0:0:33:0,0,0	1/1:0,0:0:33:0,0,0	1/1:0,0:0:33:0,0,0	1/1:0,0:0:33:0,0,0	1/1:0,0:0:33:0,0,0	./.:0,0:0	1/1:0,0:0:33:0,0,0	0/0:0,0:0:33:0,0,0	0/0:0,0:0:33:0,0,0	1/1:0,0:0:33:0,0,0	./.:0,0:0	0/1:0,0:0:33:0,0,0	1/1:0,0:0:33:0,0,0	0/1:0,0:0:33:0,0,0	0/0:0,0:0:33:0,0,0	1/1:0,0:0:33:0,0,0	1/1:0,0:0:33:0,0,0	1/1:0,0:0:33:0,0,0	1/1:0,0:0:33:0,0,0	0/1:0,0:0:33:0,0,0	1/1:0,0:0:33:0,0,0	0/1:0,0:0:33:0,0,0	1/1:0,0:0:33:0,0,0	0/1:0,0:0:33:0,0,0	1/1:0,0:0:33:0,0,0	0/1:0,0:0:33:0,0,0	1/1:0,0:0:33:0,0,0	1/1:0,0:0:33:0,0,0	./.:0,0:0	0/1:0,0:0:33:0,0,0	1/1:0,0:0:33:0,0,0	0/1:0,0:0:33:0,0,0	1/1:0,0:0:33:0,0,0	0/1:0,0:0:33:0,0,0	0/1:0,0:0:33:0,0,0	1/1:0,0:0:33:0,0,0	1/1:0,0:0:33:0,0,0	1/1:0,0:0:33:0,0,0	1/1:0,0:0:33:0,0,0	1/1:0,0:0:33:0,0,0	1/1:0,0:0:33:0,0,0	1/1:0,0:0:33:0,0,0	1/1:0,0:0:33:0,0,0	1/1:0,0:0:33:0,0,0	1/1:0,0:0:33:0,0,0	1/1:0,0:0:33:0,0,0
NW_016017455.1	1863587	SNW_016017455.1_1863587	G	A	.	PASS	ANN=A|downstream_gene_variant|MODIFIER|LOC108004406|gene103|transcript|rna203|Coding||c.*640C>T|||||1852|,A|intron_variant|MODIFIER|LOC108004357|gene102|transcript|rna202|Coding|2/2|c.303-117G>A||||||;DP=0	GT:AD:DP:GQ:PL	0/0:0,0:0:33:0,0,0	0/0:0,0:0:33:0,0,0	0/0:0,0:0:33:0,0,0	0/0:0,0:0:33:0,0,0	0/0:0,0:0:33:0,0,0	0/0:0,0:0:33:0,0,0	0/0:0,0:0:33:0,0,0	0/0:0,0:0:33:0,0,0	0/0:0,0:0:33:0,0,0	0/0:0,0:0:33:0,0,0	0/0:0,0:0:33:0,0,0	0/0:0,0:0:33:0,0,0	0/0:0,0:0:33:0,0,0	0/0:0,0:0:33:0,0,0	0/0:0,0:0:33:0,0,0	0/1:0,0:0:33:0,0,0	0/0:0,0:0:33:0,0,0	0/0:0,0:0:33:0,0,0	0/0:0,0:0:33:0,0,0	0/0:0,0:0:33:0,0,0	0/0:0,0:0:33:0,0,0	0/0:0,0:0:33:0,0,0	0/0:0,0:0:33:0,0,0	0/0:0,0:0:33:0,0,0	0/0:0,0:0:33:0,0,0	0/0:0,0:0:33:0,0,0	0/0:0,0:0:33:0,0,0	0/0:0,0:0:33:0,0,0	0/0:0,0:0:33:0,0,0	0/1:0,0:0:33:0,0,0	./.:0,0:0	0/1:0,0:0:33:0,0,0	0/0:0,0:0:33:0,0,0	0/0:0,0:0:33:0,0,0	0/0:0,0:0:33:0,0,0	0/0:0,0:0:33:0,0,0	0/0:0,0:0:33:0,0,0	0/0:0,0:0:33:0,0,0	0/0:0,0:0:33:0,0,0	0/0:0,0:0:33:0,0,0	0/0:0,0:0:33:0,0,0	0/0:0,0:0:33:0,0,0	0/1:0,0:0:33:0,0,0	0/0:0,0:0:33:0,0,0	0/0:0,0:0:33:0,0,0	0/0:0,0:0:33:0,0,0	0/0:0,0:0:33:0,0,0	0/0:0,0:0:33:0,0,0	0/0:0,0:0:33:0,0,0	0/0:0,0:0:33:0,0,0	0/1:0,0:0:33:0,0,0	0/1:0,0:0:33:0,0,0	0/0:0,0:0:33:0,0,0	0/1:0,0:0:33:0,0,0	0/0:0,0:0:33:0,0,0	0/0:0,0:0:33:0,0,0	0/0:0,0:0:33:0,0,0	0/0:0,0:0:33:0,0,0	0/0:0,0:0:33:0,0,0	0/0:0,0:0:33:0,0,0	0/0:0,0:0:33:0,0,0	0/0:0,0:0:33:0,0,0	0/0:0,0:0:33:0,0,0	0/0:0,0:0:33:0,0,0	0/0:0,0:0:33:0,0,0	0/0:0,0:0:33:0,0,0	0/0:0,0:0:33:0,0,0	0/0:0,0:0:33:0,0,0	0/0:0,0:0:33:0,0,0	0/0:0,0:0:33:0,0,0	0/0:0,0:0:33:0,0,0	0/0:0,0:0:33:0,0,0	0/0:0,0:0:33:0,0,0	0/0:0,0:0:33:0,0,0	0/0:0,0:0:33:0,0,0	0/0:0,0:0:33:0,0,0	0/0:0,0:0:33:0,0,0	0/0:0,0:0:33:0,0,0	0/0:0,0:0:33:0,0,0	0/0:0,0:0:33:0,0,0	0/0:0,0:0:33:0,0,0	1/1:0,0:0:33:0,0,0	0/0:0,0:0:33:0,0,0	0/0:0,0:0:33:0,0,0	./.:0,0:0	0/0:0,0:0:33:0,0,0	0/0:0,0:0:33:0,0,0	0/0:0,0:0:33:0,0,0	0/0:0,0:0:33:0,0,0	0/0:0,0:0:33:0,0,0	0/0:0,0:0:33:0,0,0	0/0:0,0:0:33:0,0,0	0/1:0,0:0:33:0,0,0	0/0:0,0:0:33:0,0,0	0/0:0,0:0:33:0,0,0	1/1:0,0:0:33:0,0,0	0/0:0,0:0:33:0,0,0	0/0:0,0:0:33:0,0,0	0/1:0,0:0:33:0,0,0	0/1:0,0:0:33:0,0,0	0/1:0,0:0:33:0,0,0	0/1:0,0:0:33:0,0,0	0/1:0,0:0:33:0,0,0	0/1:0,0:0:33:0,0,0	0/1:0,0:0:33:0,0,0	0/0:0,0:0:33:0,0,0	0/1:0,0:0:33:0,0,0	0/1:0,0:0:33:0,0,0	0/0:0,0:0:33:0,0,0	0/1:0,0:0:33:0,0,0	0/0:0,0:0:33:0,0,0	0/1:0,0:0:33:0,0,0	1/1:0,0:0:33:0,0,0	0/1:0,0:0:33:0,0,0	0/1:0,0:0:33:0,0,0	0/1:0,0:0:33:0,0,0	1/1:0,0:0:33:0,0,0	1/1:0,0:0:33:0,0,0	1/1:0,0:0:33:0,0,0	1/1:0,0:0:33:0,0,0	1/1:0,0:0:33:0,0,0	0/0:0,0:0:33:0,0,0	0/1:0,0:0:33:0,0,0	0/1:0,0:0:33:0,0,0	0/1:0,0:0:33:0,0,0	0/1:0,0:0:33:0,0,0	0/1:0,0:0:33:0,0,0	0/1:0,0:0:33:0,0,0	0/0:0,0:0:33:0,0,0	0/1:0,0:0:33:0,0,0	0/1:0,0:0:33:0,0,0	0/0:0,0:0:33:0,0,0	0/0:0,0:0:33:0,0,0	0/0:0,0:0:33:0,0,0	0/1:0,0:0:33:0,0,0	0/0:0,0:0:33:0,0,0	0/0:0,0:0:33:0,0,0	0/0:0,0:0:33:0,0,0	0/0:0,0:0:33:0,0,0	0/0:0,0:0:33:0,0,0	0/0:0,0:0:33:0,0,0	0/1:0,0:0:33:0,0,0	0/0:0,0:0:33:0,0,0	0/1:0,0:0:33:0,0,0	0/0:0,0:0:33:0,0,0	0/1:0,0:0:33:0,0,0	0/0:0,0:0:33:0,0,0	0/0:0,0:0:33:0,0,0	./.:0,0:0	0/0:0,0:0:33:0,0,0	0/0:0,0:0:33:0,0,0	./.:0,0:0	0/1:0,0:0:33:0,0,0	0/0:0,0:0:33:0,0,0	0/0:0,0:0:33:0,0,0	0/0:0,0:0:33:0,0,0	0/0:0,0:0:33:0,0,0	0/0:0,0:0:33:0,0,0	0/0:0,0:0:33:0,0,0	0/0:0,0:0:33:0,0,0	0/0:0,0:0:33:0,0,0	0/0:0,0:0:33:0,0,0	0/1:0,0:0:33:0,0,0	0/0:0,0:0:33:0,0,0	1/1:0,0:0:33:0,0,0	0/0:0,0:0:33:0,0,0	./.:0,0:0	0/0:0,0:0:33:0,0,0	0/0:0,0:0:33:0,0,0	./.:0,0:0	0/1:0,0:0:33:0,0,0	./.:0,0:0	0/0:0,0:0:33:0,0,0	0/1:0,0:0:33:0,0,0	0/1:0,0:0:33:0,0,0	0/0:0,0:0:33:0,0,0	1/1:0,0:0:33:0,0,0	./.:0,0:0	0/0:0,0:0:33:0,0,0	0/1:0,0:0:33:0,0,0	0/1:0,0:0:33:0,0,0	0/0:0,0:0:33:0,0,0	0/1:0,0:0:33:0,0,0	0/0:0,0:0:33:0,0,0	0/1:0,0:0:33:0,0,0	0/0:0,0:0:33:0,0,0	0/0:0,0:0:33:0,0,0	0/0:0,0:0:33:0,0,0	0/0:0,0:0:33:0,0,0	0/0:0,0:0:33:0,0,0	./.:0,0:0	./.:0,0:0	0/0:0,0:0:33:0,0,0	0/0:0,0:0:33:0,0,0	0/0:0,0:0:33:0,0,0	0/0:0,0:0:33:0,0,0	0/0:0,0:0:33:0,0,0	0/0:0,0:0:33:0,0,0	0/0:0,0:0:33:0,0,0	0/0:0,0:0:33:0,0,0	0/0:0,0:0:33:0,0,0	0/0:0,0:0:33:0,0,0	./.:0,0:0	./.:0,0:0	0/0:0,0:0:33:0,0,0	0/0:0,0:0:33:0,0,0	1/1:0,0:0:33:0,0,0	1/1:0,0:0:33:0,0,0	0/0:0,0:0:33:0,0,0	1/1:0,0:0:33:0,0,0	./.:0,0:0	0/0:0,0:0:33:0,0,0	0/1:0,0:0:33:0,0,0	0/1:0,0:0:33:0,0,0	0/0:0,0:0:33:0,0,0	0/1:0,0:0:33:0,0,0	0/0:0,0:0:33:0,0,0	0/1:0,0:0:33:0,0,0	0/0:0,0:0:33:0,0,0	0/1:0,0:0:33:0,0,0	0/0:0,0:0:33:0,0,0	0/0:0,0:0:33:0,0,0	0/0:0,0:0:33:0,0,0	0/0:0,0:0:33:0,0,0	0/0:0,0:0:33:0,0,0	0/0:0,0:0:33:0,0,0	0/1:0,0:0:33:0,0,0	0/0:0,0:0:33:0,0,0	0/0:0,0:0:33:0,0,0	0/0:0,0:0:33:0,0,0	0/0:0,0:0:33:0,0,0	0/0:0,0:0:33:0,0,0	0/0:0,0:0:33:0,0,0	0/0:0,0:0:33:0,0,0	0/0:0,0:0:33:0,0,0	0/1:0,0:0:33:0,0,0	./.:0,0:0	0/1:0,0:0:33:0,0,0	0/1:0,0:0:33:0,0,0	0/0:0,0:0:33:0,0,0	0/1:0,0:0:33:0,0,0	0/1:0,0:0:33:0,0,0	0/1:0,0:0:33:0,0,0
NW_016017455.1	1906220	SNW_016017455.1_1906220	C	T	.	PASS	ANN=T|downstream_gene_variant|MODIFIER|LOC108002030|gene108|transcript|rna209|Coding||c.*978C>T|||||4828|,T|intron_variant|MODIFIER|LOC108001691|gene106|transcript|rna206|Coding|2/6|c.-693-16374G>A||||||,T|intron_variant|MODIFIER|LOC108001815|gene109|transcript|rna210|Coding|1/7|c.111+1870C>T||||||,T|intron_variant|MODIFIER|LOC108001691|gene106|transcript|rna207|Coding|3/7|c.-693-16374G>A||||||;DP=0	GT:AD:DP:GQ:PL	1/1:0,0:0:33:0,0,0	1/1:0,0:0:33:0,0,0	1/1:0,0:0:33:0,0,0	1/1:0,0:0:33:0,0,0	1/1:0,0:0:33:0,0,0	1/1:0,0:0:33:0,0,0	1/1:0,0:0:33:0,0,0	1/1:0,0:0:33:0,0,0	1/1:0,0:0:33:0,0,0	1/1:0,0:0:33:0,0,0	1/1:0,0:0:33:0,0,0	1/1:0,0:0:33:0,0,0	1/1:0,0:0:33:0,0,0	1/1:0,0:0:33:0,0,0	1/1:0,0:0:33:0,0,0	1/1:0,0:0:33:0,0,0	1/1:0,0:0:33:0,0,0	1/1:0,0:0:33:0,0,0	1/1:0,0:0:33:0,0,0	1/1:0,0:0:33:0,0,0	1/1:0,0:0:33:0,0,0	1/1:0,0:0:33:0,0,0	1/1:0,0:0:33:0,0,0	1/1:0,0:0:33:0,0,0	1/1:0,0:0:33:0,0,0	1/1:0,0:0:33:0,0,0	1/1:0,0:0:33:0,0,0	1/1:0,0:0:33:0,0,0	1/1:0,0:0:33:0,0,0	1/1:0,0:0:33:0,0,0	1/1:0,0:0:33:0,0,0	1/1:0,0:0:33:0,0,0	1/1:0,0:0:33:0,0,0	1/1:0,0:0:33:0,0,0	1/1:0,0:0:33:0,0,0	1/1:0,0:0:33:0,0,0	1/1:0,0:0:33:0,0,0	1/1:0,0:0:33:0,0,0	1/1:0,0:0:33:0,0,0	1/1:0,0:0:33:0,0,0	1/1:0,0:0:33:0,0,0	1/1:0,0:0:33:0,0,0	1/1:0,0:0:33:0,0,0	1/1:0,0:0:33:0,0,0	1/1:0,0:0:33:0,0,0	1/1:0,0:0:33:0,0,0	1/1:0,0:0:33:0,0,0	1/1:0,0:0:33:0,0,0	1/1:0,0:0:33:0,0,0	1/1:0,0:0:33:0,0,0	1/1:0,0:0:33:0,0,0	1/1:0,0:0:33:0,0,0	1/1:0,0:0:33:0,0,0	1/1:0,0:0:33:0,0,0	1/1:0,0:0:33:0,0,0	1/1:0,0:0:33:0,0,0	1/1:0,0:0:33:0,0,0	1/1:0,0:0:33:0,0,0	1/1:0,0:0:33:0,0,0	1/1:0,0:0:33:0,0,0	1/1:0,0:0:33:0,0,0	1/1:0,0:0:33:0,0,0	1/1:0,0:0:33:0,0,0	1/1:0,0:0:33:0,0,0	1/1:0,0:0:33:0,0,0	1/1:0,0:0:33:0,0,0	1/1:0,0:0:33:0,0,0	1/1:0,0:0:33:0,0,0	1/1:0,0:0:33:0,0,0	1/1:0,0:0:33:0,0,0	1/1:0,0:0:33:0,0,0	1/1:0,0:0:33:0,0,0	1/1:0,0:0:33:0,0,0	1/1:0,0:0:33:0,0,0	1/1:0,0:0:33:0,0,0	1/1:0,0:0:33:0,0,0	1/1:0,0:0:33:0,0,0	1/1:0,0:0:33:0,0,0	1/1:0,0:0:33:0,0,0	1/1:0,0:0:33:0,0,0	1/1:0,0:0:33:0,0,0	1/1:0,0:0:33:0,0,0	1/1:0,0:0:33:0,0,0	1/1:0,0:0:33:0,0,0	1/1:0,0:0:33:0,0,0	1/1:0,0:0:33:0,0,0	1/1:0,0:0:33:0,0,0	1/1:0,0:0:33:0,0,0	0/1:0,0:0:33:0,0,0	1/1:0,0:0:33:0,0,0	1/1:0,0:0:33:0,0,0	1/1:0,0:0:33:0,0,0	1/1:0,0:0:33:0,0,0	1/1:0,0:0:33:0,0,0	1/1:0,0:0:33:0,0,0	0/0:0,0:0:33:0,0,0	0/1:0,0:0:33:0,0,0	1/1:0,0:0:33:0,0,0	1/1:0,0:0:33:0,0,0	1/1:0,0:0:33:0,0,0	0/1:0,0:0:33:0,0,0	1/1:0,0:0:33:0,0,0	1/1:0,0:0:33:0,0,0	1/1:0,0:0:33:0,0,0	1/1:0,0:0:33:0,0,0	1/1:0,0:0:33:0,0,0	1/1:0,0:0:33:0,0,0	1/1:0,0:0:33:0,0,0	1/1:0,0:0:33:0,0,0	1/1:0,0:0:33:0,0,0	1/1:0,0:0:33:0,0,0	0/1:0,0:0:33:0,0,0	0/1:0,0:0:33:0,0,0	0/1:0,0:0:33:0,0,0	0/1:0,0:0:33:0,0,0	0/1:0,0:0:33:0,0,0	1/1:0,0:0:33:0,0,0	1/1:0,0:0:33:0,0,0	0/1:0,0:0:33:0,0,0	1/1:0,0:0:33:0,0,0	1/1:0,0:0:33:0,0,0	0/1:0,0:0:33:0,0,0	0/1:0,0:0:33:0,0,0	1/1:0,0:0:33:0,0,0	1/1:0,0:0:33:0,0,0	0/1:0,0:0:33:0,0,0	1/1:0,0:0:33:0,0,0	1/1:0,0:0:33:0,0,0	0/1:0,0:0:33:0,0,0	0/1:0,0:0:33:0,0,0	0/1:0,0:0:33:0,0,0	1/1:0,0:0:33:0,0,0	0/1:0,0:0:33:0,0,0	0/1:0,0:0:33:0,0,0	1/1:0,0:0:33:0,0,0	1/1:0,0:0:33:0,0,0	1/1:0,0:0:33:0,0,0	0/1:0,0:0:33:0,0,0	1/1:0,0:0:33:0,0,0	1/1:0,0:0:33:0,0,0	0/1:0,0:0:33:0,0,0	1/1:0,0:0:33:0,0,0	1/1:0,0:0:33:0,0,0	1/1:0,0:0:33:0,0,0	0/1:0,0:0:33:0,0,0	1/1:0,0:0:33:0,0,0	0/1:0,0:0:33:0,0,0	1/1:0,0:0:33:0,0,0	1/1:0,0:0:33:0,0,0	1/1:0,0:0:33:0,0,0	1/1:0,0:0:33:0,0,0	1/1:0,0:0:33:0,0,0	1/1:0,0:0:33:0,0,0	1/1:0,0:0:33:0,0,0	1/1:0,0:0:33:0,0,0	1/1:0,0:0:33:0,0,0	1/1:0,0:0:33:0,0,0	1/1:0,0:0:33:0,0,0	1/1:0,0:0:33:0,0,0	1/1:0,0:0:33:0,0,0	1/1:0,0:0:33:0,0,0	1/1:0,0:0:33:0,0,0	1/1:0,0:0:33:0,0,0	1/1:0,0:0:33:0,0,0	1/1:0,0:0:33:0,0,0	1/1:0,0:0:33:0,0,0	./.:0,0:0	1/1:0,0:0:33:0,0,0	1/1:0,0:0:33:0,0,0	1/1:0,0:0:33:0,0,0	1/1:0,0:0:33:0,0,0	1/1:0,0:0:33:0,0,0	0/1:0,0:0:33:0,0,0	1/1:0,0:0:33:0,0,0	1/1:0,0:0:33:0,0,0	1/1:0,0:0:33:0,0,0	1/1:0,0:0:33:0,0,0	0/1:0,0:0:33:0,0,0	1/1:0,0:0:33:0,0,0	1/1:0,0:0:33:0,0,0	1/1:0,0:0:33:0,0,0	1/1:0,0:0:33:0,0,0	1/1:0,0:0:33:0,0,0	1/1:0,0:0:33:0,0,0	1/1:0,0:0:33:0,0,0	1/1:0,0:0:33:0,0,0	1/1:0,0:0:33:0,0,0	1/1:0,0:0:33:0,0,0	1/1:0,0:0:33:0,0,0	1/1:0,0:0:33:0,0,0	1/1:0,0:0:33:0,0,0	1/1:0,0:0:33:0,0,0	1/1:0,0:0:33:0,0,0	1/1:0,0:0:33:0,0,0	1/1:0,0:0:33:0,0,0	1/1:0,0:0:33:0,0,0	1/1:0,0:0:33:0,0,0	1/1:0,0:0:33:0,0,0	1/1:0,0:0:33:0,0,0	1/1:0,0:0:33:0,0,0	1/1:0,0:0:33:0,0,0	1/1:0,0:0:33:0,0,0	./.:0,0:0	1/1:0,0:0:33:0,0,0	1/1:0,0:0:33:0,0,0	1/1:0,0:0:33:0,0,0	1/1:0,0:0:33:0,0,0	1/1:0,0:0:33:0,0,0	1/1:0,0:0:33:0,0,0	1/1:0,0:0:33:0,0,0	1/1:0,0:0:33:0,0,0	1/1:0,0:0:33:0,0,0	1/1:0,0:0:33:0,0,0	1/1:0,0:0:33:0,0,0	1/1:0,0:0:33:0,0,0	1/1:0,0:0:33:0,0,0	0/1:0,0:0:33:0,0,0	1/1:0,0:0:33:0,0,0	1/1:0,0:0:33:0,0,0	1/1:0,0:0:33:0,0,0	1/1:0,0:0:33:0,0,0	1/1:0,0:0:33:0,0,0	1/1:0,0:0:33:0,0,0	1/1:0,0:0:33:0,0,0	1/1:0,0:0:33:0,0,0	1/1:0,0:0:33:0,0,0	1/1:0,0:0:33:0,0,0	1/1:0,0:0:33:0,0,0	0/1:0,0:0:33:0,0,0	1/1:0,0:0:33:0,0,0	0/1:0,0:0:33:0,0,0	0/1:0,0:0:33:0,0,0	1/1:0,0:0:33:0,0,0	1/1:0,0:0:33:0,0,0	1/1:0,0:0:33:0,0,0	1/1:0,0:0:33:0,0,0	1/1:0,0:0:33:0,0,0	1/1:0,0:0:33:0,0,0	1/1:0,0:0:33:0,0,0	1/1:0,0:0:33:0,0,0	1/1:0,0:0:33:0,0,0	1/1:0,0:0:33:0,0,0	1/1:0,0:0:33:0,0,0
NW_016017455.1	2102294	SNW_016017455.1_2102294	C	T	.	PASS	ANN=T|intron_variant|MODIFIER|id1699|Gene_rna220|transcript|rna220|Noncoding|2/5|n.197-6475C>T||||||,T|intragenic_variant|MODIFIER|LOC108004510|gene115|gene_variant|gene115|||||||||;DP=0	GT:AD:DP:GQ:PL	1/1:0,0:0:33:0,0,0	1/1:0,0:0:33:0,0,0	1/1:0,0:0:33:0,0,0	0/0:0,0:0:33:0,0,0	0/1:0,0:0:33:0,0,0	1/1:0,0:0:33:0,0,0	0/1:0,0:0:33:0,0,0	0/1:0,0:0:33:0,0,0	0/0:0,0:0:33:0,0,0	0/1:0,0:0:33:0,0,0	0/1:0,0:0:33:0,0,0	0/0:0,0:0:33:0,0,0	1/1:0,0:0:33:0,0,0	0/1:0,0:0:33:0,0,0	1/1:0,0:0:33:0,0,0	0/1:0,0:0:33:0,0,0	0/0:0,0:0:33:0,0,0	0/1:0,0:0:33:0,0,0	0/0:0,0:0:33:0,0,0	0/0:0,0:0:33:0,0,0	0/1:0,0:0:33:0,0,0	0/0:0,0:0:33:0,0,0	0/1:0,0:0:33:0,0,0	0/0:0,0:0:33:0,0,0	0/1:0,0:0:33:0,0,0	0/1:0,0:0:33:0,0,0	0/1:0,0:0:33:0,0,0	1/1:0,0:0:33:0,0,0	1/1:0,0:0:33:0,0,0	1/1:0,0:0:33:0,0,0	1/1:0,0:0:33:0,0,0	1/1:0,0:0:33:0,0,0	0/0:0,0:0:33:0,0,0	0/1:0,0:0:33:0,0,0	0/1:0,0:0:33:0,0,0	0/1:0,0:0:33:0,0,0	0/0:0,0:0:33:0,0,0	0/1:0,0:0:33:0,0,0	0/0:0,0:0:33:0,0,0	0/0:0,0:0:33:0,0,0	0/0:0,0:0:33:0,0,0	0/0:0,0:0:33:0,0,0	0/0:0,0:0:33:0,0,0	0/0:0,0:0:33:0,0,0	0/0:0,0:0:33:0,0,0	0/1:0,0:0:33:0,0,0	0/1:0,0:0:33:0,0,0	0/0:0,0:0:33:0,0,0	0/0:0,0:0:33:0,0,0	1/1:0,0:0:33:0,0,0	./.:0,0:0	1/1:0,0:0:33:0,0,0	0/1:0,0:0:33:0,0,0	1/1:0,0:0:33:0,0,0	0/0:0,0:0:33:0,0,0	1/1:0,0:0:33:0,0,0	0/1:0,0:0:33:0,0,0	0/1:0,0:0:33:0,0,0	1/1:0,0:0:33:0,0,0	0/1:0,0:0:33:0,0,0	1/1:0,0:0:33:0,0,0	1/1:0,0:0:33:0,0,0	1/1:0,0:0:33:0,0,0	1/1:0,0:0:33:0,0,0	1/1:0,0:0:33:0,0,0	1/1:0,0:0:33:0,0,0	1/1:0,0:0:33:0,0,0	1/1:0,0:0:33:0,0,0	1/1:0,0:0:33:0,0,0	1/1:0,0:0:33:0,0,0	1/1:0,0:0:33:0,0,0	1/1:0,0:0:33:0,0,0	1/1:0,0:0:33:0,0,0	0/1:0,0:0:33:0,0,0	0/1:0,0:0:33:0,0,0	0/1:0,0:0:33:0,0,0	0/1:0,0:0:33:0,0,0	0/1:0,0:0:33:0,0,0	0/1:0,0:0:33:0,0,0	1/1:0,0:0:33:0,0,0	0/0:0,0:0:33:0,0,0	1/1:0,0:0:33:0,0,0	0/1:0,0:0:33:0,0,0	0/1:0,0:0:33:0,0,0	0/1:0,0:0:33:0,0,0	0/1:0,0:0:33:0,0,0	1/1:0,0:0:33:0,0,0	1/1:0,0:0:33:0,0,0	1/1:0,0:0:33:0,0,0	1/1:0,0:0:33:0,0,0	1/1:0,0:0:33:0,0,0	1/1:0,0:0:33:0,0,0	1/1:0,0:0:33:0,0,0	1/1:0,0:0:33:0,0,0	1/1:0,0:0:33:0,0,0	1/1:0,0:0:33:0,0,0	0/1:0,0:0:33:0,0,0	0/1:0,0:0:33:0,0,0	0/1:0,0:0:33:0,0,0	0/1:0,0:0:33:0,0,0	1/1:0,0:0:33:0,0,0	1/1:0,0:0:33:0,0,0	0/1:0,0:0:33:0,0,0	0/0:0,0:0:33:0,0,0	0/1:0,0:0:33:0,0,0	0/0:0,0:0:33:0,0,0	0/1:0,0:0:33:0,0,0	0/1:0,0:0:33:0,0,0	0/0:0,0:0:33:0,0,0	0/1:0,0:0:33:0,0,0	0/0:0,0:0:33:0,0,0	0/0:0,0:0:33:0,0,0	0/0:0,0:0:33:0,0,0	0/0:0,0:0:33:0,0,0	0/0:0,0:0:33:0,0,0	0/0:0,0:0:33:0,0,0	0/1:0,0:0:33:0,0,0	0/1:0,0:0:33:0,0,0	0/0:0,0:0:33:0,0,0	1/1:0,0:0:33:0,0,0	0/0:0,0:0:33:0,0,0	0/1:0,0:0:33:0,0,0	1/1:0,0:0:33:0,0,0	0/0:0,0:0:33:0,0,0	0/1:0,0:0:33:0,0,0	1/1:0,0:0:33:0,0,0	0/1:0,0:0:33:0,0,0	0/0:0,0:0:33:0,0,0	0/1:0,0:0:33:0,0,0	1/1:0,0:0:33:0,0,0	1/1:0,0:0:33:0,0,0	0/0:0,0:0:33:0,0,0	1/1:0,0:0:33:0,0,0	0/1:0,0:0:33:0,0,0	0/0:0,0:0:33:0,0,0	0/0:0,0:0:33:0,0,0	1/1:0,0:0:33:0,0,0	1/1:0,0:0:33:0,0,0	1/1:0,0:0:33:0,0,0	0/1:0,0:0:33:0,0,0	1/1:0,0:0:33:0,0,0	0/0:0,0:0:33:0,0,0	0/1:0,0:0:33:0,0,0	0/1:0,0:0:33:0,0,0	1/1:0,0:0:33:0,0,0	1/1:0,0:0:33:0,0,0	0/1:0,0:0:33:0,0,0	1/1:0,0:0:33:0,0,0	0/1:0,0:0:33:0,0,0	1/1:0,0:0:33:0,0,0	0/1:0,0:0:33:0,0,0	1/1:0,0:0:33:0,0,0	0/1:0,0:0:33:0,0,0	0/1:0,0:0:33:0,0,0	1/1:0,0:0:33:0,0,0	1/1:0,0:0:33:0,0,0	1/1:0,0:0:33:0,0,0	1/1:0,0:0:33:0,0,0	1/1:0,0:0:33:0,0,0	0/1:0,0:0:33:0,0,0	0/0:0,0:0:33:0,0,0	0/1:0,0:0:33:0,0,0	0/1:0,0:0:33:0,0,0	0/1:0,0:0:33:0,0,0	0/0:0,0:0:33:0,0,0	0/0:0,0:0:33:0,0,0	0/1:0,0:0:33:0,0,0	0/0:0,0:0:33:0,0,0	0/0:0,0:0:33:0,0,0	0/0:0,0:0:33:0,0,0	0/0:0,0:0:33:0,0,0	0/0:0,0:0:33:0,0,0	0/1:0,0:0:33:0,0,0	0/0:0,0:0:33:0,0,0	0/0:0,0:0:33:0,0,0	1/1:0,0:0:33:0,0,0	1/1:0,0:0:33:0,0,0	1/1:0,0:0:33:0,0,0	0/1:0,0:0:33:0,0,0	1/1:0,0:0:33:0,0,0	1/1:0,0:0:33:0,0,0	1/1:0,0:0:33:0,0,0	0/1:0,0:0:33:0,0,0	1/1:0,0:0:33:0,0,0	1/1:0,0:0:33:0,0,0	1/1:0,0:0:33:0,0,0	1/1:0,0:0:33:0,0,0	1/1:0,0:0:33:0,0,0	1/1:0,0:0:33:0,0,0	1/1:0,0:0:33:0,0,0	1/1:0,0:0:33:0,0,0	./.:0,0:0	1/1:0,0:0:33:0,0,0	0/0:0,0:0:33:0,0,0	0/0:0,0:0:33:0,0,0	./.:0,0:0	0/1:0,0:0:33:0,0,0	0/1:0,0:0:33:0,0,0	1/1:0,0:0:33:0,0,0	1/1:0,0:0:33:0,0,0	1/1:0,0:0:33:0,0,0	1/1:0,0:0:33:0,0,0	1/1:0,0:0:33:0,0,0	0/1:0,0:0:33:0,0,0	0/1:0,0:0:33:0,0,0	0/1:0,0:0:33:0,0,0	1/1:0,0:0:33:0,0,0	1/1:0,0:0:33:0,0,0	1/1:0,0:0:33:0,0,0	0/1:0,0:0:33:0,0,0	1/1:0,0:0:33:0,0,0	0/1:0,0:0:33:0,0,0	0/1:0,0:0:33:0,0,0	0/1:0,0:0:33:0,0,0	0/1:0,0:0:33:0,0,0	0/0:0,0:0:33:0,0,0	0/1:0,0:0:33:0,0,0	0/0:0,0:0:33:0,0,0	0/0:0,0:0:33:0,0,0	0/1:0,0:0:33:0,0,0	1/1:0,0:0:33:0,0,0	0/1:0,0:0:33:0,0,0	1/1:0,0:0:33:0,0,0	0/0:0,0:0:33:0,0,0	1/1:0,0:0:33:0,0,0	1/1:0,0:0:33:0,0,0	0/1:0,0:0:33:0,0,0	0/1:0,0:0:33:0,0,0	0/0:0,0:0:33:0,0,0	1/1:0,0:0:33:0,0,0	0/1:0,0:0:33:0,0,0	1/1:0,0:0:33:0,0,0	1/1:0,0:0:33:0,0,0	1/1:0,0:0:33:0,0,0	0/1:0,0:0:33:0,0,0	1/1:0,0:0:33:0,0,0	1/1:0,0:0:33:0,0,0	0/1:0,0:0:33:0,0,0	1/1:0,0:0:33:0,0,0	0/1:0,0:0:33:0,0,0	1/1:0,0:0:33:0,0,0	1/1:0,0:0:33:0,0,0	1/1:0,0:0:33:0,0,0
NW_016017455.1	2149805	SNW_016017455.1_2149805	T	G	.	PASS	ANN=G|intron_variant|MODIFIER|LOC107998323|gene116|transcript|rna221|Coding|3/3|c.271-202A>C||||||;DP=0	GT:AD:DP:GQ:PL	./.:0,0:0	0/1:0,0:0:33:0,0,0	0/0:0,0:0:33:0,0,0	0/1:0,0:0:33:0,0,0	0/1:0,0:0:33:0,0,0	0/1:0,0:0:33:0,0,0	0/0:0,0:0:33:0,0,0	0/0:0,0:0:33:0,0,0	0/1:0,0:0:33:0,0,0	0/0:0,0:0:33:0,0,0	0/1:0,0:0:33:0,0,0	0/1:0,0:0:33:0,0,0	0/1:0,0:0:33:0,0,0	0/1:0,0:0:33:0,0,0	0/0:0,0:0:33:0,0,0	./.:0,0:0	1/1:0,0:0:33:0,0,0	1/1:0,0:0:33:0,0,0	1/1:0,0:0:33:0,0,0	1/1:0,0:0:33:0,0,0	1/1:0,0:0:33:0,0,0	1/1:0,0:0:33:0,0,0	1/1:0,0:0:33:0,0,0	1/1:0,0:0:33:0,0,0	0/0:0,0:0:33:0,0,0	0/0:0,0:0:33:0,0,0	0/0:0,0:0:33:0,0,0	0/0:0,0:0:33:0,0,0	0/0:0,0:0:33:0,0,0	1/1:0,0:0:33:0,0,0	0/1:0,0:0:33:0,0,0	0/0:0,0:0:33:0,0,0	0/0:0,0:0:33:0,0,0	0/0:0,0:0:33:0,0,0	0/0:0,0:0:33:0,0,0	0/0:0,0:0:33:0,0,0	0/0:0,0:0:33:0,0,0	0/0:0,0:0:33:0,0,0	0/0:0,0:0:33:0,0,0	./.:0,0:0	1/1:0,0:0:33:0,0,0	1/1:0,0:0:33:0,0,0	1/1:0,0:0:33:0,0,0	1/1:0,0:0:33:0,0,0	1/1:0,0:0:33:0,0,0	1/1:0,0:0:33:0,0,0	1/1:0,0:0:33:0,0,0	1/1:0,0:0:33:0,0,0	1/1:0,0:0:33:0,0,0	1/1:0,0:0:33:0,0,0	1/1:0,0:0:33:0,0,0	1/1:0,0:0:33:0,0,0	1/1:0,0:0:33:0,0,0	1/1:0,0:0:33:0,0,0	1/1:0,0:0:33:0,0,0	1/1:0,0:0:33:0,0,0	0/0:0,0:0:33:0,0,0	1/1:0,0:0:33:0,0,0	1/1:0,0:0:33:0,0,0	1/1:0,0:0:33:0,0,0	./.:0,0:0	1/1:0,0:0:33:0,0,0	./.:0,0:0	1/1:0,0:0:33:0,0,0	./.:0,0:0	./.:0,0:0	1/1:0,0:0:33:0,0,0	1/1:0,0:0:33:0,0,0	0/0:0,0:0:33:0,0,0	1/1:0,0:0:33:0,0,0	1/1:0,0:0:33:0,0,0	./.:0,0:0	1/1:0,0:0:33:0,0,0	1/1:0,0:0:33:0,0,0	1/1:0,0:0:33:0,0,0	1/1:0,0:0:33:0,0,0	1/1:0,0:0:33:0,0,0	1/1:0,0:0:33:0,0,0	1/1:0,0:0:33:0,0,0	1/1:0,0:0:33:0,0,0	0/1:0,0:0:33:0,0,0	1/1:0,0:0:33:0,0,0	1/1:0,0:0:33:0,0,0	./.:0,0:0	0/1:0,0:0:33:0,0,0	1/1:0,0:0:33:0,0,0	0/1:0,0:0:33:0,0,0	1/1:0,0:0:33:0,0,0	1/1:0,0:0:33:0,0,0	1/1:0,0:0:33:0,0,0	1/1:0,0:0:33:0,0,0	1/1:0,0:0:33:0,0,0	1/1:0,0:0:33:0,0,0	1/1:0,0:0:33:0,0,0	0/1:0,0:0:33:0,0,0	1/1:0,0:0:33:0,0,0	1/1:0,0:0:33:0,0,0	1/1:0,0:0:33:0,0,0	1/1:0,0:0:33:0,0,0	0/1:0,0:0:33:0,0,0	1/1:0,0:0:33:0,0,0	1/1:0,0:0:33:0,0,0	0/0:0,0:0:33:0,0,0	0/1:0,0:0:33:0,0,0	0/1:0,0:0:33:0,0,0	0/0:0,0:0:33:0,0,0	1/1:0,0:0:33:0,0,0	1/1:0,0:0:33:0,0,0	1/1:0,0:0:33:0,0,0	1/1:0,0:0:33:0,0,0	1/1:0,0:0:33:0,0,0	1/1:0,0:0:33:0,0,0	1/1:0,0:0:33:0,0,0	1/1:0,0:0:33:0,0,0	1/1:0,0:0:33:0,0,0	1/1:0,0:0:33:0,0,0	0/1:0,0:0:33:0,0,0	0/1:0,0:0:33:0,0,0	1/1:0,0:0:33:0,0,0	1/1:0,0:0:33:0,0,0	1/1:0,0:0:33:0,0,0	0/1:0,0:0:33:0,0,0	1/1:0,0:0:33:0,0,0	1/1:0,0:0:33:0,0,0	0/1:0,0:0:33:0,0,0	1/1:0,0:0:33:0,0,0	0/1:0,0:0:33:0,0,0	1/1:0,0:0:33:0,0,0	1/1:0,0:0:33:0,0,0	1/1:0,0:0:33:0,0,0	1/1:0,0:0:33:0,0,0	./.:0,0:0	0/1:0,0:0:33:0,0,0	1/1:0,0:0:33:0,0,0	1/1:0,0:0:33:0,0,0	1/1:0,0:0:33:0,0,0	1/1:0,0:0:33:0,0,0	1/1:0,0:0:33:0,0,0	1/1:0,0:0:33:0,0,0	./.:0,0:0	1/1:0,0:0:33:0,0,0	1/1:0,0:0:33:0,0,0	1/1:0,0:0:33:0,0,0	1/1:0,0:0:33:0,0,0	1/1:0,0:0:33:0,0,0	1/1:0,0:0:33:0,0,0	1/1:0,0:0:33:0,0,0	1/1:0,0:0:33:0,0,0	1/1:0,0:0:33:0,0,0	0/1:0,0:0:33:0,0,0	1/1:0,0:0:33:0,0,0	0/0:0,0:0:33:0,0,0	0/1:0,0:0:33:0,0,0	1/1:0,0:0:33:0,0,0	./.:0,0:0	0/1:0,0:0:33:0,0,0	0/1:0,0:0:33:0,0,0	./.:0,0:0	0/1:0,0:0:33:0,0,0	1/1:0,0:0:33:0,0,0	1/1:0,0:0:33:0,0,0	1/1:0,0:0:33:0,0,0	0/1:0,0:0:33:0,0,0	0/1:0,0:0:33:0,0,0	0/1:0,0:0:33:0,0,0	1/1:0,0:0:33:0,0,0	1/1:0,0:0:33:0,0,0	1/1:0,0:0:33:0,0,0	1/1:0,0:0:33:0,0,0	1/1:0,0:0:33:0,0,0	1/1:0,0:0:33:0,0,0	1/1:0,0:0:33:0,0,0	1/1:0,0:0:33:0,0,0	1/1:0,0:0:33:0,0,0	1/1:0,0:0:33:0,0,0	0/1:0,0:0:33:0,0,0	./.:0,0:0	1/1:0,0:0:33:0,0,0	0/1:0,0:0:33:0,0,0	0/1:0,0:0:33:0,0,0	1/1:0,0:0:33:0,0,0	0/1:0,0:0:33:0,0,0	1/1:0,0:0:33:0,0,0	1/1:0,0:0:33:0,0,0	0/1:0,0:0:33:0,0,0	1/1:0,0:0:33:0,0,0	1/1:0,0:0:33:0,0,0	0/1:0,0:0:33:0,0,0	1/1:0,0:0:33:0,0,0	1/1:0,0:0:33:0,0,0	./.:0,0:0	1/1:0,0:0:33:0,0,0	0/1:0,0:0:33:0,0,0	1/1:0,0:0:33:0,0,0	1/1:0,0:0:33:0,0,0	./.:0,0:0	1/1:0,0:0:33:0,0,0	1/1:0,0:0:33:0,0,0	./.:0,0:0	0/0:0,0:0:33:0,0,0	1/1:0,0:0:33:0,0,0	0/1:0,0:0:33:0,0,0	1/1:0,0:0:33:0,0,0	1/1:0,0:0:33:0,0,0	0/1:0,0:0:33:0,0,0	0/1:0,0:0:33:0,0,0	1/1:0,0:0:33:0,0,0	1/1:0,0:0:33:0,0,0	1/1:0,0:0:33:0,0,0	1/1:0,0:0:33:0,0,0	1/1:0,0:0:33:0,0,0	1/1:0,0:0:33:0,0,0	0/1:0,0:0:33:0,0,0	1/1:0,0:0:33:0,0,0	1/1:0,0:0:33:0,0,0	0/1:0,0:0:33:0,0,0	0/1:0,0:0:33:0,0,0	0/1:0,0:0:33:0,0,0	1/1:0,0:0:33:0,0,0	0/1:0,0:0:33:0,0,0	1/1:0,0:0:33:0,0,0	1/1:0,0:0:33:0,0,0	1/1:0,0:0:33:0,0,0	1/1:0,0:0:33:0,0,0	1/1:0,0:0:33:0,0,0	1/1:0,0:0:33:0,0,0	1/1:0,0:0:33:0,0,0	1/1:0,0:0:33:0,0,0	1/1:0,0:0:33:0,0,0	1/1:0,0:0:33:0,0,0	1/1:0,0:0:33:0,0,0	1/1:0,0:0:33:0,0,0	1/1:0,0:0:33:0,0,0	1/1:0,0:0:33:0,0,0	1/1:0,0:0:33:0,0,0	1/1:0,0:0:33:0,0,0	1/1:0,0:0:33:0,0,0	1/1:0,0:0:33:0,0,0	1/1:0,0:0:33:0,0,0	1/1:0,0:0:33:0,0,0	1/1:0,0:0:33:0,0,0	1/1:0,0:0:33:0,0,0	1/1:0,0:0:33:0,0,0
NW_016017455.1	2189693	SNW_016017455.1_2189693	A	G	.	PASS	ANN=G|intergenic_region|MODIFIER|LOC107998323-id1709|gene116-Gene_rna222|intergenic_region|gene116-Gene_rna222|||||||||;DP=0	GT:AD:DP:GQ:PL	0/0:0,0:0:33:0,0,0	0/0:0,0:0:33:0,0,0	0/0:0,0:0:33:0,0,0	0/0:0,0:0:33:0,0,0	0/0:0,0:0:33:0,0,0	0/0:0,0:0:33:0,0,0	0/0:0,0:0:33:0,0,0	0/0:0,0:0:33:0,0,0	0/0:0,0:0:33:0,0,0	0/0:0,0:0:33:0,0,0	0/0:0,0:0:33:0,0,0	0/0:0,0:0:33:0,0,0	0/0:0,0:0:33:0,0,0	0/0:0,0:0:33:0,0,0	0/0:0,0:0:33:0,0,0	0/1:0,0:0:33:0,0,0	0/0:0,0:0:33:0,0,0	0/0:0,0:0:33:0,0,0	0/0:0,0:0:33:0,0,0	0/0:0,0:0:33:0,0,0	0/0:0,0:0:33:0,0,0	0/0:0,0:0:33:0,0,0	0/1:0,0:0:33:0,0,0	0/0:0,0:0:33:0,0,0	0/0:0,0:0:33:0,0,0	0/0:0,0:0:33:0,0,0	0/0:0,0:0:33:0,0,0	0/0:0,0:0:33:0,0,0	0/1:0,0:0:33:0,0,0	0/0:0,0:0:33:0,0,0	0/0:0,0:0:33:0,0,0	0/1:0,0:0:33:0,0,0	0/0:0,0:0:33:0,0,0	0/0:0,0:0:33:0,0,0	0/0:0,0:0:33:0,0,0	0/0:0,0:0:33:0,0,0	0/1:0,0:0:33:0,0,0	0/0:0,0:0:33:0,0,0	0/1:0,0:0:33:0,0,0	0/0:0,0:0:33:0,0,0	0/0:0,0:0:33:0,0,0	0/0:0,0:0:33:0,0,0	0/0:0,0:0:33:0,0,0	0/0:0,0:0:33:0,0,0	0/0:0,0:0:33:0,0,0	0/0:0,0:0:33:0,0,0	0/0:0,0:0:33:0,0,0	0/0:0,0:0:33:0,0,0	0/1:0,0:0:33:0,0,0	0/0:0,0:0:33:0,0,0	1/1:0,0:0:33:0,0,0	0/0:0,0:0:33:0,0,0	0/0:0,0:0:33:0,0,0	0/1:0,0:0:33:0,0,0	0/1:0,0:0:33:0,0,0	0/0:0,0:0:33:0,0,0	0/0:0,0:0:33:0,0,0	0/0:0,0:0:33:0,0,0	0/0:0,0:0:33:0,0,0	0/0:0,0:0:33:0,0,0	0/0:0,0:0:33:0,0,0	0/0:0,0:0:33:0,0,0	0/0:0,0:0:33:0,0,0	0/0:0,0:0:33:0,0,0	0/0:0,0:0:33:0,0,0	0/0:0,0:0:33:0,0,0	0/0:0,0:0:33:0,0,0	0/0:0,0:0:33:0,0,0	0/0:0,0:0:33:0,0,0	0/0:0,0:0:33:0,0,0	0/0:0,0:0:33:0,0,0	0/0:0,0:0:33:0,0,0	0/0:0,0:0:33:0,0,0	0/0:0,0:0:33:0,0,0	0/0:0,0:0:33:0,0,0	0/0:0,0:0:33:0,0,0	0/0:0,0:0:33:0,0,0	0/0:0,0:0:33:0,0,0	0/0:0,0:0:33:0,0,0	0/0:0,0:0:33:0,0,0	0/0:0,0:0:33:0,0,0	0/0:0,0:0:33:0,0,0	0/1:0,0:0:33:0,0,0	0/1:0,0:0:33:0,0,0	0/0:0,0:0:33:0,0,0	0/0:0,0:0:33:0,0,0	0/0:0,0:0:33:0,0,0	0/0:0,0:0:33:0,0,0	0/0:0,0:0:33:0,0,0	0/0:0,0:0:33:0,0,0	0/0:0,0:0:33:0,0,0	0/0:0,0:0:33:0,0,0	0/0:0,0:0:33:0,0,0	0/0:0,0:0:33:0,0,0	0/0:0,0:0:33:0,0,0	0/0:0,0:0:33:0,0,0	0/0:0,0:0:33:0,0,0	0/0:0,0:0:33:0,0,0	0/0:0,0:0:33:0,0,0	0/0:0,0:0:33:0,0,0	0/0:0,0:0:33:0,0,0	0/0:0,0:0:33:0,0,0	0/0:0,0:0:33:0,0,0	0/0:0,0:0:33:0,0,0	0/0:0,0:0:33:0,0,0	0/0:0,0:0:33:0,0,0	0/1:0,0:0:33:0,0,0	0/1:0,0:0:33:0,0,0	0/1:0,0:0:33:0,0,0	0/1:0,0:0:33:0,0,0	0/1:0,0:0:33:0,0,0	0/0:0,0:0:33:0,0,0	0/0:0,0:0:33:0,0,0	0/0:0,0:0:33:0,0,0	0/0:0,0:0:33:0,0,0	0/0:0,0:0:33:0,0,0	0/0:0,0:0:33:0,0,0	0/0:0,0:0:33:0,0,0	0/0:0,0:0:33:0,0,0	0/0:0,0:0:33:0,0,0	0/0:0,0:0:33:0,0,0	0/0:0,0:0:33:0,0,0	0/0:0,0:0:33:0,0,0	0/0:0,0:0:33:0,0,0	0/1:0,0:0:33:0,0,0	0/0:0,0:0:33:0,0,0	0/0:0,0:0:33:0,0,0	0/0:0,0:0:33:0,0,0	0/0:0,0:0:33:0,0,0	0/1:0,0:0:33:0,0,0	0/0:0,0:0:33:0,0,0	0/0:0,0:0:33:0,0,0	0/0:0,0:0:33:0,0,0	0/0:0,0:0:33:0,0,0	0/0:0,0:0:33:0,0,0	0/0:0,0:0:33:0,0,0	0/0:0,0:0:33:0,0,0	0/0:0,0:0:33:0,0,0	0/0:0,0:0:33:0,0,0	0/0:0,0:0:33:0,0,0	0/0:0,0:0:33:0,0,0	0/0:0,0:0:33:0,0,0	0/0:0,0:0:33:0,0,0	0/0:0,0:0:33:0,0,0	0/0:0,0:0:33:0,0,0	0/0:0,0:0:33:0,0,0	0/1:0,0:0:33:0,0,0	0/0:0,0:0:33:0,0,0	0/0:0,0:0:33:0,0,0	0/1:0,0:0:33:0,0,0	0/0:0,0:0:33:0,0,0	0/0:0,0:0:33:0,0,0	0/0:0,0:0:33:0,0,0	0/0:0,0:0:33:0,0,0	0/0:0,0:0:33:0,0,0	0/0:0,0:0:33:0,0,0	0/0:0,0:0:33:0,0,0	0/0:0,0:0:33:0,0,0	0/0:0,0:0:33:0,0,0	0/0:0,0:0:33:0,0,0	0/0:0,0:0:33:0,0,0	0/0:0,0:0:33:0,0,0	0/0:0,0:0:33:0,0,0	0/1:0,0:0:33:0,0,0	0/0:0,0:0:33:0,0,0	0/0:0,0:0:33:0,0,0	0/0:0,0:0:33:0,0,0	0/0:0,0:0:33:0,0,0	0/0:0,0:0:33:0,0,0	0/0:0,0:0:33:0,0,0	0/0:0,0:0:33:0,0,0	0/0:0,0:0:33:0,0,0	0/0:0,0:0:33:0,0,0	0/0:0,0:0:33:0,0,0	0/0:0,0:0:33:0,0,0	1/1:0,0:0:33:0,0,0	0/0:0,0:0:33:0,0,0	0/1:0,0:0:33:0,0,0	0/1:0,0:0:33:0,0,0	0/0:0,0:0:33:0,0,0	0/0:0,0:0:33:0,0,0	0/1:0,0:0:33:0,0,0	0/0:0,0:0:33:0,0,0	0/1:0,0:0:33:0,0,0	0/0:0,0:0:33:0,0,0	0/0:0,0:0:33:0,0,0	0/0:0,0:0:33:0,0,0	0/0:0,0:0:33:0,0,0	0/1:0,0:0:33:0,0,0	0/0:0,0:0:33:0,0,0	0/1:0,0:0:33:0,0,0	0/0:0,0:0:33:0,0,0	0/1:0,0:0:33:0,0,0	0/0:0,0:0:33:0,0,0	0/0:0,0:0:33:0,0,0	0/0:0,0:0:33:0,0,0	0/1:0,0:0:33:0,0,0	0/0:0,0:0:33:0,0,0	0/0:0,0:0:33:0,0,0	0/0:0,0:0:33:0,0,0	0/1:0,0:0:33:0,0,0	0/0:0,0:0:33:0,0,0	0/0:0,0:0:33:0,0,0	0/0:0,0:0:33:0,0,0	0/0:0,0:0:33:0,0,0	0/0:0,0:0:33:0,0,0	0/1:0,0:0:33:0,0,0	0/0:0,0:0:33:0,0,0	0/0:0,0:0:33:0,0,0	0/0:0,0:0:33:0,0,0	0/0:0,0:0:33:0,0,0	0/0:0,0:0:33:0,0,0	0/0:0,0:0:33:0,0,0	0/1:0,0:0:33:0,0,0	0/1:0,0:0:33:0,0,0	0/0:0,0:0:33:0,0,0	0/0:0,0:0:33:0,0,0	0/0:0,0:0:33:0,0,0	0/1:0,0:0:33:0,0,0	0/0:0,0:0:33:0,0,0	1/1:0,0:0:33:0,0,0	0/0:0,0:0:33:0,0,0	0/1:0,0:0:33:0,0,0	0/0:0,0:0:33:0,0,0	1/1:0,0:0:33:0,0,0	1/1:0,0:0:33:0,0,0	0/1:0,0:0:33:0,0,0	0/1:0,0:0:33:0,0,0	0/0:0,0:0:33:0,0,0	0/0:0,0:0:33:0,0,0	0/0:0,0:0:33:0,0,0	0/0:0,0:0:33:0,0,0	0/0:0,0:0:33:0,0,0	0/0:0,0:0:33:0,0,0	0/0:0,0:0:33:0,0,0	0/0:0,0:0:33:0,0,0	0/0:0,0:0:33:0,0,0	0/1:0,0:0:33:0,0,0	0/0:0,0:0:33:0,0,0	0/1:0,0:0:33:0,0,0	0/0:0,0:0:33:0,0,0	0/0:0,0:0:33:0,0,0	0/0:0,0:0:33:0,0,0
NW_016017455.1	2197775	SNW_016017455.1_2197775	C	T	.	PASS	ANN=T|intergenic_region|MODIFIER|LOC107998323-id1709|gene116-Gene_rna222|intergenic_region|gene116-Gene_rna222|||||||||;DP=0	GT:AD:DP:GQ:PL	0/0:0,0:0:33:0,0,0	./.:0,0:0	0/0:0,0:0:33:0,0,0	0/0:0,0:0:33:0,0,0	0/0:0,0:0:33:0,0,0	0/0:0,0:0:33:0,0,0	0/0:0,0:0:33:0,0,0	0/0:0,0:0:33:0,0,0	0/1:0,0:0:33:0,0,0	0/0:0,0:0:33:0,0,0	0/1:0,0:0:33:0,0,0	0/0:0,0:0:33:0,0,0	1/1:0,0:0:33:0,0,0	1/1:0,0:0:33:0,0,0	0/1:0,0:0:33:0,0,0	0/0:0,0:0:33:0,0,0	0/0:0,0:0:33:0,0,0	0/1:0,0:0:33:0,0,0	0/1:0,0:0:33:0,0,0	0/0:0,0:0:33:0,0,0	0/0:0,0:0:33:0,0,0	0/0:0,0:0:33:0,0,0	0/0:0,0:0:33:0,0,0	0/0:0,0:0:33:0,0,0	0/1:0,0:0:33:0,0,0	0/1:0,0:0:33:0,0,0	0/1:0,0:0:33:0,0,0	1/1:0,0:0:33:0,0,0	0/1:0,0:0:33:0,0,0	1/1:0,0:0:33:0,0,0	1/1:0,0:0:33:0,0,0	1/1:0,0:0:33:0,0,0	1/1:0,0:0:33:0,0,0	0/1:0,0:0:33:0,0,0	1/1:0,0:0:33:0,0,0	0/1:0,0:0:33:0,0,0	0/1:0,0:0:33:0,0,0	0/1:0,0:0:33:0,0,0	0/1:0,0:0:33:0,0,0	0/0:0,0:0:33:0,0,0	0/0:0,0:0:33:0,0,0	0/0:0,0:0:33:0,0,0	0/0:0,0:0:33:0,0,0	0/0:0,0:0:33:0,0,0	0/0:0,0:0:33:0,0,0	0/0:0,0:0:33:0,0,0	0/0:0,0:0:33:0,0,0	0/0:0,0:0:33:0,0,0	0/0:0,0:0:33:0,0,0	0/0:0,0:0:33:0,0,0	0/0:0,0:0:33:0,0,0	0/0:0,0:0:33:0,0,0	0/0:0,0:0:33:0,0,0	0/0:0,0:0:33:0,0,0	0/0:0,0:0:33:0,0,0	0/0:0,0:0:33:0,0,0	0/0:0,0:0:33:0,0,0	0/0:0,0:0:33:0,0,0	0/0:0,0:0:33:0,0,0	0/0:0,0:0:33:0,0,0	0/0:0,0:0:33:0,0,0	0/0:0,0:0:33:0,0,0	0/0:0,0:0:33:0,0,0	0/0:0,0:0:33:0,0,0	0/0:0,0:0:33:0,0,0	0/0:0,0:0:33:0,0,0	0/0:0,0:0:33:0,0,0	0/0:0,0:0:33:0,0,0	0/0:0,0:0:33:0,0,0	0/0:0,0:0:33:0,0,0	0/0:0,0:0:33:0,0,0	0/0:0,0:0:33:0,0,0	0/0:0,0:0:33:0,0,0	0/0:0,0:0:33:0,0,0	0/0:0,0:0:33:0,0,0	0/0:0,0:0:33:0,0,0	0/0:0,0:0:33:0,0,0	0/0:0,0:0:33:0,0,0	0/0:0,0:0:33:0,0,0	0/0:0,0:0:33:0,0,0	0/0:0,0:0:33:0,0,0	0/0:0,0:0:33:0,0,0	0/0:0,0:0:33:0,0,0	0/0:0,0:0:33:0,0,0	0/0:0,0:0:33:0,0,0	0/1:0,0:0:33:0,0,0	0/0:0,0:0:33:0,0,0	0/0:0,0:0:33:0,0,0	0/1:0,0:0:33:0,0,0	0/0:0,0:0:33:0,0,0	0/0:0,0:0:33:0,0,0	0/0:0,0:0:33:0,0,0	0/1:0,0:0:33:0,0,0	0/0:0,0:0:33:0,0,0	0/1:0,0:0:33:0,0,0	0/1:0,0:0:33:0,0,0	0/0:0,0:0:33:0,0,0	0/0:0,0:0:33:0,0,0	0/0:0,0:0:33:0,0,0	0/0:0,0:0:33:0,0,0	0/0:0,0:0:33:0,0,0	0/1:0,0:0:33:0,0,0	0/0:0,0:0:33:0,0,0	0/1:0,0:0:33:0,0,0	0/0:0,0:0:33:0,0,0	0/0:0,0:0:33:0,0,0	0/0:0,0:0:33:0,0,0	0/0:0,0:0:33:0,0,0	0/0:0,0:0:33:0,0,0	0/0:0,0:0:33:0,0,0	0/0:0,0:0:33:0,0,0	0/0:0,0:0:33:0,0,0	0/0:0,0:0:33:0,0,0	0/0:0,0:0:33:0,0,0	0/0:0,0:0:33:0,0,0	0/0:0,0:0:33:0,0,0	0/0:0,0:0:33:0,0,0	0/0:0,0:0:33:0,0,0	0/0:0,0:0:33:0,0,0	0/0:0,0:0:33:0,0,0	0/0:0,0:0:33:0,0,0	0/0:0,0:0:33:0,0,0	0/0:0,0:0:33:0,0,0	0/0:0,0:0:33:0,0,0	0/0:0,0:0:33:0,0,0	0/0:0,0:0:33:0,0,0	0/0:0,0:0:33:0,0,0	0/0:0,0:0:33:0,0,0	0/1:0,0:0:33:0,0,0	0/1:0,0:0:33:0,0,0	0/1:0,0:0:33:0,0,0	0/0:0,0:0:33:0,0,0	0/1:0,0:0:33:0,0,0	0/1:0,0:0:33:0,0,0	0/0:0,0:0:33:0,0,0	0/0:0,0:0:33:0,0,0	0/1:0,0:0:33:0,0,0	1/1:0,0:0:33:0,0,0	0/0:0,0:0:33:0,0,0	0/0:0,0:0:33:0,0,0	0/1:0,0:0:33:0,0,0	0/0:0,0:0:33:0,0,0	0/1:0,0:0:33:0,0,0	0/0:0,0:0:33:0,0,0	0/0:0,0:0:33:0,0,0	0/0:0,0:0:33:0,0,0	0/0:0,0:0:33:0,0,0	0/0:0,0:0:33:0,0,0	0/0:0,0:0:33:0,0,0	0/0:0,0:0:33:0,0,0	0/0:0,0:0:33:0,0,0	0/1:0,0:0:33:0,0,0	0/0:0,0:0:33:0,0,0	0/0:0,0:0:33:0,0,0	0/0:0,0:0:33:0,0,0	0/0:0,0:0:33:0,0,0	0/0:0,0:0:33:0,0,0	0/0:0,0:0:33:0,0,0	0/0:0,0:0:33:0,0,0	1/1:0,0:0:33:0,0,0	0/1:0,0:0:33:0,0,0	0/1:0,0:0:33:0,0,0	0/0:0,0:0:33:0,0,0	0/0:0,0:0:33:0,0,0	0/0:0,0:0:33:0,0,0	0/1:0,0:0:33:0,0,0	0/1:0,0:0:33:0,0,0	0/0:0,0:0:33:0,0,0	0/0:0,0:0:33:0,0,0	0/0:0,0:0:33:0,0,0	0/0:0,0:0:33:0,0,0	0/0:0,0:0:33:0,0,0	0/0:0,0:0:33:0,0,0	0/0:0,0:0:33:0,0,0	0/0:0,0:0:33:0,0,0	0/0:0,0:0:33:0,0,0	0/0:0,0:0:33:0,0,0	0/1:0,0:0:33:0,0,0	0/0:0,0:0:33:0,0,0	0/0:0,0:0:33:0,0,0	0/1:0,0:0:33:0,0,0	0/0:0,0:0:33:0,0,0	0/0:0,0:0:33:0,0,0	0/0:0,0:0:33:0,0,0	0/0:0,0:0:33:0,0,0	0/0:0,0:0:33:0,0,0	0/0:0,0:0:33:0,0,0	0/1:0,0:0:33:0,0,0	0/1:0,0:0:33:0,0,0	0/1:0,0:0:33:0,0,0	0/0:0,0:0:33:0,0,0	0/0:0,0:0:33:0,0,0	0/0:0,0:0:33:0,0,0	0/0:0,0:0:33:0,0,0	0/0:0,0:0:33:0,0,0	0/0:0,0:0:33:0,0,0	0/0:0,0:0:33:0,0,0	0/0:0,0:0:33:0,0,0	0/0:0,0:0:33:0,0,0	0/0:0,0:0:33:0,0,0	0/0:0,0:0:33:0,0,0	0/1:0,0:0:33:0,0,0	0/0:0,0:0:33:0,0,0	0/0:0,0:0:33:0,0,0	0/0:0,0:0:33:0,0,0	0/0:0,0:0:33:0,0,0	0/0:0,0:0:33:0,0,0	0/0:0,0:0:33:0,0,0	0/0:0,0:0:33:0,0,0	0/1:0,0:0:33:0,0,0	0/0:0,0:0:33:0,0,0	0/0:0,0:0:33:0,0,0	0/0:0,0:0:33:0,0,0	0/1:0,0:0:33:0,0,0	0/1:0,0:0:33:0,0,0	0/0:0,0:0:33:0,0,0	0/0:0,0:0:33:0,0,0	0/0:0,0:0:33:0,0,0	0/1:0,0:0:33:0,0,0	0/0:0,0:0:33:0,0,0	0/0:0,0:0:33:0,0,0	0/0:0,0:0:33:0,0,0	0/0:0,0:0:33:0,0,0	0/0:0,0:0:33:0,0,0	0/0:0,0:0:33:0,0,0	0/0:0,0:0:33:0,0,0	0/0:0,0:0:33:0,0,0	0/0:0,0:0:33:0,0,0	0/1:0,0:0:33:0,0,0	0/1:0,0:0:33:0,0,0	0/1:0,0:0:33:0,0,0	0/1:0,0:0:33:0,0,0	0/1:0,0:0:33:0,0,0	0/1:0,0:0:33:0,0,0	0/1:0,0:0:33:0,0,0	0/1:0,0:0:33:0,0,0	0/1:0,0:0:33:0,0,0	0/0:0,0:0:33:0,0,0	0/1:0,0:0:33:0,0,0	0/0:0,0:0:33:0,0,0	0/1:0,0:0:33:0,0,0	0/1:0,0:0:33:0,0,0	0/1:0,0:0:33:0,0,0
NW_016017455.1	2216010	SNW_016017455.1_2216010	C	T	.	PASS	ANN=T|intergenic_region|MODIFIER|LOC107998323-id1709|gene116-Gene_rna222|intergenic_region|gene116-Gene_rna222|||||||||;DP=0	GT:AD:DP:GQ:PL	0/0:0,0:0:33:0,0,0	0/0:0,0:0:33:0,0,0	0/0:0,0:0:33:0,0,0	0/1:0,0:0:33:0,0,0	0/0:0,0:0:33:0,0,0	0/0:0,0:0:33:0,0,0	0/1:0,0:0:33:0,0,0	0/1:0,0:0:33:0,0,0	0/1:0,0:0:33:0,0,0	0/1:0,0:0:33:0,0,0	0/1:0,0:0:33:0,0,0	0/1:0,0:0:33:0,0,0	0/0:0,0:0:33:0,0,0	0/0:0,0:0:33:0,0,0	0/0:0,0:0:33:0,0,0	0/1:0,0:0:33:0,0,0	0/0:0,0:0:33:0,0,0	0/0:0,0:0:33:0,0,0	0/0:0,0:0:33:0,0,0	0/0:0,0:0:33:0,0,0	0/0:0,0:0:33:0,0,0	0/0:0,0:0:33:0,0,0	0/0:0,0:0:33:0,0,0	0/0:0,0:0:33:0,0,0	0/0:0,0:0:33:0,0,0	0/0:0,0:0:33:0,0,0	0/0:0,0:0:33:0,0,0	0/0:0,0:0:33:0,0,0	0/0:0,0:0:33:0,0,0	0/0:0,0:0:33:0,0,0	0/0:0,0:0:33:0,0,0	0/0:0,0:0:33:0,0,0	0/0:0,0:0:33:0,0,0	0/0:0,0:0:33:0,0,0	0/0:0,0:0:33:0,0,0	0/0:0,0:0:33:0,0,0	0/1:0,0:0:33:0,0,0	0/0:0,0:0:33:0,0,0	0/1:0,0:0:33:0,0,0	0/0:0,0:0:33:0,0,0	0/0:0,0:0:33:0,0,0	0/0:0,0:0:33:0,0,0	0/0:0,0:0:33:0,0,0	0/0:0,0:0:33:0,0,0	0/0:0,0:0:33:0,0,0	0/0:0,0:0:33:0,0,0	0/1:0,0:0:33:0,0,0	0/0:0,0:0:33:0,0,0	0/0:0,0:0:33:0,0,0	0/0:0,0:0:33:0,0,0	0/0:0,0:0:33:0,0,0	0/0:0,0:0:33:0,0,0	0/0:0,0:0:33:0,0,0	0/0:0,0:0:33:0,0,0	0/0:0,0:0:33:0,0,0	0/0:0,0:0:33:0,0,0	0/0:0,0:0:33:0,0,0	0/0:0,0:0:33:0,0,0	0/0:0,0:0:33:0,0,0	0/0:0,0:0:33:0,0,0	./.:0,0:0	0/0:0,0:0:33:0,0,0	0/0:0,0:0:33:0,0,0	0/0:0,0:0:33:0,0,0	./.:0,0:0	./.:0,0:0	0/0:0,0:0:33:0,0,0	0/0:0,0:0:33:0,0,0	0/0:0,0:0:33:0,0,0	0/0:0,0:0:33:0,0,0	0/0:0,0:0:33:0,0,0	./.:0,0:0	0/0:0,0:0:33:0,0,0	0/0:0,0:0:33:0,0,0	0/0:0,0:0:33:0,0,0	0/0:0,0:0:33:0,0,0	0/0:0,0:0:33:0,0,0	0/0:0,0:0:33:0,0,0	0/0:0,0:0:33:0,0,0	0/0:0,0:0:33:0,0,0	0/0:0,0:0:33:0,0,0	0/0:0,0:0:33:0,0,0	0/0:0,0:0:33:0,0,0	0/0:0,0:0:33:0,0,0	0/1:0,0:0:33:0,0,0	1/1:0,0:0:33:0,0,0	0/0:0,0:0:33:0,0,0	0/0:0,0:0:33:0,0,0	0/0:0,0:0:33:0,0,0	0/0:0,0:0:33:0,0,0	0/0:0,0:0:33:0,0,0	0/0:0,0:0:33:0,0,0	0/0:0,0:0:33:0,0,0	0/0:0,0:0:33:0,0,0	0/0:0,0:0:33:0,0,0	0/0:0,0:0:33:0,0,0	0/0:0,0:0:33:0,0,0	0/0:0,0:0:33:0,0,0	0/0:0,0:0:33:0,0,0	0/0:0,0:0:33:0,0,0	0/0:0,0:0:33:0,0,0	0/0:0,0:0:33:0,0,0	0/0:0,0:0:33:0,0,0	0/0:0,0:0:33:0,0,0	0/0:0,0:0:33:0,0,0	0/0:0,0:0:33:0,0,0	0/0:0,0:0:33:0,0,0	0/0:0,0:0:33:0,0,0	0/0:0,0:0:33:0,0,0	0/0:0,0:0:33:0,0,0	0/0:0,0:0:33:0,0,0	0/0:0,0:0:33:0,0,0	0/0:0,0:0:33:0,0,0	0/0:0,0:0:33:0,0,0	0/0:0,0:0:33:0,0,0	0/0:0,0:0:33:0,0,0	0/0:0,0:0:33:0,0,0	0/0:0,0:0:33:0,0,0	0/0:0,0:0:33:0,0,0	0/0:0,0:0:33:0,0,0	0/0:0,0:0:33:0,0,0	0/0:0,0:0:33:0,0,0	0/0:0,0:0:33:0,0,0	0/0:0,0:0:33:0,0,0	0/0:0,0:0:33:0,0,0	0/0:0,0:0:33:0,0,0	0/0:0,0:0:33:0,0,0	0/0:0,0:0:33:0,0,0	0/0:0,0:0:33:0,0,0	0/0:0,0:0:33:0,0,0	0/0:0,0:0:33:0,0,0	0/0:0,0:0:33:0,0,0	0/0:0,0:0:33:0,0,0	0/0:0,0:0:33:0,0,0	0/0:0,0:0:33:0,0,0	0/0:0,0:0:33:0,0,0	0/0:0,0:0:33:0,0,0	0/0:0,0:0:33:0,0,0	0/0:0,0:0:33:0,0,0	0/0:0,0:0:33:0,0,0	0/0:0,0:0:33:0,0,0	0/0:0,0:0:33:0,0,0	0/0:0,0:0:33:0,0,0	0/1:0,0:0:33:0,0,0	0/0:0,0:0:33:0,0,0	1/1:0,0:0:33:0,0,0	0/1:0,0:0:33:0,0,0	1/1:0,0:0:33:0,0,0	0/0:0,0:0:33:0,0,0	0/1:0,0:0:33:0,0,0	0/0:0,0:0:33:0,0,0	0/0:0,0:0:33:0,0,0	0/0:0,0:0:33:0,0,0	0/0:0,0:0:33:0,0,0	0/0:0,0:0:33:0,0,0	0/0:0,0:0:33:0,0,0	0/0:0,0:0:33:0,0,0	0/0:0,0:0:33:0,0,0	0/0:0,0:0:33:0,0,0	0/0:0,0:0:33:0,0,0	0/0:0,0:0:33:0,0,0	0/0:0,0:0:33:0,0,0	0/0:0,0:0:33:0,0,0	0/0:0,0:0:33:0,0,0	0/0:0,0:0:33:0,0,0	0/0:0,0:0:33:0,0,0	0/0:0,0:0:33:0,0,0	0/0:0,0:0:33:0,0,0	0/0:0,0:0:33:0,0,0	0/0:0,0:0:33:0,0,0	0/0:0,0:0:33:0,0,0	0/0:0,0:0:33:0,0,0	0/0:0,0:0:33:0,0,0	0/0:0,0:0:33:0,0,0	0/0:0,0:0:33:0,0,0	0/0:0,0:0:33:0,0,0	0/0:0,0:0:33:0,0,0	0/0:0,0:0:33:0,0,0	0/0:0,0:0:33:0,0,0	0/0:0,0:0:33:0,0,0	0/0:0,0:0:33:0,0,0	0/0:0,0:0:33:0,0,0	0/1:0,0:0:33:0,0,0	0/0:0,0:0:33:0,0,0	0/0:0,0:0:33:0,0,0	0/0:0,0:0:33:0,0,0	0/0:0,0:0:33:0,0,0	0/1:0,0:0:33:0,0,0	0/0:0,0:0:33:0,0,0	0/0:0,0:0:33:0,0,0	0/1:0,0:0:33:0,0,0	0/0:0,0:0:33:0,0,0	0/1:0,0:0:33:0,0,0	0/0:0,0:0:33:0,0,0	0/0:0,0:0:33:0,0,0	0/0:0,0:0:33:0,0,0	0/0:0,0:0:33:0,0,0	0/0:0,0:0:33:0,0,0	0/0:0,0:0:33:0,0,0	0/0:0,0:0:33:0,0,0	0/1:0,0:0:33:0,0,0	0/0:0,0:0:33:0,0,0	0/1:0,0:0:33:0,0,0	0/0:0,0:0:33:0,0,0	0/1:0,0:0:33:0,0,0	0/1:0,0:0:33:0,0,0	0/0:0,0:0:33:0,0,0	0/0:0,0:0:33:0,0,0	0/1:0,0:0:33:0,0,0	0/0:0,0:0:33:0,0,0	0/0:0,0:0:33:0,0,0	0/1:0,0:0:33:0,0,0	0/0:0,0:0:33:0,0,0	0/0:0,0:0:33:0,0,0	0/0:0,0:0:33:0,0,0	0/0:0,0:0:33:0,0,0	0/0:0,0:0:33:0,0,0	0/0:0,0:0:33:0,0,0	0/0:0,0:0:33:0,0,0	0/0:0,0:0:33:0,0,0	0/0:0,0:0:33:0,0,0	0/1:0,0:0:33:0,0,0	0/0:0,0:0:33:0,0,0	0/0:0,0:0:33:0,0,0	0/0:0,0:0:33:0,0,0	0/0:0,0:0:33:0,0,0	0/0:0,0:0:33:0,0,0	0/0:0,0:0:33:0,0,0	0/0:0,0:0:33:0,0,0	0/0:0,0:0:33:0,0,0	0/0:0,0:0:33:0,0,0	0/0:0,0:0:33:0,0,0	0/0:0,0:0:33:0,0,0	0/0:0,0:0:33:0,0,0	0/0:0,0:0:33:0,0,0	0/0:0,0:0:33:0,0,0	0/0:0,0:0:33:0,0,0	0/0:0,0:0:33:0,0,0	0/0:0,0:0:33:0,0,0	0/0:0,0:0:33:0,0,0	0/0:0,0:0:33:0,0,0	0/0:0,0:0:33:0,0,0	0/0:0,0:0:33:0,0,0
NW_016017455.1	2286605	SNW_016017455.1_2286605	G	A	.	PASS	ANN=A|intergenic_region|MODIFIER|id1709-id1712|Gene_rna222-Gene_rna223|intergenic_region|Gene_rna222-Gene_rna223|||||||||;DP=0	GT:AD:DP:GQ:PL	0/1:0,0:0:33:0,0,0	0/1:0,0:0:33:0,0,0	0/1:0,0:0:33:0,0,0	0/0:0,0:0:33:0,0,0	0/1:0,0:0:33:0,0,0	0/1:0,0:0:33:0,0,0	0/0:0,0:0:33:0,0,0	0/0:0,0:0:33:0,0,0	0/0:0,0:0:33:0,0,0	0/0:0,0:0:33:0,0,0	0/0:0,0:0:33:0,0,0	0/0:0,0:0:33:0,0,0	0/0:0,0:0:33:0,0,0	0/0:0,0:0:33:0,0,0	0/0:0,0:0:33:0,0,0	0/0:0,0:0:33:0,0,0	0/0:0,0:0:33:0,0,0	0/0:0,0:0:33:0,0,0	0/0:0,0:0:33:0,0,0	0/0:0,0:0:33:0,0,0	0/0:0,0:0:33:0,0,0	0/0:0,0:0:33:0,0,0	0/0:0,0:0:33:0,0,0	0/0:0,0:0:33:0,0,0	0/0:0,0:0:33:0,0,0	0/0:0,0:0:33:0,0,0	0/0:0,0:0:33:0,0,0	0/1:0,0:0:33:0,0,0	0/0:0,0:0:33:0,0,0	0/0:0,0:0:33:0,0,0	0/0:0,0:0:33:0,0,0	0/0:0,0:0:33:0,0,0	0/0:0,0:0:33:0,0,0	0/0:0,0:0:33:0,0,0	0/0:0,0:0:33:0,0,0	0/0:0,0:0:33:0,0,0	0/0:0,0:0:33:0,0,0	0/0:0,0:0:33:0,0,0	0/0:0,0:0:33:0,0,0	0/1:0,0:0:33:0,0,0	0/1:0,0:0:33:0,0,0	0/1:0,0:0:33:0,0,0	0/1:0,0:0:33:0,0,0	0/1:0,0:0:33:0,0,0	1/1:0,0:0:33:0,0,0	0/1:0,0:0:33:0,0,0	0/0:0,0:0:33:0,0,0	0/1:0,0:0:33:0,0,0	0/1:0,0:0:33:0,0,0	0/0:0,0:0:33:0,0,0	0/0:0,0:0:33:0,0,0	0/0:0,0:0:33:0,0,0	0/1:0,0:0:33:0,0,0	0/0:0,0:0:33:0,0,0	0/1:0,0:0:33:0,0,0	0/0:0,0:0:33:0,0,0	0/0:0,0:0:33:0,0,0	0/0:0,0:0:33:0,0,0	0/0:0,0:0:33:0,0,0	0/0:0,0:0:33:0,0,0	0/0:0,0:0:33:0,0,0	0/0:0,0:0:33:0,0,0	0/0:0,0:0:33:0,0,0	0/0:0,0:0:33:0,0,0	0/0:0,0:0:33:0,0,0	0/0:0,0:0:33:0,0,0	0/0:0,0:0:33:0,0,0	0/0:0,0:0:33:0,0,0	0/0:0,0:0:33:0,0,0	0/0:0,0:0:33:0,0,0	0/0:0,0:0:33:0,0,0	0/0:0,0:0:33:0,0,0	0/0:0,0:0:33:0,0,0	0/1:0,0:0:33:0,0,0	0/1:0,0:0:33:0,0,0	0/1:0,0:0:33:0,0,0	0/1:0,0:0:33:0,0,0	0/1:0,0:0:33:0,0,0	0/0:0,0:0:33:0,0,0	0/0:0,0:0:33:0,0,0	0/0:0,0:0:33:0,0,0	0/0:0,0:0:33:0,0,0	0/0:0,0:0:33:0,0,0	0/0:0,0:0:33:0,0,0	0/0:0,0:0:33:0,0,0	0/0:0,0:0:33:0,0,0	0/0:0,0:0:33:0,0,0	0/0:0,0:0:33:0,0,0	0/0:0,0:0:33:0,0,0	0/0:0,0:0:33:0,0,0	0/0:0,0:0:33:0,0,0	0/0:0,0:0:33:0,0,0	0/0:0,0:0:33:0,0,0	0/0:0,0:0:33:0,0,0	0/0:0,0:0:33:0,0,0	0/0:0,0:0:33:0,0,0	0/0:0,0:0:33:0,0,0	0/0:0,0:0:33:0,0,0	0/0:0,0:0:33:0,0,0	0/0:0,0:0:33:0,0,0	0/0:0,0:0:33:0,0,0	0/0:0,0:0:33:0,0,0	0/0:0,0:0:33:0,0,0	0/1:0,0:0:33:0,0,0	0/1:0,0:0:33:0,0,0	0/1:0,0:0:33:0,0,0	0/0:0,0:0:33:0,0,0	0/0:0,0:0:33:0,0,0	0/0:0,0:0:33:0,0,0	0/0:0,0:0:33:0,0,0	0/0:0,0:0:33:0,0,0	0/0:0,0:0:33:0,0,0	0/0:0,0:0:33:0,0,0	0/0:0,0:0:33:0,0,0	0/0:0,0:0:33:0,0,0	0/0:0,0:0:33:0,0,0	0/0:0,0:0:33:0,0,0	0/0:0,0:0:33:0,0,0	0/0:0,0:0:33:0,0,0	0/0:0,0:0:33:0,0,0	0/0:0,0:0:33:0,0,0	0/0:0,0:0:33:0,0,0	0/0:0,0:0:33:0,0,0	0/0:0,0:0:33:0,0,0	0/0:0,0:0:33:0,0,0	0/0:0,0:0:33:0,0,0	0/0:0,0:0:33:0,0,0	0/0:0,0:0:33:0,0,0	0/0:0,0:0:33:0,0,0	0/0:0,0:0:33:0,0,0	0/0:0,0:0:33:0,0,0	0/0:0,0:0:33:0,0,0	0/0:0,0:0:33:0,0,0	0/0:0,0:0:33:0,0,0	0/0:0,0:0:33:0,0,0	0/0:0,0:0:33:0,0,0	0/0:0,0:0:33:0,0,0	0/0:0,0:0:33:0,0,0	0/0:0,0:0:33:0,0,0	0/0:0,0:0:33:0,0,0	0/0:0,0:0:33:0,0,0	0/0:0,0:0:33:0,0,0	0/0:0,0:0:33:0,0,0	0/1:0,0:0:33:0,0,0	0/0:0,0:0:33:0,0,0	0/0:0,0:0:33:0,0,0	0/1:0,0:0:33:0,0,0	0/0:0,0:0:33:0,0,0	0/1:0,0:0:33:0,0,0	0/0:0,0:0:33:0,0,0	0/0:0,0:0:33:0,0,0	0/1:0,0:0:33:0,0,0	0/0:0,0:0:33:0,0,0	0/0:0,0:0:33:0,0,0	0/0:0,0:0:33:0,0,0	0/0:0,0:0:33:0,0,0	0/1:0,0:0:33:0,0,0	0/0:0,0:0:33:0,0,0	0/0:0,0:0:33:0,0,0	0/0:0,0:0:33:0,0,0	0/0:0,0:0:33:0,0,0	0/0:0,0:0:33:0,0,0	0/0:0,0:0:33:0,0,0	0/0:0,0:0:33:0,0,0	0/0:0,0:0:33:0,0,0	0/0:0,0:0:33:0,0,0	0/0:0,0:0:33:0,0,0	0/0:0,0:0:33:0,0,0	0/0:0,0:0:33:0,0,0	0/0:0,0:0:33:0,0,0	0/0:0,0:0:33:0,0,0	0/0:0,0:0:33:0,0,0	0/0:0,0:0:33:0,0,0	0/0:0,0:0:33:0,0,0	0/0:0,0:0:33:0,0,0	0/0:0,0:0:33:0,0,0	0/0:0,0:0:33:0,0,0	0/0:0,0:0:33:0,0,0	0/0:0,0:0:33:0,0,0	0/0:0,0:0:33:0,0,0	0/0:0,0:0:33:0,0,0	0/0:0,0:0:33:0,0,0	0/0:0,0:0:33:0,0,0	0/0:0,0:0:33:0,0,0	0/0:0,0:0:33:0,0,0	0/1:0,0:0:33:0,0,0	0/0:0,0:0:33:0,0,0	0/0:0,0:0:33:0,0,0	0/0:0,0:0:33:0,0,0	0/0:0,0:0:33:0,0,0	0/0:0,0:0:33:0,0,0	0/0:0,0:0:33:0,0,0	0/0:0,0:0:33:0,0,0	0/0:0,0:0:33:0,0,0	0/0:0,0:0:33:0,0,0	0/0:0,0:0:33:0,0,0	0/0:0,0:0:33:0,0,0	0/0:0,0:0:33:0,0,0	0/0:0,0:0:33:0,0,0	0/0:0,0:0:33:0,0,0	0/0:0,0:0:33:0,0,0	0/0:0,0:0:33:0,0,0	0/0:0,0:0:33:0,0,0	0/0:0,0:0:33:0,0,0	0/0:0,0:0:33:0,0,0	0/0:0,0:0:33:0,0,0	0/1:0,0:0:33:0,0,0	0/0:0,0:0:33:0,0,0	0/0:0,0:0:33:0,0,0	0/0:0,0:0:33:0,0,0	0/0:0,0:0:33:0,0,0	0/0:0,0:0:33:0,0,0	0/0:0,0:0:33:0,0,0	0/0:0,0:0:33:0,0,0	0/0:0,0:0:33:0,0,0	0/0:0,0:0:33:0,0,0	0/0:0,0:0:33:0,0,0	0/0:0,0:0:33:0,0,0	0/0:0,0:0:33:0,0,0	0/0:0,0:0:33:0,0,0	0/0:0,0:0:33:0,0,0	0/0:0,0:0:33:0,0,0	0/0:0,0:0:33:0,0,0	0/0:0,0:0:33:0,0,0	0/0:0,0:0:33:0,0,0	0/0:0,0:0:33:0,0,0	0/0:0,0:0:33:0,0,0	0/0:0,0:0:33:0,0,0	0/0:0,0:0:33:0,0,0	0/0:0,0:0:33:0,0,0	0/0:0,0:0:33:0,0,0	0/0:0,0:0:33:0,0,0	0/0:0,0:0:33:0,0,0	0/0:0,0:0:33:0,0,0	0/0:0,0:0:33:0,0,0	0/0:0,0:0:33:0,0,0	0/0:0,0:0:33:0,0,0	0/0:0,0:0:33:0,0,0	0/0:0,0:0:33:0,0,0	0/0:0,0:0:33:0,0,0	0/0:0,0:0:33:0,0,0	0/0:0,0:0:33:0,0,0	0/0:0,0:0:33:0,0,0
NW_016017455.1	2348226	SNW_016017455.1_2348226	T	C	.	PASS	ANN=C|synonymous_variant|LOW|LOC108004486|gene121|transcript|rna227|Coding|5/6|c.855T>C|p.His285His|1017/2361|855/1572|285/523||,C|synonymous_variant|LOW|LOC108004486|gene121|transcript|rna228|Coding|4/5|c.822T>C|p.His274His|984/2328|822/1539|274/512||,C|downstream_gene_variant|MODIFIER|LOC107993769|gene122|transcript|rna229|Coding||c.*1481A>G|||||2966|;DP=0	GT:AD:DP:GQ:PL	0/1:0,0:0:33:0,0,0	0/1:0,0:0:33:0,0,0	0/0:0,0:0:33:0,0,0	0/0:0,0:0:33:0,0,0	0/0:0,0:0:33:0,0,0	0/0:0,0:0:33:0,0,0	0/0:0,0:0:33:0,0,0	0/0:0,0:0:33:0,0,0	1/1:0,0:0:33:0,0,0	1/1:0,0:0:33:0,0,0	0/1:0,0:0:33:0,0,0	1/1:0,0:0:33:0,0,0	1/1:0,0:0:33:0,0,0	1/1:0,0:0:33:0,0,0	1/1:0,0:0:33:0,0,0	1/1:0,0:0:33:0,0,0	0/0:0,0:0:33:0,0,0	1/1:0,0:0:33:0,0,0	0/0:0,0:0:33:0,0,0	0/1:0,0:0:33:0,0,0	0/1:0,0:0:33:0,0,0	0/0:0,0:0:33:0,0,0	1/1:0,0:0:33:0,0,0	0/0:0,0:0:33:0,0,0	1/1:0,0:0:33:0,0,0	0/1:0,0:0:33:0,0,0	0/1:0,0:0:33:0,0,0	1/1:0,0:0:33:0,0,0	1/1:0,0:0:33:0,0,0	1/1:0,0:0:33:0,0,0	1/1:0,0:0:33:0,0,0	1/1:0,0:0:33:0,0,0	0/1:0,0:0:33:0,0,0	1/1:0,0:0:33:0,0,0	1/1:0,0:0:33:0,0,0	0/1:0,0:0:33:0,0,0	1/1:0,0:0:33:0,0,0	0/1:0,0:0:33:0,0,0	1/1:0,0:0:33:0,0,0	1/1:0,0:0:33:0,0,0	0/0:0,0:0:33:0,0,0	0/0:0,0:0:33:0,0,0	1/1:0,0:0:33:0,0,0	0/0:0,0:0:33:0,0,0	0/1:0,0:0:33:0,0,0	0/1:0,0:0:33:0,0,0	0/1:0,0:0:33:0,0,0	0/0:0,0:0:33:0,0,0	1/1:0,0:0:33:0,0,0	0/1:0,0:0:33:0,0,0	0/1:0,0:0:33:0,0,0	0/0:0,0:0:33:0,0,0	0/1:0,0:0:33:0,0,0	0/1:0,0:0:33:0,0,0	1/1:0,0:0:33:0,0,0	0/1:0,0:0:33:0,0,0	0/0:0,0:0:33:0,0,0	0/1:0,0:0:33:0,0,0	0/1:0,0:0:33:0,0,0	0/1:0,0:0:33:0,0,0	1/1:0,0:0:33:0,0,0	0/1:0,0:0:33:0,0,0	0/1:0,0:0:33:0,0,0	0/1:0,0:0:33:0,0,0	1/1:0,0:0:33:0,0,0	1/1:0,0:0:33:0,0,0	0/1:0,0:0:33:0,0,0	1/1:0,0:0:33:0,0,0	0/1:0,0:0:33:0,0,0	0/1:0,0:0:33:0,0,0	0/1:0,0:0:33:0,0,0	1/1:0,0:0:33:0,0,0	./.:0,0:0	./.:0,0:0	1/1:0,0:0:33:0,0,0	0/1:0,0:0:33:0,0,0	1/1:0,0:0:33:0,0,0	1/1:0,0:0:33:0,0,0	1/1:0,0:0:33:0,0,0	0/0:0,0:0:33:0,0,0	1/1:0,0:0:33:0,0,0	0/0:0,0:0:33:0,0,0	./.:0,0:0	0/0:0,0:0:33:0,0,0	1/1:0,0:0:33:0,0,0	./.:0,0:0	0/0:0,0:0:33:0,0,0	0/1:0,0:0:33:0,0,0	0/1:0,0:0:33:0,0,0	0/1:0,0:0:33:0,0,0	0/1:0,0:0:33:0,0,0	0/1:0,0:0:33:0,0,0	0/1:0,0:0:33:0,0,0	0/1:0,0:0:33:0,0,0	0/0:0,0:0:33:0,0,0	0/0:0,0:0:33:0,0,0	0/1:0,0:0:33:0,0,0	0/1:0,0:0:33:0,0,0	0/1:0,0:0:33:0,0,0	0/0:0,0:0:33:0,0,0	1/1:0,0:0:33:0,0,0	0/0:0,0:0:33:0,0,0	0/0:0,0:0:33:0,0,0	0/1:0,0:0:33:0,0,0	0/0:0,0:0:33:0,0,0	0/0:0,0:0:33:0,0,0	0/1:0,0:0:33:0,0,0	0/1:0,0:0:33:0,0,0	0/1:0,0:0:33:0,0,0	0/0:0,0:0:33:0,0,0	1/1:0,0:0:33:0,0,0	0/0:0,0:0:33:0,0,0	0/1:0,0:0:33:0,0,0	0/0:0,0:0:33:0,0,0	0/0:0,0:0:33:0,0,0	0/0:0,0:0:33:0,0,0	0/1:0,0:0:33:0,0,0	0/1:0,0:0:33:0,0,0	0/0:0,0:0:33:0,0,0	0/1:0,0:0:33:0,0,0	1/1:0,0:0:33:0,0,0	0/1:0,0:0:33:0,0,0	0/1:0,0:0:33:0,0,0	0/0:0,0:0:33:0,0,0	0/1:0,0:0:33:0,0,0	1/1:0,0:0:33:0,0,0	0/0:0,0:0:33:0,0,0	1/1:0,0:0:33:0,0,0	1/1:0,0:0:33:0,0,0	0/1:0,0:0:33:0,0,0	1/1:0,0:0:33:0,0,0	1/1:0,0:0:33:0,0,0	0/1:0,0:0:33:0,0,0	0/1:0,0:0:33:0,0,0	1/1:0,0:0:33:0,0,0	0/1:0,0:0:33:0,0,0	0/0:0,0:0:33:0,0,0	0/0:0,0:0:33:0,0,0	0/1:0,0:0:33:0,0,0	./.:0,0:0	0/1:0,0:0:33:0,0,0	0/1:0,0:0:33:0,0,0	0/0:0,0:0:33:0,0,0	0/1:0,0:0:33:0,0,0	0/1:0,0:0:33:0,0,0	0/0:0,0:0:33:0,0,0	0/0:0,0:0:33:0,0,0	0/0:0,0:0:33:0,0,0	0/0:0,0:0:33:0,0,0	0/0:0,0:0:33:0,0,0	0/0:0,0:0:33:0,0,0	0/0:0,0:0:33:0,0,0	0/1:0,0:0:33:0,0,0	0/1:0,0:0:33:0,0,0	0/1:0,0:0:33:0,0,0	0/1:0,0:0:33:0,0,0	0/1:0,0:0:33:0,0,0	0/0:0,0:0:33:0,0,0	0/1:0,0:0:33:0,0,0	0/1:0,0:0:33:0,0,0	0/0:0,0:0:33:0,0,0	0/1:0,0:0:33:0,0,0	1/1:0,0:0:33:0,0,0	0/1:0,0:0:33:0,0,0	1/1:0,0:0:33:0,0,0	0/0:0,0:0:33:0,0,0	0/1:0,0:0:33:0,0,0	0/1:0,0:0:33:0,0,0	./.:0,0:0	0/1:0,0:0:33:0,0,0	./.:0,0:0	0/1:0,0:0:33:0,0,0	./.:0,0:0	./.:0,0:0	0/0:0,0:0:33:0,0,0	0/0:0,0:0:33:0,0,0	0/1:0,0:0:33:0,0,0	0/0:0,0:0:33:0,0,0	0/1:0,0:0:33:0,0,0	0/0:0,0:0:33:0,0,0	0/0:0,0:0:33:0,0,0	0/1:0,0:0:33:0,0,0	./.:0,0:0	0/0:0,0:0:33:0,0,0	0/0:0,0:0:33:0,0,0	./.:0,0:0	0/1:0,0:0:33:0,0,0	1/1:0,0:0:33:0,0,0	0/1:0,0:0:33:0,0,0	1/1:0,0:0:33:0,0,0	./.:0,0:0	0/0:0,0:0:33:0,0,0	./.:0,0:0	./.:0,0:0	0/1:0,0:0:33:0,0,0	0/1:0,0:0:33:0,0,0	./.:0,0:0	./.:0,0:0	0/0:0,0:0:33:0,0,0	0/1:0,0:0:33:0,0,0	0/1:0,0:0:33:0,0,0	0/0:0,0:0:33:0,0,0	1/1:0,0:0:33:0,0,0	1/1:0,0:0:33:0,0,0	1/1:0,0:0:33:0,0,0	1/1:0,0:0:33:0,0,0	0/1:0,0:0:33:0,0,0	./.:0,0:0	0/1:0,0:0:33:0,0,0	0/1:0,0:0:33:0,0,0	1/1:0,0:0:33:0,0,0	0/1:0,0:0:33:0,0,0	0/0:0,0:0:33:0,0,0	1/1:0,0:0:33:0,0,0	0/1:0,0:0:33:0,0,0	0/0:0,0:0:33:0,0,0	0/0:0,0:0:33:0,0,0	0/0:0,0:0:33:0,0,0	0/1:0,0:0:33:0,0,0	0/1:0,0:0:33:0,0,0	1/1:0,0:0:33:0,0,0	0/1:0,0:0:33:0,0,0	1/1:0,0:0:33:0,0,0	./.:0,0:0	0/1:0,0:0:33:0,0,0	1/1:0,0:0:33:0,0,0	1/1:0,0:0:33:0,0,0	./.:0,0:0	0/0:0,0:0:33:0,0,0	0/0:0,0:0:33:0,0,0	0/0:0,0:0:33:0,0,0	0/0:0,0:0:33:0,0,0	0/0:0,0:0:33:0,0,0	0/0:0,0:0:33:0,0,0	0/0:0,0:0:33:0,0,0	1/1:0,0:0:33:0,0,0	1/1:0,0:0:33:0,0,0	0/1:0,0:0:33:0,0,0	0/1:0,0:0:33:0,0,0	0/0:0,0:0:33:0,0,0	1/1:0,0:0:33:0,0,0	1/1:0,0:0:33:0,0,0	1/1:0,0:0:33:0,0,0
NW_016017455.1	2571014	SNW_016017455.1_2571014	A	G	.	PASS	ANN=G|intron_variant|MODIFIER|LOC108003653|gene158|transcript|rna294|Coding|1/7|c.152-7769T>C||||||,G|intron_variant|MODIFIER|LOC108003653|gene158|transcript|rna295|Coding|1/7|c.20-7769T>C||||||;DP=0	GT:AD:DP:GQ:PL	1/1:0,0:0:33:0,0,0	1/1:0,0:0:33:0,0,0	1/1:0,0:0:33:0,0,0	1/1:0,0:0:33:0,0,0	1/1:0,0:0:33:0,0,0	1/1:0,0:0:33:0,0,0	1/1:0,0:0:33:0,0,0	1/1:0,0:0:33:0,0,0	1/1:0,0:0:33:0,0,0	1/1:0,0:0:33:0,0,0	1/1:0,0:0:33:0,0,0	1/1:0,0:0:33:0,0,0	1/1:0,0:0:33:0,0,0	1/1:0,0:0:33:0,0,0	1/1:0,0:0:33:0,0,0	1/1:0,0:0:33:0,0,0	0/1:0,0:0:33:0,0,0	1/1:0,0:0:33:0,0,0	1/1:0,0:0:33:0,0,0	0/1:0,0:0:33:0,0,0	1/1:0,0:0:33:0,0,0	0/1:0,0:0:33:0,0,0	1/1:0,0:0:33:0,0,0	0/1:0,0:0:33:0,0,0	1/1:0,0:0:33:0,0,0	1/1:0,0:0:33:0,0,0	1/1:0,0:0:33:0,0,0	1/1:0,0:0:33:0,0,0	1/1:0,0:0:33:0,0,0	1/1:0,0:0:33:0,0,0	1/1:0,0:0:33:0,0,0	1/1:0,0:0:33:0,0,0	1/1:0,0:0:33:0,0,0	1/1:0,0:0:33:0,0,0	1/1:0,0:0:33:0,0,0	1/1:0,0:0:33:0,0,0	1/1:0,0:0:33:0,0,0	1/1:0,0:0:33:0,0,0	1/1:0,0:0:33:0,0,0	1/1:0,0:0:33:0,0,0	1/1:0,0:0:33:0,0,0	1/1:0,0:0:33:0,0,0	0/0:0,0:0:33:0,0,0	1/1:0,0:0:33:0,0,0	0/1:0,0:0:33:0,0,0	0/1:0,0:0:33:0,0,0	1/1:0,0:0:33:0,0,0	1/1:0,0:0:33:0,0,0	0/1:0,0:0:33:0,0,0	1/1:0,0:0:33:0,0,0	1/1:0,0:0:33:0,0,0	1/1:0,0:0:33:0,0,0	0/1:0,0:0:33:0,0,0	1/1:0,0:0:33:0,0,0	0/1:0,0:0:33:0,0,0	1/1:0,0:0:33:0,0,0	1/1:0,0:0:33:0,0,0	1/1:0,0:0:33:0,0,0	1/1:0,0:0:33:0,0,0	1/1:0,0:0:33:0,0,0	1/1:0,0:0:33:0,0,0	1/1:0,0:0:33:0,0,0	1/1:0,0:0:33:0,0,0	1/1:0,0:0:33:0,0,0	1/1:0,0:0:33:0,0,0	1/1:0,0:0:33:0,0,0	1/1:0,0:0:33:0,0,0	1/1:0,0:0:33:0,0,0	1/1:0,0:0:33:0,0,0	1/1:0,0:0:33:0,0,0	1/1:0,0:0:33:0,0,0	1/1:0,0:0:33:0,0,0	1/1:0,0:0:33:0,0,0	0/1:0,0:0:33:0,0,0	0/1:0,0:0:33:0,0,0	0/1:0,0:0:33:0,0,0	0/1:0,0:0:33:0,0,0	0/1:0,0:0:33:0,0,0	1/1:0,0:0:33:0,0,0	1/1:0,0:0:33:0,0,0	0/1:0,0:0:33:0,0,0	1/1:0,0:0:33:0,0,0	1/1:0,0:0:33:0,0,0	1/1:0,0:0:33:0,0,0	1/1:0,0:0:33:0,0,0	1/1:0,0:0:33:0,0,0	1/1:0,0:0:33:0,0,0	1/1:0,0:0:33:0,0,0	1/1:0,0:0:33:0,0,0	0/1:0,0:0:33:0,0,0	1/1:0,0:0:33:0,0,0	1/1:0,0:0:33:0,0,0	0/1:0,0:0:33:0,0,0	0/1:0,0:0:33:0,0,0	1/1:0,0:0:33:0,0,0	1/1:0,0:0:33:0,0,0	1/1:0,0:0:33:0,0,0	1/1:0,0:0:33:0,0,0	1/1:0,0:0:33:0,0,0	1/1:0,0:0:33:0,0,0	1/1:0,0:0:33:0,0,0	1/1:0,0:0:33:0,0,0	1/1:0,0:0:33:0,0,0	1/1:0,0:0:33:0,0,0	1/1:0,0:0:33:0,0,0	1/1:0,0:0:33:0,0,0	1/1:0,0:0:33:0,0,0	1/1:0,0:0:33:0,0,0	1/1:0,0:0:33:0,0,0	1/1:0,0:0:33:0,0,0	1/1:0,0:0:33:0,0,0	1/1:0,0:0:33:0,0,0	0/1:0,0:0:33:0,0,0	1/1:0,0:0:33:0,0,0	1/1:0,0:0:33:0,0,0	0/1:0,0:0:33:0,0,0	1/1:0,0:0:33:0,0,0	1/1:0,0:0:33:0,0,0	0/1:0,0:0:33:0,0,0	1/1:0,0:0:33:0,0,0	1/1:0,0:0:33:0,0,0	1/1:0,0:0:33:0,0,0	1/1:0,0:0:33:0,0,0	0/1:0,0:0:33:0,0,0	1/1:0,0:0:33:0,0,0	1/1:0,0:0:33:0,0,0	1/1:0,0:0:33:0,0,0	1/1:0,0:0:33:0,0,0	1/1:0,0:0:33:0,0,0	1/1:0,0:0:33:0,0,0	1/1:0,0:0:33:0,0,0	1/1:0,0:0:33:0,0,0	1/1:0,0:0:33:0,0,0	1/1:0,0:0:33:0,0,0	1/1:0,0:0:33:0,0,0	1/1:0,0:0:33:0,0,0	1/1:0,0:0:33:0,0,0	0/1:0,0:0:33:0,0,0	1/1:0,0:0:33:0,0,0	1/1:0,0:0:33:0,0,0	1/1:0,0:0:33:0,0,0	1/1:0,0:0:33:0,0,0	1/1:0,0:0:33:0,0,0	1/1:0,0:0:33:0,0,0	0/1:0,0:0:33:0,0,0	1/1:0,0:0:33:0,0,0	1/1:0,0:0:33:0,0,0	1/1:0,0:0:33:0,0,0	1/1:0,0:0:33:0,0,0	1/1:0,0:0:33:0,0,0	1/1:0,0:0:33:0,0,0	1/1:0,0:0:33:0,0,0	1/1:0,0:0:33:0,0,0	1/1:0,0:0:33:0,0,0	1/1:0,0:0:33:0,0,0	1/1:0,0:0:33:0,0,0	1/1:0,0:0:33:0,0,0	1/1:0,0:0:33:0,0,0	1/1:0,0:0:33:0,0,0	0/1:0,0:0:33:0,0,0	0/1:0,0:0:33:0,0,0	0/1:0,0:0:33:0,0,0	1/1:0,0:0:33:0,0,0	1/1:0,0:0:33:0,0,0	1/1:0,0:0:33:0,0,0	0/1:0,0:0:33:0,0,0	0/1:0,0:0:33:0,0,0	0/1:0,0:0:33:0,0,0	0/1:0,0:0:33:0,0,0	0/1:0,0:0:33:0,0,0	0/1:0,0:0:33:0,0,0	0/1:0,0:0:33:0,0,0	1/1:0,0:0:33:0,0,0	0/1:0,0:0:33:0,0,0	1/1:0,0:0:33:0,0,0	1/1:0,0:0:33:0,0,0	1/1:0,0:0:33:0,0,0	1/1:0,0:0:33:0,0,0	1/1:0,0:0:33:0,0,0	0/1:0,0:0:33:0,0,0	1/1:0,0:0:33:0,0,0	1/1:0,0:0:33:0,0,0	1/1:0,0:0:33:0,0,0	1/1:0,0:0:33:0,0,0	1/1:0,0:0:33:0,0,0	1/1:0,0:0:33:0,0,0	1/1:0,0:0:33:0,0,0	1/1:0,0:0:33:0,0,0	1/1:0,0:0:33:0,0,0	1/1:0,0:0:33:0,0,0	1/1:0,0:0:33:0,0,0	1/1:0,0:0:33:0,0,0	1/1:0,0:0:33:0,0,0	1/1:0,0:0:33:0,0,0	1/1:0,0:0:33:0,0,0	1/1:0,0:0:33:0,0,0	1/1:0,0:0:33:0,0,0	1/1:0,0:0:33:0,0,0	1/1:0,0:0:33:0,0,0	1/1:0,0:0:33:0,0,0	1/1:0,0:0:33:0,0,0	1/1:0,0:0:33:0,0,0	1/1:0,0:0:33:0,0,0	1/1:0,0:0:33:0,0,0	1/1:0,0:0:33:0,0,0	1/1:0,0:0:33:0,0,0	1/1:0,0:0:33:0,0,0	1/1:0,0:0:33:0,0,0	1/1:0,0:0:33:0,0,0	1/1:0,0:0:33:0,0,0	1/1:0,0:0:33:0,0,0	1/1:0,0:0:33:0,0,0	1/1:0,0:0:33:0,0,0	1/1:0,0:0:33:0,0,0	1/1:0,0:0:33:0,0,0	1/1:0,0:0:33:0,0,0	1/1:0,0:0:33:0,0,0	1/1:0,0:0:33:0,0,0	1/1:0,0:0:33:0,0,0	1/1:0,0:0:33:0,0,0	1/1:0,0:0:33:0,0,0	1/1:0,0:0:33:0,0,0	1/1:0,0:0:33:0,0,0	0/1:0,0:0:33:0,0,0	1/1:0,0:0:33:0,0,0	1/1:0,0:0:33:0,0,0	1/1:0,0:0:33:0,0,0	1/1:0,0:0:33:0,0,0	1/1:0,0:0:33:0,0,0	1/1:0,0:0:33:0,0,0	1/1:0,0:0:33:0,0,0	1/1:0,0:0:33:0,0,0	1/1:0,0:0:33:0,0,0	1/1:0,0:0:33:0,0,0	1/1:0,0:0:33:0,0,0	1/1:0,0:0:33:0,0,0	0/1:0,0:0:33:0,0,0	0/1:0,0:0:33:0,0,0	0/1:0,0:0:33:0,0,0	1/1:0,0:0:33:0,0,0	0/1:0,0:0:33:0,0,0	0/1:0,0:0:33:0,0,0	0/1:0,0:0:33:0,0,0
NW_016017455.1	2587322	SNW_016017455.1_2587322	G	A	.	PASS	ANN=A|upstream_gene_variant|MODIFIER|LOC108003653|gene158|transcript|rna295|Coding||c.-289C>T|||||3663|,A|intron_variant|MODIFIER|LOC108003653|gene158|transcript|rna294|Coding|1/7|c.152-24077C>T||||||;DP=0	GT:AD:DP:GQ:PL	0/0:0,0:0:33:0,0,0	0/0:0,0:0:33:0,0,0	0/0:0,0:0:33:0,0,0	0/0:0,0:0:33:0,0,0	0/0:0,0:0:33:0,0,0	0/0:0,0:0:33:0,0,0	0/0:0,0:0:33:0,0,0	0/0:0,0:0:33:0,0,0	0/0:0,0:0:33:0,0,0	0/0:0,0:0:33:0,0,0	0/0:0,0:0:33:0,0,0	0/0:0,0:0:33:0,0,0	0/0:0,0:0:33:0,0,0	0/0:0,0:0:33:0,0,0	0/0:0,0:0:33:0,0,0	0/0:0,0:0:33:0,0,0	0/0:0,0:0:33:0,0,0	0/0:0,0:0:33:0,0,0	1/1:0,0:0:33:0,0,0	0/0:0,0:0:33:0,0,0	0/0:0,0:0:33:0,0,0	0/0:0,0:0:33:0,0,0	0/0:0,0:0:33:0,0,0	0/0:0,0:0:33:0,0,0	0/0:0,0:0:33:0,0,0	0/0:0,0:0:33:0,0,0	0/0:0,0:0:33:0,0,0	0/0:0,0:0:33:0,0,0	0/0:0,0:0:33:0,0,0	0/0:0,0:0:33:0,0,0	0/0:0,0:0:33:0,0,0	0/0:0,0:0:33:0,0,0	0/0:0,0:0:33:0,0,0	0/0:0,0:0:33:0,0,0	0/0:0,0:0:33:0,0,0	0/0:0,0:0:33:0,0,0	0/0:0,0:0:33:0,0,0	0/0:0,0:0:33:0,0,0	0/0:0,0:0:33:0,0,0	0/0:0,0:0:33:0,0,0	0/0:0,0:0:33:0,0,0	0/0:0,0:0:33:0,0,0	0/0:0,0:0:33:0,0,0	0/0:0,0:0:33:0,0,0	0/0:0,0:0:33:0,0,0	0/0:0,0:0:33:0,0,0	0/0:0,0:0:33:0,0,0	0/0:0,0:0:33:0,0,0	0/0:0,0:0:33:0,0,0	0/0:0,0:0:33:0,0,0	0/0:0,0:0:33:0,0,0	0/0:0,0:0:33:0,0,0	0/0:0,0:0:33:0,0,0	0/0:0,0:0:33:0,0,0	0/0:0,0:0:33:0,0,0	0/0:0,0:0:33:0,0,0	0/0:0,0:0:33:0,0,0	1/1:0,0:0:33:0,0,0	0/0:0,0:0:33:0,0,0	0/0:0,0:0:33:0,0,0	1/1:0,0:0:33:0,0,0	0/0:0,0:0:33:0,0,0	0/1:0,0:0:33:0,0,0	0/0:0,0:0:33:0,0,0	1/1:0,0:0:33:0,0,0	1/1:0,0:0:33:0,0,0	0/0:0,0:0:33:0,0,0	0/1:0,0:0:33:0,0,0	0/0:0,0:0:33:0,0,0	0/0:0,0:0:33:0,0,0	0/0:0,0:0:33:0,0,0	1/1:0,0:0:33:0,0,0	0/1:0,0:0:33:0,0,0	0/0:0,0:0:33:0,0,0	0/0:0,0:0:33:0,0,0	0/0:0,0:0:33:0,0,0	0/0:0,0:0:33:0,0,0	0/0:0,0:0:33:0,0,0	0/0:0,0:0:33:0,0,0	0/0:0,0:0:33:0,0,0	0/0:0,0:0:33:0,0,0	0/0:0,0:0:33:0,0,0	0/0:0,0:0:33:0,0,0	0/0:0,0:0:33:0,0,0	0/0:0,0:0:33:0,0,0	0/0:0,0:0:33:0,0,0	0/0:0,0:0:33:0,0,0	0/0:0,0:0:33:0,0,0	0/0:0,0:0:33:0,0,0	0/0:0,0:0:33:0,0,0	0/0:0,0:0:33:0,0,0	0/0:0,0:0:33:0,0,0	0/0:0,0:0:33:0,0,0	0/0:0,0:0:33:0,0,0	0/0:0,0:0:33:0,0,0	0/0:0,0:0:33:0,0,0	0/0:0,0:0:33:0,0,0	0/0:0,0:0:33:0,0,0	0/0:0,0:0:33:0,0,0	0/0:0,0:0:33:0,0,0	0/0:0,0:0:33:0,0,0	0/0:0,0:0:33:0,0,0	0/0:0,0:0:33:0,0,0	0/0:0,0:0:33:0,0,0	0/0:0,0:0:33:0,0,0	0/0:0,0:0:33:0,0,0	0/0:0,0:0:33:0,0,0	0/0:0,0:0:33:0,0,0	0/0:0,0:0:33:0,0,0	0/0:0,0:0:33:0,0,0	0/0:0,0:0:33:0,0,0	1/1:0,0:0:33:0,0,0	./.:0,0:0	1/1:0,0:0:33:0,0,0	1/1:0,0:0:33:0,0,0	1/1:0,0:0:33:0,0,0	0/0:0,0:0:33:0,0,0	0/0:0,0:0:33:0,0,0	1/1:0,0:0:33:0,0,0	0/0:0,0:0:33:0,0,0	0/0:0,0:0:33:0,0,0	0/0:0,0:0:33:0,0,0	0/0:0,0:0:33:0,0,0	0/0:0,0:0:33:0,0,0	0/0:0,0:0:33:0,0,0	0/0:0,0:0:33:0,0,0	0/0:0,0:0:33:0,0,0	0/0:0,0:0:33:0,0,0	0/0:0,0:0:33:0,0,0	0/0:0,0:0:33:0,0,0	0/0:0,0:0:33:0,0,0	0/0:0,0:0:33:0,0,0	0/0:0,0:0:33:0,0,0	0/0:0,0:0:33:0,0,0	0/0:0,0:0:33:0,0,0	0/0:0,0:0:33:0,0,0	0/0:0,0:0:33:0,0,0	0/0:0,0:0:33:0,0,0	0/0:0,0:0:33:0,0,0	0/0:0,0:0:33:0,0,0	0/0:0,0:0:33:0,0,0	0/0:0,0:0:33:0,0,0	0/0:0,0:0:33:0,0,0	0/0:0,0:0:33:0,0,0	0/0:0,0:0:33:0,0,0	0/0:0,0:0:33:0,0,0	0/0:0,0:0:33:0,0,0	0/0:0,0:0:33:0,0,0	0/0:0,0:0:33:0,0,0	0/0:0,0:0:33:0,0,0	0/0:0,0:0:33:0,0,0	0/0:0,0:0:33:0,0,0	0/0:0,0:0:33:0,0,0	0/0:0,0:0:33:0,0,0	0/0:0,0:0:33:0,0,0	0/0:0,0:0:33:0,0,0	0/0:0,0:0:33:0,0,0	0/0:0,0:0:33:0,0,0	0/0:0,0:0:33:0,0,0	0/0:0,0:0:33:0,0,0	0/0:0,0:0:33:0,0,0	0/0:0,0:0:33:0,0,0	0/0:0,0:0:33:0,0,0	0/0:0,0:0:33:0,0,0	0/0:0,0:0:33:0,0,0	0/0:0,0:0:33:0,0,0	0/0:0,0:0:33:0,0,0	0/0:0,0:0:33:0,0,0	0/0:0,0:0:33:0,0,0	0/0:0,0:0:33:0,0,0	0/0:0,0:0:33:0,0,0	0/0:0,0:0:33:0,0,0	0/0:0,0:0:33:0,0,0	0/0:0,0:0:33:0,0,0	0/0:0,0:0:33:0,0,0	0/0:0,0:0:33:0,0,0	0/0:0,0:0:33:0,0,0	0/0:0,0:0:33:0,0,0	0/0:0,0:0:33:0,0,0	0/0:0,0:0:33:0,0,0	0/0:0,0:0:33:0,0,0	0/0:0,0:0:33:0,0,0	./.:0,0:0	0/0:0,0:0:33:0,0,0	0/0:0,0:0:33:0,0,0	./.:0,0:0	0/0:0,0:0:33:0,0,0	0/0:0,0:0:33:0,0,0	0/0:0,0:0:33:0,0,0	0/0:0,0:0:33:0,0,0	0/0:0,0:0:33:0,0,0	0/0:0,0:0:33:0,0,0	0/0:0,0:0:33:0,0,0	0/0:0,0:0:33:0,0,0	0/0:0,0:0:33:0,0,0	0/0:0,0:0:33:0,0,0	0/0:0,0:0:33:0,0,0	0/0:0,0:0:33:0,0,0	./.:0,0:0	0/0:0,0:0:33:0,0,0	0/0:0,0:0:33:0,0,0	0/0:0,0:0:33:0,0,0	0/0:0,0:0:33:0,0,0	0/0:0,0:0:33:0,0,0	0/0:0,0:0:33:0,0,0	0/0:0,0:0:33:0,0,0	0/0:0,0:0:33:0,0,0	0/0:0,0:0:33:0,0,0	0/0:0,0:0:33:0,0,0	0/0:0,0:0:33:0,0,0	./.:0,0:0	0/0:0,0:0:33:0,0,0	0/0:0,0:0:33:0,0,0	0/0:0,0:0:33:0,0,0	0/0:0,0:0:33:0,0,0	0/0:0,0:0:33:0,0,0	./.:0,0:0	0/0:0,0:0:33:0,0,0	0/0:0,0:0:33:0,0,0	0/0:0,0:0:33:0,0,0	0/0:0,0:0:33:0,0,0	0/0:0,0:0:33:0,0,0	0/0:0,0:0:33:0,0,0	0/0:0,0:0:33:0,0,0	0/0:0,0:0:33:0,0,0	0/0:0,0:0:33:0,0,0	0/0:0,0:0:33:0,0,0	0/0:0,0:0:33:0,0,0	0/0:0,0:0:33:0,0,0	0/0:0,0:0:33:0,0,0	0/0:0,0:0:33:0,0,0	0/1:0,0:0:33:0,0,0	0/1:0,0:0:33:0,0,0	0/0:0,0:0:33:0,0,0	0/1:0,0:0:33:0,0,0	0/0:0,0:0:33:0,0,0	0/0:0,0:0:33:0,0,0	0/0:0,0:0:33:0,0,0	0/0:0,0:0:33:0,0,0	0/0:0,0:0:33:0,0,0	0/0:0,0:0:33:0,0,0	0/0:0,0:0:33:0,0,0	0/0:0,0:0:33:0,0,0
NW_016017455.1	2624346	SNW_016017455.1_2624346	A	G	.	PASS	ANN=G|intron_variant|MODIFIER|LOC108003653|gene158|transcript|rna294|Coding|1/7|c.151+16990T>C||||||;DP=0	GT:AD:DP:GQ:PL	0/1:0,0:0:33:0,0,0	0/1:0,0:0:33:0,0,0	0/1:0,0:0:33:0,0,0	0/0:0,0:0:33:0,0,0	0/1:0,0:0:33:0,0,0	0/1:0,0:0:33:0,0,0	0/0:0,0:0:33:0,0,0	0/0:0,0:0:33:0,0,0	0/1:0,0:0:33:0,0,0	1/1:0,0:0:33:0,0,0	1/1:0,0:0:33:0,0,0	1/1:0,0:0:33:0,0,0	1/1:0,0:0:33:0,0,0	0/1:0,0:0:33:0,0,0	1/1:0,0:0:33:0,0,0	0/1:0,0:0:33:0,0,0	0/1:0,0:0:33:0,0,0	0/0:0,0:0:33:0,0,0	0/1:0,0:0:33:0,0,0	0/0:0,0:0:33:0,0,0	0/1:0,0:0:33:0,0,0	0/1:0,0:0:33:0,0,0	0/0:0,0:0:33:0,0,0	0/1:0,0:0:33:0,0,0	0/1:0,0:0:33:0,0,0	0/1:0,0:0:33:0,0,0	0/1:0,0:0:33:0,0,0	0/0:0,0:0:33:0,0,0	0/1:0,0:0:33:0,0,0	0/0:0,0:0:33:0,0,0	0/0:0,0:0:33:0,0,0	0/0:0,0:0:33:0,0,0	0/1:0,0:0:33:0,0,0	0/1:0,0:0:33:0,0,0	0/1:0,0:0:33:0,0,0	0/1:0,0:0:33:0,0,0	0/0:0,0:0:33:0,0,0	0/1:0,0:0:33:0,0,0	0/1:0,0:0:33:0,0,0	0/0:0,0:0:33:0,0,0	0/1:0,0:0:33:0,0,0	0/1:0,0:0:33:0,0,0	0/0:0,0:0:33:0,0,0	0/1:0,0:0:33:0,0,0	0/1:0,0:0:33:0,0,0	0/1:0,0:0:33:0,0,0	0/0:0,0:0:33:0,0,0	0/1:0,0:0:33:0,0,0	0/0:0,0:0:33:0,0,0	0/0:0,0:0:33:0,0,0	0/0:0,0:0:33:0,0,0	0/0:0,0:0:33:0,0,0	0/0:0,0:0:33:0,0,0	0/0:0,0:0:33:0,0,0	0/0:0,0:0:33:0,0,0	0/0:0,0:0:33:0,0,0	0/1:0,0:0:33:0,0,0	0/1:0,0:0:33:0,0,0	0/0:0,0:0:33:0,0,0	0/0:0,0:0:33:0,0,0	0/0:0,0:0:33:0,0,0	0/0:0,0:0:33:0,0,0	0/0:0,0:0:33:0,0,0	0/0:0,0:0:33:0,0,0	0/0:0,0:0:33:0,0,0	0/0:0,0:0:33:0,0,0	0/0:0,0:0:33:0,0,0	0/0:0,0:0:33:0,0,0	0/0:0,0:0:33:0,0,0	0/0:0,0:0:33:0,0,0	0/0:0,0:0:33:0,0,0	0/0:0,0:0:33:0,0,0	0/1:0,0:0:33:0,0,0	0/0:0,0:0:33:0,0,0	0/1:0,0:0:33:0,0,0	0/0:0,0:0:33:0,0,0	0/1:0,0:0:33:0,0,0	0/1:0,0:0:33:0,0,0	1/1:0,0:0:33:0,0,0	0/0:0,0:0:33:0,0,0	0/1:0,0:0:33:0,0,0	0/0:0,0:0:33:0,0,0	0/1:0,0:0:33:0,0,0	0/1:0,0:0:33:0,0,0	0/0:0,0:0:33:0,0,0	0/1:0,0:0:33:0,0,0	0/0:0,0:0:33:0,0,0	0/1:0,0:0:33:0,0,0	0/0:0,0:0:33:0,0,0	0/1:0,0:0:33:0,0,0	0/1:0,0:0:33:0,0,0	0/1:0,0:0:33:0,0,0	0/0:0,0:0:33:0,0,0	0/0:0,0:0:33:0,0,0	0/0:0,0:0:33:0,0,0	0/1:0,0:0:33:0,0,0	0/0:0,0:0:33:0,0,0	0/1:0,0:0:33:0,0,0	0/1:0,0:0:33:0,0,0	0/0:0,0:0:33:0,0,0	0/0:0,0:0:33:0,0,0	0/1:0,0:0:33:0,0,0	0/1:0,0:0:33:0,0,0	0/1:0,0:0:33:0,0,0	0/0:0,0:0:33:0,0,0	0/1:0,0:0:33:0,0,0	0/0:0,0:0:33:0,0,0	0/0:0,0:0:33:0,0,0	0/1:0,0:0:33:0,0,0	0/0:0,0:0:33:0,0,0	0/1:0,0:0:33:0,0,0	0/1:0,0:0:33:0,0,0	0/0:0,0:0:33:0,0,0	0/1:0,0:0:33:0,0,0	0/1:0,0:0:33:0,0,0	0/0:0,0:0:33:0,0,0	0/0:0,0:0:33:0,0,0	0/0:0,0:0:33:0,0,0	0/0:0,0:0:33:0,0,0	0/0:0,0:0:33:0,0,0	0/0:0,0:0:33:0,0,0	0/0:0,0:0:33:0,0,0	0/0:0,0:0:33:0,0,0	0/1:0,0:0:33:0,0,0	0/0:0,0:0:33:0,0,0	0/0:0,0:0:33:0,0,0	0/0:0,0:0:33:0,0,0	0/0:0,0:0:33:0,0,0	0/0:0,0:0:33:0,0,0	0/0:0,0:0:33:0,0,0	0/0:0,0:0:33:0,0,0	0/0:0,0:0:33:0,0,0	0/0:0,0:0:33:0,0,0	0/0:0,0:0:33:0,0,0	0/0:0,0:0:33:0,0,0	0/0:0,0:0:33:0,0,0	0/0:0,0:0:33:0,0,0	0/1:0,0:0:33:0,0,0	0/0:0,0:0:33:0,0,0	0/0:0,0:0:33:0,0,0	0/1:0,0:0:33:0,0,0	0/0:0,0:0:33:0,0,0	0/1:0,0:0:33:0,0,0	0/1:0,0:0:33:0,0,0	0/0:0,0:0:33:0,0,0	0/0:0,0:0:33:0,0,0	0/1:0,0:0:33:0,0,0	0/1:0,0:0:33:0,0,0	0/1:0,0:0:33:0,0,0	0/0:0,0:0:33:0,0,0	0/1:0,0:0:33:0,0,0	0/1:0,0:0:33:0,0,0	1/1:0,0:0:33:0,0,0	0/1:0,0:0:33:0,0,0	0/1:0,0:0:33:0,0,0	0/1:0,0:0:33:0,0,0	1/1:0,0:0:33:0,0,0	0/1:0,0:0:33:0,0,0	0/1:0,0:0:33:0,0,0	0/1:0,0:0:33:0,0,0	1/1:0,0:0:33:0,0,0	0/1:0,0:0:33:0,0,0	0/1:0,0:0:33:0,0,0	0/0:0,0:0:33:0,0,0	0/0:0,0:0:33:0,0,0	0/1:0,0:0:33:0,0,0	0/1:0,0:0:33:0,0,0	0/1:0,0:0:33:0,0,0	0/1:0,0:0:33:0,0,0	0/1:0,0:0:33:0,0,0	0/1:0,0:0:33:0,0,0	0/1:0,0:0:33:0,0,0	0/1:0,0:0:33:0,0,0	0/1:0,0:0:33:0,0,0	0/1:0,0:0:33:0,0,0	0/1:0,0:0:33:0,0,0	0/1:0,0:0:33:0,0,0	0/0:0,0:0:33:0,0,0	0/0:0,0:0:33:0,0,0	0/0:0,0:0:33:0,0,0	0/1:0,0:0:33:0,0,0	0/0:0,0:0:33:0,0,0	0/0:0,0:0:33:0,0,0	0/0:0,0:0:33:0,0,0	0/0:0,0:0:33:0,0,0	0/0:0,0:0:33:0,0,0	0/0:0,0:0:33:0,0,0	1/1:0,0:0:33:0,0,0	0/1:0,0:0:33:0,0,0	0/1:0,0:0:33:0,0,0	0/0:0,0:0:33:0,0,0	0/1:0,0:0:33:0,0,0	0/0:0,0:0:33:0,0,0	1/1:0,0:0:33:0,0,0	1/1:0,0:0:33:0,0,0	0/1:0,0:0:33:0,0,0	0/1:0,0:0:33:0,0,0	0/1:0,0:0:33:0,0,0	0/1:0,0:0:33:0,0,0	0/0:0,0:0:33:0,0,0	0/0:0,0:0:33:0,0,0	0/0:0,0:0:33:0,0,0	0/0:0,0:0:33:0,0,0	0/0:0,0:0:33:0,0,0	0/0:0,0:0:33:0,0,0	0/0:0,0:0:33:0,0,0	0/0:0,0:0:33:0,0,0	0/0:0,0:0:33:0,0,0	0/0:0,0:0:33:0,0,0	0/1:0,0:0:33:0,0,0	0/1:0,0:0:33:0,0,0	0/0:0,0:0:33:0,0,0	0/1:0,0:0:33:0,0,0	0/0:0,0:0:33:0,0,0	0/1:0,0:0:33:0,0,0	0/1:0,0:0:33:0,0,0	0/1:0,0:0:33:0,0,0	0/0:0,0:0:33:0,0,0	0/1:0,0:0:33:0,0,0	0/0:0,0:0:33:0,0,0	0/0:0,0:0:33:0,0,0	0/1:0,0:0:33:0,0,0	0/0:0,0:0:33:0,0,0	0/0:0,0:0:33:0,0,0	0/0:0,0:0:33:0,0,0	0/0:0,0:0:33:0,0,0	0/0:0,0:0:33:0,0,0	./.:0,0:0	0/0:0,0:0:33:0,0,0	0/0:0,0:0:33:0,0,0	0/0:0,0:0:33:0,0,0	0/0:0,0:0:33:0,0,0	0/0:0,0:0:33:0,0,0	0/1:0,0:0:33:0,0,0	0/0:0,0:0:33:0,0,0	0/0:0,0:0:33:0,0,0	0/0:0,0:0:33:0,0,0	0/1:0,0:0:33:0,0,0	0/1:0,0:0:33:0,0,0	0/1:0,0:0:33:0,0,0	0/0:0,0:0:33:0,0,0	0/0:0,0:0:33:0,0,0	0/0:0,0:0:33:0,0,0
NW_016017455.1	2921366	SNW_016017455.1_2921366	A	C	.	PASS	ANN=C|intron_variant|MODIFIER|LOC107993258|gene192|transcript|rna359|Coding|4/12|c.910-12293T>G||||||;DP=0	GT:AD:DP:GQ:PL	0/0:0,0:0:33:0,0,0	0/0:0,0:0:33:0,0,0	0/0:0,0:0:33:0,0,0	0/0:0,0:0:33:0,0,0	0/0:0,0:0:33:0,0,0	0/0:0,0:0:33:0,0,0	0/0:0,0:0:33:0,0,0	0/0:0,0:0:33:0,0,0	0/0:0,0:0:33:0,0,0	0/0:0,0:0:33:0,0,0	0/0:0,0:0:33:0,0,0	0/0:0,0:0:33:0,0,0	0/0:0,0:0:33:0,0,0	0/0:0,0:0:33:0,0,0	0/0:0,0:0:33:0,0,0	0/0:0,0:0:33:0,0,0	0/0:0,0:0:33:0,0,0	0/0:0,0:0:33:0,0,0	0/0:0,0:0:33:0,0,0	0/0:0,0:0:33:0,0,0	0/0:0,0:0:33:0,0,0	0/0:0,0:0:33:0,0,0	0/0:0,0:0:33:0,0,0	0/0:0,0:0:33:0,0,0	0/1:0,0:0:33:0,0,0	0/1:0,0:0:33:0,0,0	0/1:0,0:0:33:0,0,0	0/1:0,0:0:33:0,0,0	0/1:0,0:0:33:0,0,0	0/0:0,0:0:33:0,0,0	0/0:0,0:0:33:0,0,0	0/1:0,0:0:33:0,0,0	0/0:0,0:0:33:0,0,0	0/0:0,0:0:33:0,0,0	0/0:0,0:0:33:0,0,0	0/0:0,0:0:33:0,0,0	0/0:0,0:0:33:0,0,0	0/0:0,0:0:33:0,0,0	0/0:0,0:0:33:0,0,0	0/0:0,0:0:33:0,0,0	0/0:0,0:0:33:0,0,0	0/0:0,0:0:33:0,0,0	0/0:0,0:0:33:0,0,0	0/0:0,0:0:33:0,0,0	0/0:0,0:0:33:0,0,0	0/0:0,0:0:33:0,0,0	0/1:0,0:0:33:0,0,0	0/0:0,0:0:33:0,0,0	0/0:0,0:0:33:0,0,0	0/0:0,0:0:33:0,0,0	0/0:0,0:0:33:0,0,0	0/0:0,0:0:33:0,0,0	0/0:0,0:0:33:0,0,0	0/0:0,0:0:33:0,0,0	0/0:0,0:0:33:0,0,0	0/0:0,0:0:33:0,0,0	0/0:0,0:0:33:0,0,0	0/0:0,0:0:33:0,0,0	0/1:0,0:0:33:0,0,0	0/1:0,0:0:33:0,0,0	0/0:0,0:0:33:0,0,0	0/1:0,0:0:33:0,0,0	0/0:0,0:0:33:0,0,0	0/1:0,0:0:33:0,0,0	0/0:0,0:0:33:0,0,0	0/0:0,0:0:33:0,0,0	0/1:0,0:0:33:0,0,0	0/1:0,0:0:33:0,0,0	0/1:0,0:0:33:0,0,0	0/1:0,0:0:33:0,0,0	./.:0,0:0	0/0:0,0:0:33:0,0,0	./.:0,0:0	0/0:0,0:0:33:0,0,0	0/0:0,0:0:33:0,0,0	0/0:0,0:0:33:0,0,0	0/0:0,0:0:33:0,0,0	0/0:0,0:0:33:0,0,0	0/0:0,0:0:33:0,0,0	0/1:0,0:0:33:0,0,0	0/0:0,0:0:33:0,0,0	0/1:0,0:0:33:0,0,0	0/0:0,0:0:33:0,0,0	./.:0,0:0	./.:0,0:0	./.:0,0:0	0/0:0,0:0:33:0,0,0	0/0:0,0:0:33:0,0,0	0/1:0,0:0:33:0,0,0	0/1:0,0:0:33:0,0,0	0/0:0,0:0:33:0,0,0	0/0:0,0:0:33:0,0,0	0/1:0,0:0:33:0,0,0	0/1:0,0:0:33:0,0,0	0/0:0,0:0:33:0,0,0	0/0:0,0:0:33:0,0,0	0/0:0,0:0:33:0,0,0	0/0:0,0:0:33:0,0,0	0/0:0,0:0:33:0,0,0	0/0:0,0:0:33:0,0,0	0/0:0,0:0:33:0,0,0	0/1:0,0:0:33:0,0,0	0/0:0,0:0:33:0,0,0	0/0:0,0:0:33:0,0,0	0/0:0,0:0:33:0,0,0	0/0:0,0:0:33:0,0,0	0/0:0,0:0:33:0,0,0	0/0:0,0:0:33:0,0,0	0/0:0,0:0:33:0,0,0	0/0:0,0:0:33:0,0,0	0/1:0,0:0:33:0,0,0	0/0:0,0:0:33:0,0,0	0/1:0,0:0:33:0,0,0	0/0:0,0:0:33:0,0,0	0/0:0,0:0:33:0,0,0	0/0:0,0:0:33:0,0,0	0/1:0,0:0:33:0,0,0	0/1:0,0:0:33:0,0,0	0/0:0,0:0:33:0,0,0	0/0:0,0:0:33:0,0,0	0/0:0,0:0:33:0,0,0	0/0:0,0:0:33:0,0,0	0/0:0,0:0:33:0,0,0	0/0:0,0:0:33:0,0,0	0/0:0,0:0:33:0,0,0	0/0:0,0:0:33:0,0,0	0/0:0,0:0:33:0,0,0	0/0:0,0:0:33:0,0,0	0/0:0,0:0:33:0,0,0	0/0:0,0:0:33:0,0,0	0/0:0,0:0:33:0,0,0	0/0:0,0:0:33:0,0,0	0/0:0,0:0:33:0,0,0	0/0:0,0:0:33:0,0,0	0/0:0,0:0:33:0,0,0	0/0:0,0:0:33:0,0,0	0/0:0,0:0:33:0,0,0	0/0:0,0:0:33:0,0,0	0/0:0,0:0:33:0,0,0	0/0:0,0:0:33:0,0,0	0/0:0,0:0:33:0,0,0	0/0:0,0:0:33:0,0,0	0/0:0,0:0:33:0,0,0	0/0:0,0:0:33:0,0,0	0/0:0,0:0:33:0,0,0	0/0:0,0:0:33:0,0,0	0/0:0,0:0:33:0,0,0	0/0:0,0:0:33:0,0,0	0/0:0,0:0:33:0,0,0	0/1:0,0:0:33:0,0,0	0/1:0,0:0:33:0,0,0	0/1:0,0:0:33:0,0,0	0/1:0,0:0:33:0,0,0	1/1:0,0:0:33:0,0,0	0/1:0,0:0:33:0,0,0	0/1:0,0:0:33:0,0,0	1/1:0,0:0:33:0,0,0	0/1:0,0:0:33:0,0,0	1/1:0,0:0:33:0,0,0	0/0:0,0:0:33:0,0,0	0/0:0,0:0:33:0,0,0	0/0:0,0:0:33:0,0,0	1/1:0,0:0:33:0,0,0	0/1:0,0:0:33:0,0,0	0/1:0,0:0:33:0,0,0	0/1:0,0:0:33:0,0,0	0/0:0,0:0:33:0,0,0	0/0:0,0:0:33:0,0,0	0/0:0,0:0:33:0,0,0	0/0:0,0:0:33:0,0,0	0/0:0,0:0:33:0,0,0	0/0:0,0:0:33:0,0,0	0/0:0,0:0:33:0,0,0	0/0:0,0:0:33:0,0,0	0/0:0,0:0:33:0,0,0	0/1:0,0:0:33:0,0,0	0/0:0,0:0:33:0,0,0	./.:0,0:0	0/0:0,0:0:33:0,0,0	0/0:0,0:0:33:0,0,0	0/0:0,0:0:33:0,0,0	./.:0,0:0	0/0:0,0:0:33:0,0,0	0/0:0,0:0:33:0,0,0	0/0:0,0:0:33:0,0,0	0/0:0,0:0:33:0,0,0	0/0:0,0:0:33:0,0,0	1/1:0,0:0:33:0,0,0	0/1:0,0:0:33:0,0,0	./.:0,0:0	0/0:0,0:0:33:0,0,0	./.:0,0:0	0/0:0,0:0:33:0,0,0	0/0:0,0:0:33:0,0,0	0/0:0,0:0:33:0,0,0	0/0:0,0:0:33:0,0,0	0/0:0,0:0:33:0,0,0	0/1:0,0:0:33:0,0,0	0/0:0,0:0:33:0,0,0	0/0:0,0:0:33:0,0,0	0/0:0,0:0:33:0,0,0	0/1:0,0:0:33:0,0,0	0/0:0,0:0:33:0,0,0	0/0:0,0:0:33:0,0,0	0/0:0,0:0:33:0,0,0	0/0:0,0:0:33:0,0,0	0/0:0,0:0:33:0,0,0	0/0:0,0:0:33:0,0,0	0/1:0,0:0:33:0,0,0	0/0:0,0:0:33:0,0,0	./.:0,0:0	0/0:0,0:0:33:0,0,0	./.:0,0:0	0/0:0,0:0:33:0,0,0	0/0:0,0:0:33:0,0,0	0/0:0,0:0:33:0,0,0	0/0:0,0:0:33:0,0,0	0/0:0,0:0:33:0,0,0	0/1:0,0:0:33:0,0,0	0/0:0,0:0:33:0,0,0	0/0:0,0:0:33:0,0,0	0/0:0,0:0:33:0,0,0	0/0:0,0:0:33:0,0,0	0/0:0,0:0:33:0,0,0	0/1:0,0:0:33:0,0,0	0/0:0,0:0:33:0,0,0	0/0:0,0:0:33:0,0,0	0/0:0,0:0:33:0,0,0	0/0:0,0:0:33:0,0,0	0/0:0,0:0:33:0,0,0	0/0:0,0:0:33:0,0,0	0/0:0,0:0:33:0,0,0	0/1:0,0:0:33:0,0,0	0/0:0,0:0:33:0,0,0	0/0:0,0:0:33:0,0,0	0/0:0,0:0:33:0,0,0	0/0:0,0:0:33:0,0,0	0/0:0,0:0:33:0,0,0	0/0:0,0:0:33:0,0,0	0/0:0,0:0:33:0,0,0	0/0:0,0:0:33:0,0,0	0/0:0,0:0:33:0,0,0	0/0:0,0:0:33:0,0,0
NW_016017455.1	2988200	SNW_016017455.1_2988200	G	A	.	PASS	ANN=A|intron_variant|MODIFIER|LOC107992698|gene200|transcript|rna369|Coding|1/6|c.-19+8081G>A||||||,A|intron_variant|MODIFIER|LOC107992698|gene200|transcript|rna370|Coding|1/6|c.-19+7436G>A||||||;DP=0	GT:AD:DP:GQ:PL	0/0:0,0:0:33:0,0,0	0/0:0,0:0:33:0,0,0	0/0:0,0:0:33:0,0,0	0/0:0,0:0:33:0,0,0	0/0:0,0:0:33:0,0,0	0/0:0,0:0:33:0,0,0	0/0:0,0:0:33:0,0,0	0/0:0,0:0:33:0,0,0	0/0:0,0:0:33:0,0,0	0/0:0,0:0:33:0,0,0	0/0:0,0:0:33:0,0,0	0/0:0,0:0:33:0,0,0	0/0:0,0:0:33:0,0,0	0/0:0,0:0:33:0,0,0	0/0:0,0:0:33:0,0,0	0/0:0,0:0:33:0,0,0	0/0:0,0:0:33:0,0,0	0/0:0,0:0:33:0,0,0	0/0:0,0:0:33:0,0,0	0/0:0,0:0:33:0,0,0	0/0:0,0:0:33:0,0,0	0/0:0,0:0:33:0,0,0	0/0:0,0:0:33:0,0,0	0/0:0,0:0:33:0,0,0	0/0:0,0:0:33:0,0,0	0/0:0,0:0:33:0,0,0	0/0:0,0:0:33:0,0,0	0/0:0,0:0:33:0,0,0	0/0:0,0:0:33:0,0,0	0/0:0,0:0:33:0,0,0	0/0:0,0:0:33:0,0,0	0/0:0,0:0:33:0,0,0	0/0:0,0:0:33:0,0,0	0/0:0,0:0:33:0,0,0	0/0:0,0:0:33:0,0,0	0/0:0,0:0:33:0,0,0	0/0:0,0:0:33:0,0,0	0/0:0,0:0:33:0,0,0	0/0:0,0:0:33:0,0,0	0/0:0,0:0:33:0,0,0	0/0:0,0:0:33:0,0,0	0/0:0,0:0:33:0,0,0	0/0:0,0:0:33:0,0,0	0/0:0,0:0:33:0,0,0	0/0:0,0:0:33:0,0,0	0/0:0,0:0:33:0,0,0	0/0:0,0:0:33:0,0,0	0/0:0,0:0:33:0,0,0	0/0:0,0:0:33:0,0,0	0/1:0,0:0:33:0,0,0	0/0:0,0:0:33:0,0,0	1/1:0,0:0:33:0,0,0	0/1:0,0:0:33:0,0,0	1/1:0,0:0:33:0,0,0	0/1:0,0:0:33:0,0,0	0/1:0,0:0:33:0,0,0	0/0:0,0:0:33:0,0,0	0/0:0,0:0:33:0,0,0	0/0:0,0:0:33:0,0,0	0/0:0,0:0:33:0,0,0	0/1:0,0:0:33:0,0,0	0/0:0,0:0:33:0,0,0	0/0:0,0:0:33:0,0,0	0/0:0,0:0:33:0,0,0	0/0:0,0:0:33:0,0,0	0/0:0,0:0:33:0,0,0	0/0:0,0:0:33:0,0,0	0/0:0,0:0:33:0,0,0	0/1:0,0:0:33:0,0,0	0/0:0,0:0:33:0,0,0	0/0:0,0:0:33:0,0,0	0/0:0,0:0:33:0,0,0	0/0:0,0:0:33:0,0,0	0/0:0,0:0:33:0,0,0	0/0:0,0:0:33:0,0,0	0/0:0,0:0:33:0,0,0	0/0:0,0:0:33:0,0,0	0/0:0,0:0:33:0,0,0	0/0:0,0:0:33:0,0,0	0/0:0,0:0:33:0,0,0	0/0:0,0:0:33:0,0,0	0/0:0,0:0:33:0,0,0	0/0:0,0:0:33:0,0,0	0/0:0,0:0:33:0,0,0	0/0:0,0:0:33:0,0,0	0/0:0,0:0:33:0,0,0	0/0:0,0:0:33:0,0,0	0/0:0,0:0:33:0,0,0	0/0:0,0:0:33:0,0,0	0/0:0,0:0:33:0,0,0	0/0:0,0:0:33:0,0,0	0/0:0,0:0:33:0,0,0	0/0:0,0:0:33:0,0,0	0/0:0,0:0:33:0,0,0	0/0:0,0:0:33:0,0,0	./.:0,0:0	0/0:0,0:0:33:0,0,0	0/0:0,0:0:33:0,0,0	0/0:0,0:0:33:0,0,0	0/0:0,0:0:33:0,0,0	0/0:0,0:0:33:0,0,0	0/0:0,0:0:33:0,0,0	0/0:0,0:0:33:0,0,0	0/0:0,0:0:33:0,0,0	0/0:0,0:0:33:0,0,0	0/0:0,0:0:33:0,0,0	0/0:0,0:0:33:0,0,0	0/0:0,0:0:33:0,0,0	0/0:0,0:0:33:0,0,0	0/0:0,0:0:33:0,0,0	0/0:0,0:0:33:0,0,0	0/0:0,0:0:33:0,0,0	1/1:0,0:0:33:0,0,0	0/1:0,0:0:33:0,0,0	0/1:0,0:0:33:0,0,0	0/0:0,0:0:33:0,0,0	1/1:0,0:0:33:0,0,0	1/1:0,0:0:33:0,0,0	0/0:0,0:0:33:0,0,0	0/1:0,0:0:33:0,0,0	0/1:0,0:0:33:0,0,0	0/0:0,0:0:33:0,0,0	1/1:0,0:0:33:0,0,0	0/0:0,0:0:33:0,0,0	0/1:0,0:0:33:0,0,0	0/1:0,0:0:33:0,0,0	0/0:0,0:0:33:0,0,0	0/1:0,0:0:33:0,0,0	0/0:0,0:0:33:0,0,0	0/0:0,0:0:33:0,0,0	1/1:0,0:0:33:0,0,0	0/0:0,0:0:33:0,0,0	0/0:0,0:0:33:0,0,0	0/0:0,0:0:33:0,0,0	0/1:0,0:0:33:0,0,0	./.:0,0:0	0/0:0,0:0:33:0,0,0	./.:0,0:0	0/0:0,0:0:33:0,0,0	0/0:0,0:0:33:0,0,0	0/0:0,0:0:33:0,0,0	0/0:0,0:0:33:0,0,0	0/0:0,0:0:33:0,0,0	0/0:0,0:0:33:0,0,0	0/0:0,0:0:33:0,0,0	0/0:0,0:0:33:0,0,0	0/0:0,0:0:33:0,0,0	0/0:0,0:0:33:0,0,0	0/0:0,0:0:33:0,0,0	0/0:0,0:0:33:0,0,0	0/0:0,0:0:33:0,0,0	0/0:0,0:0:33:0,0,0	0/0:0,0:0:33:0,0,0	0/0:0,0:0:33:0,0,0	0/0:0,0:0:33:0,0,0	0/0:0,0:0:33:0,0,0	0/0:0,0:0:33:0,0,0	0/0:0,0:0:33:0,0,0	0/0:0,0:0:33:0,0,0	0/0:0,0:0:33:0,0,0	0/0:0,0:0:33:0,0,0	0/0:0,0:0:33:0,0,0	0/0:0,0:0:33:0,0,0	0/0:0,0:0:33:0,0,0	0/0:0,0:0:33:0,0,0	0/0:0,0:0:33:0,0,0	0/0:0,0:0:33:0,0,0	0/0:0,0:0:33:0,0,0	0/0:0,0:0:33:0,0,0	0/0:0,0:0:33:0,0,0	0/0:0,0:0:33:0,0,0	0/0:0,0:0:33:0,0,0	1/1:0,0:0:33:0,0,0	0/0:0,0:0:33:0,0,0	0/0:0,0:0:33:0,0,0	0/0:0,0:0:33:0,0,0	0/0:0,0:0:33:0,0,0	0/0:0,0:0:33:0,0,0	0/0:0,0:0:33:0,0,0	0/0:0,0:0:33:0,0,0	0/0:0,0:0:33:0,0,0	0/0:0,0:0:33:0,0,0	0/0:0,0:0:33:0,0,0	0/0:0,0:0:33:0,0,0	0/0:0,0:0:33:0,0,0	0/0:0,0:0:33:0,0,0	0/0:0,0:0:33:0,0,0	0/0:0,0:0:33:0,0,0	0/0:0,0:0:33:0,0,0	0/0:0,0:0:33:0,0,0	0/0:0,0:0:33:0,0,0	0/0:0,0:0:33:0,0,0	0/0:0,0:0:33:0,0,0	0/0:0,0:0:33:0,0,0	0/0:0,0:0:33:0,0,0	0/0:0,0:0:33:0,0,0	0/0:0,0:0:33:0,0,0	0/0:0,0:0:33:0,0,0	./.:0,0:0	0/0:0,0:0:33:0,0,0	0/0:0,0:0:33:0,0,0	0/0:0,0:0:33:0,0,0	0/0:0,0:0:33:0,0,0	0/0:0,0:0:33:0,0,0	0/0:0,0:0:33:0,0,0	0/0:0,0:0:33:0,0,0	0/0:0,0:0:33:0,0,0	0/0:0,0:0:33:0,0,0	0/0:0,0:0:33:0,0,0	0/0:0,0:0:33:0,0,0	0/0:0,0:0:33:0,0,0	0/0:0,0:0:33:0,0,0	0/1:0,0:0:33:0,0,0	0/1:0,0:0:33:0,0,0	0/1:0,0:0:33:0,0,0	./.:0,0:0	0/0:0,0:0:33:0,0,0	0/0:0,0:0:33:0,0,0	0/1:0,0:0:33:0,0,0	0/0:0,0:0:33:0,0,0	0/0:0,0:0:33:0,0,0	./.:0,0:0	0/0:0,0:0:33:0,0,0	0/0:0,0:0:33:0,0,0	0/0:0,0:0:33:0,0,0	0/0:0,0:0:33:0,0,0	0/0:0,0:0:33:0,0,0	0/0:0,0:0:33:0,0,0	0/0:0,0:0:33:0,0,0	0/0:0,0:0:33:0,0,0	0/0:0,0:0:33:0,0,0	0/0:0,0:0:33:0,0,0	0/0:0,0:0:33:0,0,0	0/0:0,0:0:33:0,0,0	0/0:0,0:0:33:0,0,0	0/0:0,0:0:33:0,0,0	0/0:0,0:0:33:0,0,0	0/0:0,0:0:33:0,0,0	0/0:0,0:0:33:0,0,0	0/0:0,0:0:33:0,0,0	0/0:0,0:0:33:0,0,0	0/0:0,0:0:33:0,0,0	0/0:0,0:0:33:0,0,0
NW_016017455.1	2999421	SNW_016017455.1_2999421	C	T	.	PASS	ANN=T|intron_variant|MODIFIER|LOC107992698|gene200|transcript|rna369|Coding|1/6|c.-18-19195C>T||||||,T|intron_variant|MODIFIER|LOC107992698|gene200|transcript|rna370|Coding|1/6|c.-19+18657C>T||||||;DP=0	GT:AD:DP:GQ:PL	0/0:0,0:0:33:0,0,0	0/0:0,0:0:33:0,0,0	./.:0,0:0	0/1:0,0:0:33:0,0,0	./.:0,0:0	0/0:0,0:0:33:0,0,0	0/1:0,0:0:33:0,0,0	0/1:0,0:0:33:0,0,0	0/0:0,0:0:33:0,0,0	0/0:0,0:0:33:0,0,0	0/0:0,0:0:33:0,0,0	0/0:0,0:0:33:0,0,0	0/0:0,0:0:33:0,0,0	0/0:0,0:0:33:0,0,0	0/0:0,0:0:33:0,0,0	0/0:0,0:0:33:0,0,0	0/1:0,0:0:33:0,0,0	0/0:0,0:0:33:0,0,0	0/1:0,0:0:33:0,0,0	0/0:0,0:0:33:0,0,0	0/1:0,0:0:33:0,0,0	0/1:0,0:0:33:0,0,0	0/0:0,0:0:33:0,0,0	0/1:0,0:0:33:0,0,0	0/1:0,0:0:33:0,0,0	0/1:0,0:0:33:0,0,0	0/1:0,0:0:33:0,0,0	0/1:0,0:0:33:0,0,0	0/1:0,0:0:33:0,0,0	0/0:0,0:0:33:0,0,0	0/1:0,0:0:33:0,0,0	0/1:0,0:0:33:0,0,0	0/0:0,0:0:33:0,0,0	0/1:0,0:0:33:0,0,0	0/1:0,0:0:33:0,0,0	0/0:0,0:0:33:0,0,0	0/0:0,0:0:33:0,0,0	0/0:0,0:0:33:0,0,0	0/0:0,0:0:33:0,0,0	0/0:0,0:0:33:0,0,0	0/1:0,0:0:33:0,0,0	./.:0,0:0	0/0:0,0:0:33:0,0,0	0/1:0,0:0:33:0,0,0	0/1:0,0:0:33:0,0,0	0/0:0,0:0:33:0,0,0	0/0:0,0:0:33:0,0,0	0/1:0,0:0:33:0,0,0	0/1:0,0:0:33:0,0,0	0/0:0,0:0:33:0,0,0	0/1:0,0:0:33:0,0,0	0/0:0,0:0:33:0,0,0	0/0:0,0:0:33:0,0,0	0/0:0,0:0:33:0,0,0	0/0:0,0:0:33:0,0,0	0/0:0,0:0:33:0,0,0	./.:0,0:0	0/0:0,0:0:33:0,0,0	0/0:0,0:0:33:0,0,0	0/1:0,0:0:33:0,0,0	0/0:0,0:0:33:0,0,0	./.:0,0:0	0/0:0,0:0:33:0,0,0	0/0:0,0:0:33:0,0,0	0/0:0,0:0:33:0,0,0	0/0:0,0:0:33:0,0,0	0/0:0,0:0:33:0,0,0	0/0:0,0:0:33:0,0,0	0/0:0,0:0:33:0,0,0	0/0:0,0:0:33:0,0,0	0/0:0,0:0:33:0,0,0	0/0:0,0:0:33:0,0,0	0/0:0,0:0:33:0,0,0	0/0:0,0:0:33:0,0,0	./.:0,0:0	0/0:0,0:0:33:0,0,0	0/0:0,0:0:33:0,0,0	0/0:0,0:0:33:0,0,0	0/1:0,0:0:33:0,0,0	0/0:0,0:0:33:0,0,0	0/0:0,0:0:33:0,0,0	0/0:0,0:0:33:0,0,0	0/0:0,0:0:33:0,0,0	0/1:0,0:0:33:0,0,0	0/0:0,0:0:33:0,0,0	0/0:0,0:0:33:0,0,0	0/0:0,0:0:33:0,0,0	0/0:0,0:0:33:0,0,0	0/0:0,0:0:33:0,0,0	0/0:0,0:0:33:0,0,0	0/0:0,0:0:33:0,0,0	0/0:0,0:0:33:0,0,0	0/0:0,0:0:33:0,0,0	0/0:0,0:0:33:0,0,0	0/0:0,0:0:33:0,0,0	0/0:0,0:0:33:0,0,0	0/0:0,0:0:33:0,0,0	0/0:0,0:0:33:0,0,0	0/0:0,0:0:33:0,0,0	0/0:0,0:0:33:0,0,0	0/0:0,0:0:33:0,0,0	0/1:0,0:0:33:0,0,0	0/0:0,0:0:33:0,0,0	0/0:0,0:0:33:0,0,0	0/1:0,0:0:33:0,0,0	0/0:0,0:0:33:0,0,0	0/1:0,0:0:33:0,0,0	0/1:0,0:0:33:0,0,0	0/0:0,0:0:33:0,0,0	0/1:0,0:0:33:0,0,0	0/0:0,0:0:33:0,0,0	1/1:0,0:0:33:0,0,0	0/0:0,0:0:33:0,0,0	0/1:0,0:0:33:0,0,0	0/1:0,0:0:33:0,0,0	1/1:0,0:0:33:0,0,0	0/0:0,0:0:33:0,0,0	0/0:0,0:0:33:0,0,0	1/1:0,0:0:33:0,0,0	0/0:0,0:0:33:0,0,0	0/0:0,0:0:33:0,0,0	0/1:0,0:0:33:0,0,0	0/0:0,0:0:33:0,0,0	0/1:0,0:0:33:0,0,0	0/1:0,0:0:33:0,0,0	0/0:0,0:0:33:0,0,0	0/1:0,0:0:33:0,0,0	0/0:0,0:0:33:0,0,0	0/1:0,0:0:33:0,0,0	0/1:0,0:0:33:0,0,0	0/1:0,0:0:33:0,0,0	0/0:0,0:0:33:0,0,0	1/1:0,0:0:33:0,0,0	0/0:0,0:0:33:0,0,0	0/0:0,0:0:33:0,0,0	0/0:0,0:0:33:0,0,0	1/1:0,0:0:33:0,0,0	0/1:0,0:0:33:0,0,0	0/1:0,0:0:33:0,0,0	0/0:0,0:0:33:0,0,0	0/0:0,0:0:33:0,0,0	0/1:0,0:0:33:0,0,0	0/0:0,0:0:33:0,0,0	0/0:0,0:0:33:0,0,0	0/0:0,0:0:33:0,0,0	0/0:0,0:0:33:0,0,0	0/0:0,0:0:33:0,0,0	0/0:0,0:0:33:0,0,0	0/1:0,0:0:33:0,0,0	0/1:0,0:0:33:0,0,0	0/0:0,0:0:33:0,0,0	0/0:0,0:0:33:0,0,0	0/0:0,0:0:33:0,0,0	0/0:0,0:0:33:0,0,0	0/1:0,0:0:33:0,0,0	0/1:0,0:0:33:0,0,0	0/0:0,0:0:33:0,0,0	0/0:0,0:0:33:0,0,0	0/0:0,0:0:33:0,0,0	0/0:0,0:0:33:0,0,0	0/0:0,0:0:33:0,0,0	0/0:0,0:0:33:0,0,0	0/0:0,0:0:33:0,0,0	0/0:0,0:0:33:0,0,0	0/0:0,0:0:33:0,0,0	0/0:0,0:0:33:0,0,0	0/0:0,0:0:33:0,0,0	0/1:0,0:0:33:0,0,0	0/1:0,0:0:33:0,0,0	0/1:0,0:0:33:0,0,0	./.:0,0:0	0/1:0,0:0:33:0,0,0	0/1:0,0:0:33:0,0,0	0/1:0,0:0:33:0,0,0	0/1:0,0:0:33:0,0,0	0/0:0,0:0:33:0,0,0	0/0:0,0:0:33:0,0,0	0/0:0,0:0:33:0,0,0	0/0:0,0:0:33:0,0,0	0/0:0,0:0:33:0,0,0	0/0:0,0:0:33:0,0,0	0/0:0,0:0:33:0,0,0	0/0:0,0:0:33:0,0,0	0/1:0,0:0:33:0,0,0	0/0:0,0:0:33:0,0,0	1/1:0,0:0:33:0,0,0	0/1:0,0:0:33:0,0,0	0/0:0,0:0:33:0,0,0	0/0:0,0:0:33:0,0,0	0/0:0,0:0:33:0,0,0	./.:0,0:0	0/0:0,0:0:33:0,0,0	./.:0,0:0	0/0:0,0:0:33:0,0,0	./.:0,0:0	0/0:0,0:0:33:0,0,0	0/0:0,0:0:33:0,0,0	./.:0,0:0	0/1:0,0:0:33:0,0,0	0/1:0,0:0:33:0,0,0	0/0:0,0:0:33:0,0,0	0/1:0,0:0:33:0,0,0	0/0:0,0:0:33:0,0,0	0/0:0,0:0:33:0,0,0	0/0:0,0:0:33:0,0,0	0/0:0,0:0:33:0,0,0	./.:0,0:0	0/0:0,0:0:33:0,0,0	0/0:0,0:0:33:0,0,0	./.:0,0:0	0/0:0,0:0:33:0,0,0	0/0:0,0:0:33:0,0,0	0/0:0,0:0:33:0,0,0	0/0:0,0:0:33:0,0,0	0/0:0,0:0:33:0,0,0	0/1:0,0:0:33:0,0,0	0/0:0,0:0:33:0,0,0	0/0:0,0:0:33:0,0,0	0/0:0,0:0:33:0,0,0	./.:0,0:0	0/0:0,0:0:33:0,0,0	0/0:0,0:0:33:0,0,0	0/1:0,0:0:33:0,0,0	./.:0,0:0	0/1:0,0:0:33:0,0,0	0/1:0,0:0:33:0,0,0	0/1:0,0:0:33:0,0,0	0/0:0,0:0:33:0,0,0	0/0:0,0:0:33:0,0,0	0/0:0,0:0:33:0,0,0	0/0:0,0:0:33:0,0,0	0/0:0,0:0:33:0,0,0	0/0:0,0:0:33:0,0,0	0/1:0,0:0:33:0,0,0	0/0:0,0:0:33:0,0,0	0/0:0,0:0:33:0,0,0	0/0:0,0:0:33:0,0,0	0/1:0,0:0:33:0,0,0	0/1:0,0:0:33:0,0,0	1/1:0,0:0:33:0,0,0	0/0:0,0:0:33:0,0,0	0/0:0,0:0:33:0,0,0	0/0:0,0:0:33:0,0,0
NW_016017455.1	3055936	SNW_016017455.1_3055936	C	T	.	PASS	ANN=T|intron_variant|MODIFIER|LOC107992698|gene200|transcript|rna369|Coding|3/6|c.303+2481C>T||||||,T|intron_variant|MODIFIER|LOC107992698|gene200|transcript|rna370|Coding|3/6|c.303+2481C>T||||||;DP=0	GT:AD:DP:GQ:PL	0/0:0,0:0:33:0,0,0	0/0:0,0:0:33:0,0,0	0/0:0,0:0:33:0,0,0	0/0:0,0:0:33:0,0,0	0/1:0,0:0:33:0,0,0	0/0:0,0:0:33:0,0,0	0/0:0,0:0:33:0,0,0	0/0:0,0:0:33:0,0,0	0/0:0,0:0:33:0,0,0	0/0:0,0:0:33:0,0,0	0/0:0,0:0:33:0,0,0	0/0:0,0:0:33:0,0,0	0/0:0,0:0:33:0,0,0	0/0:0,0:0:33:0,0,0	0/0:0,0:0:33:0,0,0	0/0:0,0:0:33:0,0,0	0/0:0,0:0:33:0,0,0	0/0:0,0:0:33:0,0,0	0/1:0,0:0:33:0,0,0	0/0:0,0:0:33:0,0,0	0/0:0,0:0:33:0,0,0	0/0:0,0:0:33:0,0,0	0/0:0,0:0:33:0,0,0	0/0:0,0:0:33:0,0,0	0/0:0,0:0:33:0,0,0	0/0:0,0:0:33:0,0,0	0/0:0,0:0:33:0,0,0	0/0:0,0:0:33:0,0,0	0/0:0,0:0:33:0,0,0	0/0:0,0:0:33:0,0,0	0/0:0,0:0:33:0,0,0	0/0:0,0:0:33:0,0,0	0/0:0,0:0:33:0,0,0	0/0:0,0:0:33:0,0,0	0/0:0,0:0:33:0,0,0	0/0:0,0:0:33:0,0,0	0/0:0,0:0:33:0,0,0	0/0:0,0:0:33:0,0,0	0/0:0,0:0:33:0,0,0	0/0:0,0:0:33:0,0,0	0/1:0,0:0:33:0,0,0	0/0:0,0:0:33:0,0,0	0/1:0,0:0:33:0,0,0	0/1:0,0:0:33:0,0,0	0/0:0,0:0:33:0,0,0	0/0:0,0:0:33:0,0,0	0/1:0,0:0:33:0,0,0	0/1:0,0:0:33:0,0,0	0/0:0,0:0:33:0,0,0	0/1:0,0:0:33:0,0,0	0/0:0,0:0:33:0,0,0	0/0:0,0:0:33:0,0,0	0/0:0,0:0:33:0,0,0	0/0:0,0:0:33:0,0,0	0/0:0,0:0:33:0,0,0	0/1:0,0:0:33:0,0,0	0/0:0,0:0:33:0,0,0	0/0:0,0:0:33:0,0,0	0/0:0,0:0:33:0,0,0	0/0:0,0:0:33:0,0,0	0/0:0,0:0:33:0,0,0	0/0:0,0:0:33:0,0,0	0/0:0,0:0:33:0,0,0	0/0:0,0:0:33:0,0,0	0/0:0,0:0:33:0,0,0	0/0:0,0:0:33:0,0,0	0/0:0,0:0:33:0,0,0	0/0:0,0:0:33:0,0,0	0/0:0,0:0:33:0,0,0	0/0:0,0:0:33:0,0,0	0/0:0,0:0:33:0,0,0	0/0:0,0:0:33:0,0,0	0/0:0,0:0:33:0,0,0	0/0:0,0:0:33:0,0,0	0/0:0,0:0:33:0,0,0	0/0:0,0:0:33:0,0,0	0/0:0,0:0:33:0,0,0	0/0:0,0:0:33:0,0,0	0/1:0,0:0:33:0,0,0	0/0:0,0:0:33:0,0,0	0/0:0,0:0:33:0,0,0	0/0:0,0:0:33:0,0,0	0/0:0,0:0:33:0,0,0	0/0:0,0:0:33:0,0,0	0/0:0,0:0:33:0,0,0	0/0:0,0:0:33:0,0,0	0/0:0,0:0:33:0,0,0	0/0:0,0:0:33:0,0,0	0/1:0,0:0:33:0,0,0	0/0:0,0:0:33:0,0,0	0/0:0,0:0:33:0,0,0	0/0:0,0:0:33:0,0,0	0/1:0,0:0:33:0,0,0	0/0:0,0:0:33:0,0,0	0/0:0,0:0:33:0,0,0	0/0:0,0:0:33:0,0,0	0/0:0,0:0:33:0,0,0	0/0:0,0:0:33:0,0,0	0/0:0,0:0:33:0,0,0	0/0:0,0:0:33:0,0,0	0/0:0,0:0:33:0,0,0	0/0:0,0:0:33:0,0,0	0/0:0,0:0:33:0,0,0	0/1:0,0:0:33:0,0,0	0/0:0,0:0:33:0,0,0	0/0:0,0:0:33:0,0,0	0/0:0,0:0:33:0,0,0	0/0:0,0:0:33:0,0,0	0/0:0,0:0:33:0,0,0	0/0:0,0:0:33:0,0,0	0/0:0,0:0:33:0,0,0	0/0:0,0:0:33:0,0,0	0/0:0,0:0:33:0,0,0	0/0:0,0:0:33:0,0,0	0/0:0,0:0:33:0,0,0	0/0:0,0:0:33:0,0,0	0/0:0,0:0:33:0,0,0	0/0:0,0:0:33:0,0,0	0/0:0,0:0:33:0,0,0	0/0:0,0:0:33:0,0,0	0/0:0,0:0:33:0,0,0	0/1:0,0:0:33:0,0,0	0/0:0,0:0:33:0,0,0	1/1:0,0:0:33:0,0,0	0/1:0,0:0:33:0,0,0	0/0:0,0:0:33:0,0,0	0/1:0,0:0:33:0,0,0	0/0:0,0:0:33:0,0,0	0/0:0,0:0:33:0,0,0	0/0:0,0:0:33:0,0,0	0/0:0,0:0:33:0,0,0	0/0:0,0:0:33:0,0,0	0/0:0,0:0:33:0,0,0	0/0:0,0:0:33:0,0,0	0/0:0,0:0:33:0,0,0	0/0:0,0:0:33:0,0,0	0/0:0,0:0:33:0,0,0	0/1:0,0:0:33:0,0,0	0/0:0,0:0:33:0,0,0	0/0:0,0:0:33:0,0,0	0/1:0,0:0:33:0,0,0	0/0:0,0:0:33:0,0,0	0/1:0,0:0:33:0,0,0	1/1:0,0:0:33:0,0,0	0/0:0,0:0:33:0,0,0	0/0:0,0:0:33:0,0,0	0/0:0,0:0:33:0,0,0	0/0:0,0:0:33:0,0,0	0/0:0,0:0:33:0,0,0	0/1:0,0:0:33:0,0,0	0/1:0,0:0:33:0,0,0	0/0:0,0:0:33:0,0,0	0/0:0,0:0:33:0,0,0	0/0:0,0:0:33:0,0,0	0/0:0,0:0:33:0,0,0	0/0:0,0:0:33:0,0,0	0/0:0,0:0:33:0,0,0	0/0:0,0:0:33:0,0,0	0/0:0,0:0:33:0,0,0	0/0:0,0:0:33:0,0,0	0/0:0,0:0:33:0,0,0	0/0:0,0:0:33:0,0,0	0/0:0,0:0:33:0,0,0	0/0:0,0:0:33:0,0,0	0/0:0,0:0:33:0,0,0	0/0:0,0:0:33:0,0,0	0/0:0,0:0:33:0,0,0	./.:0,0:0	./.:0,0:0	./.:0,0:0	./.:0,0:0	./.:0,0:0	0/0:0,0:0:33:0,0,0	./.:0,0:0	./.:0,0:0	0/1:0,0:0:33:0,0,0	0/0:0,0:0:33:0,0,0	0/0:0,0:0:33:0,0,0	0/0:0,0:0:33:0,0,0	0/0:0,0:0:33:0,0,0	0/1:0,0:0:33:0,0,0	0/0:0,0:0:33:0,0,0	0/0:0,0:0:33:0,0,0	0/0:0,0:0:33:0,0,0	0/0:0,0:0:33:0,0,0	0/0:0,0:0:33:0,0,0	0/0:0,0:0:33:0,0,0	0/0:0,0:0:33:0,0,0	0/0:0,0:0:33:0,0,0	0/0:0,0:0:33:0,0,0	0/0:0,0:0:33:0,0,0	0/0:0,0:0:33:0,0,0	0/0:0,0:0:33:0,0,0	1/1:0,0:0:33:0,0,0	0/0:0,0:0:33:0,0,0	0/1:0,0:0:33:0,0,0	0/0:0,0:0:33:0,0,0	0/0:0,0:0:33:0,0,0	0/0:0,0:0:33:0,0,0	0/0:0,0:0:33:0,0,0	0/0:0,0:0:33:0,0,0	0/0:0,0:0:33:0,0,0	0/0:0,0:0:33:0,0,0	0/0:0,0:0:33:0,0,0	0/0:0,0:0:33:0,0,0	0/0:0,0:0:33:0,0,0	0/0:0,0:0:33:0,0,0	0/0:0,0:0:33:0,0,0	0/0:0,0:0:33:0,0,0	0/0:0,0:0:33:0,0,0	1/1:0,0:0:33:0,0,0	./.:0,0:0	0/0:0,0:0:33:0,0,0	0/0:0,0:0:33:0,0,0	0/0:0,0:0:33:0,0,0	0/0:0,0:0:33:0,0,0	0/0:0,0:0:33:0,0,0	./.:0,0:0	0/0:0,0:0:33:0,0,0	0/0:0,0:0:33:0,0,0	0/0:0,0:0:33:0,0,0	0/0:0,0:0:33:0,0,0	0/0:0,0:0:33:0,0,0	0/0:0,0:0:33:0,0,0	0/0:0,0:0:33:0,0,0	0/0:0,0:0:33:0,0,0	0/0:0,0:0:33:0,0,0	0/0:0,0:0:33:0,0,0	0/0:0,0:0:33:0,0,0	./.:0,0:0	0/0:0,0:0:33:0,0,0	0/0:0,0:0:33:0,0,0	0/0:0,0:0:33:0,0,0	0/0:0,0:0:33:0,0,0	0/0:0,0:0:33:0,0,0	0/0:0,0:0:33:0,0,0	0/0:0,0:0:33:0,0,0	0/1:0,0:0:33:0,0,0	0/1:0,0:0:33:0,0,0	1/1:0,0:0:33:0,0,0	0/0:0,0:0:33:0,0,0	0/0:0,0:0:33:0,0,0	0/0:0,0:0:33:0,0,0
NW_016017455.1	3071135	SNW_016017455.1_3071135	G	C	.	PASS	ANN=C|intron_variant|MODIFIER|LOC107992698|gene200|transcript|rna369|Coding|4/6|c.414-2423G>C||||||,C|intron_variant|MODIFIER|LOC107992698|gene200|transcript|rna370|Coding|4/6|c.414-2423G>C||||||;DP=0	GT:AD:DP:GQ:PL	0/0:0,0:0:33:0,0,0	0/0:0,0:0:33:0,0,0	0/0:0,0:0:33:0,0,0	0/1:0,0:0:33:0,0,0	0/1:0,0:0:33:0,0,0	0/1:0,0:0:33:0,0,0	0/1:0,0:0:33:0,0,0	0/1:0,0:0:33:0,0,0	1/1:0,0:0:33:0,0,0	1/1:0,0:0:33:0,0,0	0/1:0,0:0:33:0,0,0	1/1:0,0:0:33:0,0,0	1/1:0,0:0:33:0,0,0	1/1:0,0:0:33:0,0,0	1/1:0,0:0:33:0,0,0	0/1:0,0:0:33:0,0,0	0/1:0,0:0:33:0,0,0	./.:0,0:0	0/1:0,0:0:33:0,0,0	1/1:0,0:0:33:0,0,0	0/0:0,0:0:33:0,0,0	1/1:0,0:0:33:0,0,0	1/1:0,0:0:33:0,0,0	0/1:0,0:0:33:0,0,0	0/1:0,0:0:33:0,0,0	0/1:0,0:0:33:0,0,0	0/1:0,0:0:33:0,0,0	1/1:0,0:0:33:0,0,0	1/1:0,0:0:33:0,0,0	0/1:0,0:0:33:0,0,0	0/1:0,0:0:33:0,0,0	1/1:0,0:0:33:0,0,0	1/1:0,0:0:33:0,0,0	1/1:0,0:0:33:0,0,0	1/1:0,0:0:33:0,0,0	1/1:0,0:0:33:0,0,0	1/1:0,0:0:33:0,0,0	1/1:0,0:0:33:0,0,0	1/1:0,0:0:33:0,0,0	1/1:0,0:0:33:0,0,0	1/1:0,0:0:33:0,0,0	1/1:0,0:0:33:0,0,0	0/1:0,0:0:33:0,0,0	1/1:0,0:0:33:0,0,0	1/1:0,0:0:33:0,0,0	1/1:0,0:0:33:0,0,0	0/1:0,0:0:33:0,0,0	1/1:0,0:0:33:0,0,0	0/1:0,0:0:33:0,0,0	1/1:0,0:0:33:0,0,0	1/1:0,0:0:33:0,0,0	0/1:0,0:0:33:0,0,0	0/1:0,0:0:33:0,0,0	0/1:0,0:0:33:0,0,0	0/1:0,0:0:33:0,0,0	1/1:0,0:0:33:0,0,0	0/1:0,0:0:33:0,0,0	0/1:0,0:0:33:0,0,0	0/1:0,0:0:33:0,0,0	0/0:0,0:0:33:0,0,0	1/1:0,0:0:33:0,0,0	0/1:0,0:0:33:0,0,0	1/1:0,0:0:33:0,0,0	./.:0,0:0	1/1:0,0:0:33:0,0,0	1/1:0,0:0:33:0,0,0	0/1:0,0:0:33:0,0,0	0/1:0,0:0:33:0,0,0	0/1:0,0:0:33:0,0,0	0/1:0,0:0:33:0,0,0	0/1:0,0:0:33:0,0,0	1/1:0,0:0:33:0,0,0	1/1:0,0:0:33:0,0,0	0/1:0,0:0:33:0,0,0	0/1:0,0:0:33:0,0,0	0/1:0,0:0:33:0,0,0	0/1:0,0:0:33:0,0,0	0/1:0,0:0:33:0,0,0	0/1:0,0:0:33:0,0,0	1/1:0,0:0:33:0,0,0	0/1:0,0:0:33:0,0,0	0/1:0,0:0:33:0,0,0	0/1:0,0:0:33:0,0,0	0/1:0,0:0:33:0,0,0	0/0:0,0:0:33:0,0,0	1/1:0,0:0:33:0,0,0	0/0:0,0:0:33:0,0,0	0/0:0,0:0:33:0,0,0	0/1:0,0:0:33:0,0,0	0/1:0,0:0:33:0,0,0	0/0:0,0:0:33:0,0,0	0/0:0,0:0:33:0,0,0	0/1:0,0:0:33:0,0,0	1/1:0,0:0:33:0,0,0	0/0:0,0:0:33:0,0,0	0/1:0,0:0:33:0,0,0	0/0:0,0:0:33:0,0,0	1/1:0,0:0:33:0,0,0	1/1:0,0:0:33:0,0,0	0/1:0,0:0:33:0,0,0	0/0:0,0:0:33:0,0,0	0/0:0,0:0:33:0,0,0	0/0:0,0:0:33:0,0,0	1/1:0,0:0:33:0,0,0	1/1:0,0:0:33:0,0,0	1/1:0,0:0:33:0,0,0	1/1:0,0:0:33:0,0,0	1/1:0,0:0:33:0,0,0	1/1:0,0:0:33:0,0,0	1/1:0,0:0:33:0,0,0	1/1:0,0:0:33:0,0,0	0/1:0,0:0:33:0,0,0	1/1:0,0:0:33:0,0,0	1/1:0,0:0:33:0,0,0	1/1:0,0:0:33:0,0,0	1/1:0,0:0:33:0,0,0	1/1:0,0:0:33:0,0,0	1/1:0,0:0:33:0,0,0	0/1:0,0:0:33:0,0,0	1/1:0,0:0:33:0,0,0	1/1:0,0:0:33:0,0,0	0/0:0,0:0:33:0,0,0	1/1:0,0:0:33:0,0,0	0/0:0,0:0:33:0,0,0	0/1:0,0:0:33:0,0,0	0/1:0,0:0:33:0,0,0	0/1:0,0:0:33:0,0,0	1/1:0,0:0:33:0,0,0	0/1:0,0:0:33:0,0,0	0/1:0,0:0:33:0,0,0	0/1:0,0:0:33:0,0,0	1/1:0,0:0:33:0,0,0	0/1:0,0:0:33:0,0,0	1/1:0,0:0:33:0,0,0	1/1:0,0:0:33:0,0,0	0/1:0,0:0:33:0,0,0	0/1:0,0:0:33:0,0,0	0/1:0,0:0:33:0,0,0	1/1:0,0:0:33:0,0,0	0/0:0,0:0:33:0,0,0	1/1:0,0:0:33:0,0,0	0/1:0,0:0:33:0,0,0	1/1:0,0:0:33:0,0,0	1/1:0,0:0:33:0,0,0	0/1:0,0:0:33:0,0,0	0/1:0,0:0:33:0,0,0	1/1:0,0:0:33:0,0,0	1/1:0,0:0:33:0,0,0	0/0:0,0:0:33:0,0,0	0/1:0,0:0:33:0,0,0	0/1:0,0:0:33:0,0,0	1/1:0,0:0:33:0,0,0	0/1:0,0:0:33:0,0,0	0/0:0,0:0:33:0,0,0	0/1:0,0:0:33:0,0,0	0/0:0,0:0:33:0,0,0	0/1:0,0:0:33:0,0,0	1/1:0,0:0:33:0,0,0	1/1:0,0:0:33:0,0,0	1/1:0,0:0:33:0,0,0	1/1:0,0:0:33:0,0,0	1/1:0,0:0:33:0,0,0	0/1:0,0:0:33:0,0,0	0/1:0,0:0:33:0,0,0	1/1:0,0:0:33:0,0,0	1/1:0,0:0:33:0,0,0	1/1:0,0:0:33:0,0,0	0/1:0,0:0:33:0,0,0	0/1:0,0:0:33:0,0,0	0/0:0,0:0:33:0,0,0	0/0:0,0:0:33:0,0,0	0/0:0,0:0:33:0,0,0	0/1:0,0:0:33:0,0,0	0/0:0,0:0:33:0,0,0	0/1:0,0:0:33:0,0,0	0/1:0,0:0:33:0,0,0	0/0:0,0:0:33:0,0,0	0/0:0,0:0:33:0,0,0	0/1:0,0:0:33:0,0,0	0/0:0,0:0:33:0,0,0	0/1:0,0:0:33:0,0,0	0/1:0,0:0:33:0,0,0	0/1:0,0:0:33:0,0,0	0/1:0,0:0:33:0,0,0	0/0:0,0:0:33:0,0,0	0/1:0,0:0:33:0,0,0	1/1:0,0:0:33:0,0,0	0/0:0,0:0:33:0,0,0	0/0:0,0:0:33:0,0,0	0/1:0,0:0:33:0,0,0	1/1:0,0:0:33:0,0,0	1/1:0,0:0:33:0,0,0	1/1:0,0:0:33:0,0,0	1/1:0,0:0:33:0,0,0	1/1:0,0:0:33:0,0,0	1/1:0,0:0:33:0,0,0	0/1:0,0:0:33:0,0,0	1/1:0,0:0:33:0,0,0	0/1:0,0:0:33:0,0,0	0/1:0,0:0:33:0,0,0	1/1:0,0:0:33:0,0,0	0/1:0,0:0:33:0,0,0	0/0:0,0:0:33:0,0,0	0/0:0,0:0:33:0,0,0	0/1:0,0:0:33:0,0,0	0/1:0,0:0:33:0,0,0	1/1:0,0:0:33:0,0,0	0/1:0,0:0:33:0,0,0	1/1:0,0:0:33:0,0,0	1/1:0,0:0:33:0,0,0	0/1:0,0:0:33:0,0,0	1/1:0,0:0:33:0,0,0	1/1:0,0:0:33:0,0,0	0/1:0,0:0:33:0,0,0	1/1:0,0:0:33:0,0,0	0/0:0,0:0:33:0,0,0	0/1:0,0:0:33:0,0,0	0/0:0,0:0:33:0,0,0	1/1:0,0:0:33:0,0,0	0/1:0,0:0:33:0,0,0	0/1:0,0:0:33:0,0,0	0/1:0,0:0:33:0,0,0	0/1:0,0:0:33:0,0,0	1/1:0,0:0:33:0,0,0	0/1:0,0:0:33:0,0,0	0/1:0,0:0:33:0,0,0	1/1:0,0:0:33:0,0,0	0/0:0,0:0:33:0,0,0	0/1:0,0:0:33:0,0,0	0/1:0,0:0:33:0,0,0	0/1:0,0:0:33:0,0,0	0/0:0,0:0:33:0,0,0	0/1:0,0:0:33:0,0,0	1/1:0,0:0:33:0,0,0	0/0:0,0:0:33:0,0,0	0/1:0,0:0:33:0,0,0	1/1:0,0:0:33:0,0,0	1/1:0,0:0:33:0,0,0	1/1:0,0:0:33:0,0,0	1/1:0,0:0:33:0,0,0	1/1:0,0:0:33:0,0,0	1/1:0,0:0:33:0,0,0	1/1:0,0:0:33:0,0,0
NW_016017455.1	3077781	SNW_016017455.1_3077781	G	C	.	PASS	ANN=C|intron_variant|MODIFIER|LOC107992698|gene200|transcript|rna369|Coding|5/6|c.595-1773G>C||||||,C|intron_variant|MODIFIER|LOC107992698|gene200|transcript|rna370|Coding|5/6|c.595-1773G>C||||||;DP=0	GT:AD:DP:GQ:PL	0/0:0,0:0:33:0,0,0	0/0:0,0:0:33:0,0,0	0/0:0,0:0:33:0,0,0	0/0:0,0:0:33:0,0,0	./.:0,0:0	0/0:0,0:0:33:0,0,0	0/0:0,0:0:33:0,0,0	./.:0,0:0	0/0:0,0:0:33:0,0,0	0/0:0,0:0:33:0,0,0	0/0:0,0:0:33:0,0,0	./.:0,0:0	0/0:0,0:0:33:0,0,0	0/0:0,0:0:33:0,0,0	0/0:0,0:0:33:0,0,0	0/0:0,0:0:33:0,0,0	./.:0,0:0	0/0:0,0:0:33:0,0,0	0/0:0,0:0:33:0,0,0	0/0:0,0:0:33:0,0,0	0/0:0,0:0:33:0,0,0	0/0:0,0:0:33:0,0,0	0/0:0,0:0:33:0,0,0	0/0:0,0:0:33:0,0,0	0/0:0,0:0:33:0,0,0	0/0:0,0:0:33:0,0,0	0/0:0,0:0:33:0,0,0	0/0:0,0:0:33:0,0,0	0/0:0,0:0:33:0,0,0	0/0:0,0:0:33:0,0,0	0/0:0,0:0:33:0,0,0	0/0:0,0:0:33:0,0,0	0/0:0,0:0:33:0,0,0	0/0:0,0:0:33:0,0,0	0/0:0,0:0:33:0,0,0	0/0:0,0:0:33:0,0,0	0/0:0,0:0:33:0,0,0	0/0:0,0:0:33:0,0,0	0/0:0,0:0:33:0,0,0	0/0:0,0:0:33:0,0,0	0/0:0,0:0:33:0,0,0	0/0:0,0:0:33:0,0,0	./.:0,0:0	0/0:0,0:0:33:0,0,0	0/0:0,0:0:33:0,0,0	0/0:0,0:0:33:0,0,0	0/0:0,0:0:33:0,0,0	0/0:0,0:0:33:0,0,0	0/0:0,0:0:33:0,0,0	0/0:0,0:0:33:0,0,0	0/0:0,0:0:33:0,0,0	0/0:0,0:0:33:0,0,0	0/0:0,0:0:33:0,0,0	0/0:0,0:0:33:0,0,0	0/0:0,0:0:33:0,0,0	0/0:0,0:0:33:0,0,0	./.:0,0:0	./.:0,0:0	0/1:0,0:0:33:0,0,0	0/0:0,0:0:33:0,0,0	./.:0,0:0	./.:0,0:0	0/1:0,0:0:33:0,0,0	0/1:0,0:0:33:0,0,0	0/0:0,0:0:33:0,0,0	0/0:0,0:0:33:0,0,0	./.:0,0:0	0/0:0,0:0:33:0,0,0	0/0:0,0:0:33:0,0,0	0/1:0,0:0:33:0,0,0	0/1:0,0:0:33:0,0,0	./.:0,0:0	0/0:0,0:0:33:0,0,0	./.:0,0:0	0/0:0,0:0:33:0,0,0	0/0:0,0:0:33:0,0,0	0/0:0,0:0:33:0,0,0	0/0:0,0:0:33:0,0,0	./.:0,0:0	0/0:0,0:0:33:0,0,0	0/0:0,0:0:33:0,0,0	0/0:0,0:0:33:0,0,0	0/0:0,0:0:33:0,0,0	0/0:0,0:0:33:0,0,0	0/0:0,0:0:33:0,0,0	0/0:0,0:0:33:0,0,0	0/0:0,0:0:33:0,0,0	0/0:0,0:0:33:0,0,0	0/0:0,0:0:33:0,0,0	0/0:0,0:0:33:0,0,0	0/0:0,0:0:33:0,0,0	0/0:0,0:0:33:0,0,0	0/0:0,0:0:33:0,0,0	0/1:0,0:0:33:0,0,0	0/0:0,0:0:33:0,0,0	0/0:0,0:0:33:0,0,0	0/0:0,0:0:33:0,0,0	0/0:0,0:0:33:0,0,0	0/0:0,0:0:33:0,0,0	0/0:0,0:0:33:0,0,0	0/0:0,0:0:33:0,0,0	0/0:0,0:0:33:0,0,0	0/0:0,0:0:33:0,0,0	0/0:0,0:0:33:0,0,0	0/0:0,0:0:33:0,0,0	0/0:0,0:0:33:0,0,0	0/0:0,0:0:33:0,0,0	0/0:0,0:0:33:0,0,0	0/0:0,0:0:33:0,0,0	0/0:0,0:0:33:0,0,0	0/0:0,0:0:33:0,0,0	0/0:0,0:0:33:0,0,0	0/0:0,0:0:33:0,0,0	0/0:0,0:0:33:0,0,0	0/0:0,0:0:33:0,0,0	0/0:0,0:0:33:0,0,0	0/0:0,0:0:33:0,0,0	0/0:0,0:0:33:0,0,0	0/0:0,0:0:33:0,0,0	0/0:0,0:0:33:0,0,0	0/0:0,0:0:33:0,0,0	0/0:0,0:0:33:0,0,0	0/0:0,0:0:33:0,0,0	0/0:0,0:0:33:0,0,0	0/0:0,0:0:33:0,0,0	0/0:0,0:0:33:0,0,0	0/0:0,0:0:33:0,0,0	0/0:0,0:0:33:0,0,0	0/0:0,0:0:33:0,0,0	0/0:0,0:0:33:0,0,0	0/0:0,0:0:33:0,0,0	0/0:0,0:0:33:0,0,0	0/0:0,0:0:33:0,0,0	0/0:0,0:0:33:0,0,0	0/0:0,0:0:33:0,0,0	0/0:0,0:0:33:0,0,0	0/0:0,0:0:33:0,0,0	./.:0,0:0	0/0:0,0:0:33:0,0,0	0/0:0,0:0:33:0,0,0	0/0:0,0:0:33:0,0,0	0/0:0,0:0:33:0,0,0	0/0:0,0:0:33:0,0,0	0/0:0,0:0:33:0,0,0	0/0:0,0:0:33:0,0,0	0/0:0,0:0:33:0,0,0	0/0:0,0:0:33:0,0,0	0/0:0,0:0:33:0,0,0	0/0:0,0:0:33:0,0,0	0/0:0,0:0:33:0,0,0	0/0:0,0:0:33:0,0,0	0/0:0,0:0:33:0,0,0	0/1:0,0:0:33:0,0,0	0/0:0,0:0:33:0,0,0	0/0:0,0:0:33:0,0,0	0/0:0,0:0:33:0,0,0	0/0:0,0:0:33:0,0,0	0/0:0,0:0:33:0,0,0	0/0:0,0:0:33:0,0,0	0/1:0,0:0:33:0,0,0	0/0:0,0:0:33:0,0,0	0/0:0,0:0:33:0,0,0	0/0:0,0:0:33:0,0,0	0/0:0,0:0:33:0,0,0	0/0:0,0:0:33:0,0,0	0/0:0,0:0:33:0,0,0	0/0:0,0:0:33:0,0,0	0/0:0,0:0:33:0,0,0	0/0:0,0:0:33:0,0,0	0/0:0,0:0:33:0,0,0	./.:0,0:0	0/0:0,0:0:33:0,0,0	0/0:0,0:0:33:0,0,0	./.:0,0:0	0/0:0,0:0:33:0,0,0	./.:0,0:0	0/1:0,0:0:33:0,0,0	0/1:0,0:0:33:0,0,0	0/0:0,0:0:33:0,0,0	0/1:0,0:0:33:0,0,0	./.:0,0:0	0/0:0,0:0:33:0,0,0	0/1:0,0:0:33:0,0,0	0/0:0,0:0:33:0,0,0	./.:0,0:0	./.:0,0:0	./.:0,0:0	0/0:0,0:0:33:0,0,0	0/0:0,0:0:33:0,0,0	0/0:0,0:0:33:0,0,0	0/0:0,0:0:33:0,0,0	0/0:0,0:0:33:0,0,0	./.:0,0:0	./.:0,0:0	0/0:0,0:0:33:0,0,0	0/0:0,0:0:33:0,0,0	0/1:0,0:0:33:0,0,0	0/0:0,0:0:33:0,0,0	0/1:0,0:0:33:0,0,0	0/0:0,0:0:33:0,0,0	./.:0,0:0	./.:0,0:0	0/0:0,0:0:33:0,0,0	0/0:0,0:0:33:0,0,0	./.:0,0:0	./.:0,0:0	0/1:0,0:0:33:0,0,0	0/0:0,0:0:33:0,0,0	./.:0,0:0	./.:0,0:0	0/1:0,0:0:33:0,0,0	0/1:0,0:0:33:0,0,0	0/1:0,0:0:33:0,0,0	0/0:0,0:0:33:0,0,0	0/0:0,0:0:33:0,0,0	0/0:0,0:0:33:0,0,0	0/0:0,0:0:33:0,0,0	0/0:0,0:0:33:0,0,0	./.:0,0:0	./.:0,0:0	0/0:0,0:0:33:0,0,0	0/1:0,0:0:33:0,0,0	./.:0,0:0	0/0:0,0:0:33:0,0,0	0/0:0,0:0:33:0,0,0	0/0:0,0:0:33:0,0,0	./.:0,0:0	./.:0,0:0	0/0:0,0:0:33:0,0,0	0/0:0,0:0:33:0,0,0	0/0:0,0:0:33:0,0,0	0/0:0,0:0:33:0,0,0	0/0:0,0:0:33:0,0,0	0/1:0,0:0:33:0,0,0	0/0:0,0:0:33:0,0,0	0/0:0,0:0:33:0,0,0	./.:0,0:0	./.:0,0:0	0/1:0,0:0:33:0,0,0	0/1:0,0:0:33:0,0,0	0/1:0,0:0:33:0,0,0	./.:0,0:0	0/1:0,0:0:33:0,0,0
NW_016017455.1	3091165	SNW_016017455.1_3091165	C	T	.	PASS	ANN=T|downstream_gene_variant|MODIFIER|LOC107992698|gene200|transcript|rna369|Coding||c.*2085C>T|||||3838|,T|downstream_gene_variant|MODIFIER|LOC107992698|gene200|transcript|rna370|Coding||c.*2169C>T|||||3838|,T|intergenic_region|MODIFIER|LOC107992698-LOC108002779|gene200-gene201|intergenic_region|gene200-gene201|||||||||;DP=0	GT:AD:DP:GQ:PL	0/0:0,0:0:33:0,0,0	0/0:0,0:0:33:0,0,0	0/0:0,0:0:33:0,0,0	0/0:0,0:0:33:0,0,0	0/0:0,0:0:33:0,0,0	0/0:0,0:0:33:0,0,0	0/0:0,0:0:33:0,0,0	0/0:0,0:0:33:0,0,0	1/1:0,0:0:33:0,0,0	0/1:0,0:0:33:0,0,0	0/1:0,0:0:33:0,0,0	0/1:0,0:0:33:0,0,0	0/0:0,0:0:33:0,0,0	0/1:0,0:0:33:0,0,0	0/0:0,0:0:33:0,0,0	0/0:0,0:0:33:0,0,0	0/0:0,0:0:33:0,0,0	0/1:0,0:0:33:0,0,0	0/0:0,0:0:33:0,0,0	0/0:0,0:0:33:0,0,0	0/1:0,0:0:33:0,0,0	0/0:0,0:0:33:0,0,0	0/0:0,0:0:33:0,0,0	0/0:0,0:0:33:0,0,0	1/1:0,0:0:33:0,0,0	1/1:0,0:0:33:0,0,0	1/1:0,0:0:33:0,0,0	0/1:0,0:0:33:0,0,0	0/1:0,0:0:33:0,0,0	1/1:0,0:0:33:0,0,0	1/1:0,0:0:33:0,0,0	1/1:0,0:0:33:0,0,0	1/1:0,0:0:33:0,0,0	0/0:0,0:0:33:0,0,0	0/0:0,0:0:33:0,0,0	0/1:0,0:0:33:0,0,0	0/1:0,0:0:33:0,0,0	0/1:0,0:0:33:0,0,0	0/0:0,0:0:33:0,0,0	0/1:0,0:0:33:0,0,0	0/0:0,0:0:33:0,0,0	0/0:0,0:0:33:0,0,0	0/0:0,0:0:33:0,0,0	0/0:0,0:0:33:0,0,0	0/0:0,0:0:33:0,0,0	0/0:0,0:0:33:0,0,0	0/0:0,0:0:33:0,0,0	0/0:0,0:0:33:0,0,0	0/0:0,0:0:33:0,0,0	0/0:0,0:0:33:0,0,0	0/0:0,0:0:33:0,0,0	0/0:0,0:0:33:0,0,0	0/0:0,0:0:33:0,0,0	0/0:0,0:0:33:0,0,0	0/0:0,0:0:33:0,0,0	0/0:0,0:0:33:0,0,0	0/0:0,0:0:33:0,0,0	0/0:0,0:0:33:0,0,0	0/0:0,0:0:33:0,0,0	0/0:0,0:0:33:0,0,0	0/0:0,0:0:33:0,0,0	0/0:0,0:0:33:0,0,0	0/0:0,0:0:33:0,0,0	0/0:0,0:0:33:0,0,0	0/0:0,0:0:33:0,0,0	0/0:0,0:0:33:0,0,0	0/0:0,0:0:33:0,0,0	0/0:0,0:0:33:0,0,0	0/0:0,0:0:33:0,0,0	0/0:0,0:0:33:0,0,0	0/0:0,0:0:33:0,0,0	./.:0,0:0	0/0:0,0:0:33:0,0,0	0/0:0,0:0:33:0,0,0	0/0:0,0:0:33:0,0,0	0/0:0,0:0:33:0,0,0	0/0:0,0:0:33:0,0,0	0/0:0,0:0:33:0,0,0	0/0:0,0:0:33:0,0,0	0/1:0,0:0:33:0,0,0	0/1:0,0:0:33:0,0,0	0/1:0,0:0:33:0,0,0	0/0:0,0:0:33:0,0,0	0/1:0,0:0:33:0,0,0	0/0:0,0:0:33:0,0,0	0/0:0,0:0:33:0,0,0	0/0:0,0:0:33:0,0,0	0/0:0,0:0:33:0,0,0	0/0:0,0:0:33:0,0,0	0/0:0,0:0:33:0,0,0	0/0:0,0:0:33:0,0,0	0/0:0,0:0:33:0,0,0	0/0:0,0:0:33:0,0,0	0/0:0,0:0:33:0,0,0	0/0:0,0:0:33:0,0,0	0/0:0,0:0:33:0,0,0	0/0:0,0:0:33:0,0,0	0/0:0,0:0:33:0,0,0	0/0:0,0:0:33:0,0,0	0/0:0,0:0:33:0,0,0	0/0:0,0:0:33:0,0,0	0/0:0,0:0:33:0,0,0	0/0:0,0:0:33:0,0,0	0/0:0,0:0:33:0,0,0	0/0:0,0:0:33:0,0,0	0/0:0,0:0:33:0,0,0	0/0:0,0:0:33:0,0,0	0/0:0,0:0:33:0,0,0	0/0:0,0:0:33:0,0,0	0/0:0,0:0:33:0,0,0	0/0:0,0:0:33:0,0,0	0/0:0,0:0:33:0,0,0	0/0:0,0:0:33:0,0,0	0/0:0,0:0:33:0,0,0	0/0:0,0:0:33:0,0,0	0/0:0,0:0:33:0,0,0	0/0:0,0:0:33:0,0,0	0/0:0,0:0:33:0,0,0	0/0:0,0:0:33:0,0,0	0/0:0,0:0:33:0,0,0	0/0:0,0:0:33:0,0,0	0/0:0,0:0:33:0,0,0	0/0:0,0:0:33:0,0,0	0/0:0,0:0:33:0,0,0	0/0:0,0:0:33:0,0,0	0/0:0,0:0:33:0,0,0	0/0:0,0:0:33:0,0,0	0/0:0,0:0:33:0,0,0	0/0:0,0:0:33:0,0,0	0/0:0,0:0:33:0,0,0	0/0:0,0:0:33:0,0,0	0/0:0,0:0:33:0,0,0	0/0:0,0:0:33:0,0,0	0/0:0,0:0:33:0,0,0	0/0:0,0:0:33:0,0,0	0/0:0,0:0:33:0,0,0	0/0:0,0:0:33:0,0,0	0/0:0,0:0:33:0,0,0	0/0:0,0:0:33:0,0,0	0/0:0,0:0:33:0,0,0	0/0:0,0:0:33:0,0,0	0/0:0,0:0:33:0,0,0	0/1:0,0:0:33:0,0,0	0/0:0,0:0:33:0,0,0	0/0:0,0:0:33:0,0,0	0/0:0,0:0:33:0,0,0	0/0:0,0:0:33:0,0,0	0/0:0,0:0:33:0,0,0	0/0:0,0:0:33:0,0,0	0/0:0,0:0:33:0,0,0	0/0:0,0:0:33:0,0,0	0/0:0,0:0:33:0,0,0	0/0:0,0:0:33:0,0,0	0/0:0,0:0:33:0,0,0	0/0:0,0:0:33:0,0,0	0/0:0,0:0:33:0,0,0	0/0:0,0:0:33:0,0,0	0/0:0,0:0:33:0,0,0	0/0:0,0:0:33:0,0,0	0/0:0,0:0:33:0,0,0	0/0:0,0:0:33:0,0,0	0/0:0,0:0:33:0,0,0	0/0:0,0:0:33:0,0,0	0/0:0,0:0:33:0,0,0	0/0:0,0:0:33:0,0,0	0/0:0,0:0:33:0,0,0	0/0:0,0:0:33:0,0,0	0/0:0,0:0:33:0,0,0	0/0:0,0:0:33:0,0,0	0/0:0,0:0:33:0,0,0	0/0:0,0:0:33:0,0,0	0/0:0,0:0:33:0,0,0	0/0:0,0:0:33:0,0,0	0/0:0,0:0:33:0,0,0	0/0:0,0:0:33:0,0,0	0/0:0,0:0:33:0,0,0	0/0:0,0:0:33:0,0,0	0/0:0,0:0:33:0,0,0	0/0:0,0:0:33:0,0,0	0/0:0,0:0:33:0,0,0	0/0:0,0:0:33:0,0,0	0/0:0,0:0:33:0,0,0	0/0:0,0:0:33:0,0,0	0/0:0,0:0:33:0,0,0	0/0:0,0:0:33:0,0,0	0/0:0,0:0:33:0,0,0	0/0:0,0:0:33:0,0,0	0/0:0,0:0:33:0,0,0	0/0:0,0:0:33:0,0,0	0/0:0,0:0:33:0,0,0	0/0:0,0:0:33:0,0,0	0/0:0,0:0:33:0,0,0	0/0:0,0:0:33:0,0,0	0/0:0,0:0:33:0,0,0	0/0:0,0:0:33:0,0,0	0/0:0,0:0:33:0,0,0	0/0:0,0:0:33:0,0,0	0/0:0,0:0:33:0,0,0	0/0:0,0:0:33:0,0,0	0/0:0,0:0:33:0,0,0	0/0:0,0:0:33:0,0,0	0/0:0,0:0:33:0,0,0	0/0:0,0:0:33:0,0,0	0/0:0,0:0:33:0,0,0	0/0:0,0:0:33:0,0,0	0/0:0,0:0:33:0,0,0	0/0:0,0:0:33:0,0,0	0/0:0,0:0:33:0,0,0	0/0:0,0:0:33:0,0,0	0/0:0,0:0:33:0,0,0	0/0:0,0:0:33:0,0,0	0/0:0,0:0:33:0,0,0	0/0:0,0:0:33:0,0,0	0/0:0,0:0:33:0,0,0	0/0:0,0:0:33:0,0,0	0/0:0,0:0:33:0,0,0	0/0:0,0:0:33:0,0,0	0/0:0,0:0:33:0,0,0	0/0:0,0:0:33:0,0,0	0/0:0,0:0:33:0,0,0	0/0:0,0:0:33:0,0,0	0/0:0,0:0:33:0,0,0	0/0:0,0:0:33:0,0,0	0/0:0,0:0:33:0,0,0	0/0:0,0:0:33:0,0,0	0/0:0,0:0:33:0,0,0	0/0:0,0:0:33:0,0,0	0/0:0,0:0:33:0,0,0	0/0:0,0:0:33:0,0,0	0/0:0,0:0:33:0,0,0	0/0:0,0:0:33:0,0,0	0/0:0,0:0:33:0,0,0	0/0:0,0:0:33:0,0,0	0/0:0,0:0:33:0,0,0	0/0:0,0:0:33:0,0,0	0/0:0,0:0:33:0,0,0	0/0:0,0:0:33:0,0,0	0/1:0,0:0:33:0,0,0	0/1:0,0:0:33:0,0,0	0/1:0,0:0:33:0,0,0	0/0:0,0:0:33:0,0,0	0/0:0,0:0:33:0,0,0	0/0:0,0:0:33:0,0,0
NW_016017455.1	3160049	SNW_016017455.1_3160049	C	T	.	PASS	ANN=T|upstream_gene_variant|MODIFIER|LOC107993045|gene205|transcript|rna376|Coding||c.-359G>A|||||4554|,T|downstream_gene_variant|MODIFIER|LOC107993026|gene207|transcript|rna379|Coding||c.*671G>A|||||2395|,T|intron_variant|MODIFIER|LOC107993015|gene206|transcript|rna377|Coding|2/4|c.153+714G>A||||||,T|intron_variant|MODIFIER|LOC107993015|gene206|transcript|rna378|Coding|2/4|c.153+714G>A||||||;DP=0	GT:AD:DP:GQ:PL	0/1:0,0:0:33:0,0,0	0/1:0,0:0:33:0,0,0	0/1:0,0:0:33:0,0,0	0/0:0,0:0:33:0,0,0	0/1:0,0:0:33:0,0,0	0/0:0,0:0:33:0,0,0	0/1:0,0:0:33:0,0,0	0/0:0,0:0:33:0,0,0	0/0:0,0:0:33:0,0,0	./.:0,0:0	./.:0,0:0	0/0:0,0:0:33:0,0,0	0/0:0,0:0:33:0,0,0	0/0:0,0:0:33:0,0,0	0/0:0,0:0:33:0,0,0	0/0:0,0:0:33:0,0,0	1/1:0,0:0:33:0,0,0	0/1:0,0:0:33:0,0,0	1/1:0,0:0:33:0,0,0	1/1:0,0:0:33:0,0,0	1/1:0,0:0:33:0,0,0	1/1:0,0:0:33:0,0,0	./.:0,0:0	1/1:0,0:0:33:0,0,0	0/1:0,0:0:33:0,0,0	0/1:0,0:0:33:0,0,0	0/1:0,0:0:33:0,0,0	0/0:0,0:0:33:0,0,0	0/1:0,0:0:33:0,0,0	1/1:0,0:0:33:0,0,0	0/0:0,0:0:33:0,0,0	0/0:0,0:0:33:0,0,0	0/1:0,0:0:33:0,0,0	1/1:0,0:0:33:0,0,0	1/1:0,0:0:33:0,0,0	0/1:0,0:0:33:0,0,0	1/1:0,0:0:33:0,0,0	0/1:0,0:0:33:0,0,0	1/1:0,0:0:33:0,0,0	1/1:0,0:0:33:0,0,0	0/1:0,0:0:33:0,0,0	0/0:0,0:0:33:0,0,0	0/1:0,0:0:33:0,0,0	0/1:0,0:0:33:0,0,0	0/0:0,0:0:33:0,0,0	0/0:0,0:0:33:0,0,0	0/1:0,0:0:33:0,0,0	0/1:0,0:0:33:0,0,0	0/1:0,0:0:33:0,0,0	0/1:0,0:0:33:0,0,0	0/1:0,0:0:33:0,0,0	0/0:0,0:0:33:0,0,0	0/0:0,0:0:33:0,0,0	0/0:0,0:0:33:0,0,0	0/0:0,0:0:33:0,0,0	0/1:0,0:0:33:0,0,0	0/1:0,0:0:33:0,0,0	1/1:0,0:0:33:0,0,0	0/1:0,0:0:33:0,0,0	0/1:0,0:0:33:0,0,0	1/1:0,0:0:33:0,0,0	0/1:0,0:0:33:0,0,0	1/1:0,0:0:33:0,0,0	0/1:0,0:0:33:0,0,0	1/1:0,0:0:33:0,0,0	1/1:0,0:0:33:0,0,0	0/1:0,0:0:33:0,0,0	0/1:0,0:0:33:0,0,0	0/1:0,0:0:33:0,0,0	1/1:0,0:0:33:0,0,0	0/1:0,0:0:33:0,0,0	1/1:0,0:0:33:0,0,0	0/1:0,0:0:33:0,0,0	1/1:0,0:0:33:0,0,0	1/1:0,0:0:33:0,0,0	1/1:0,0:0:33:0,0,0	1/1:0,0:0:33:0,0,0	1/1:0,0:0:33:0,0,0	1/1:0,0:0:33:0,0,0	0/1:0,0:0:33:0,0,0	0/1:0,0:0:33:0,0,0	1/1:0,0:0:33:0,0,0	0/0:0,0:0:33:0,0,0	0/0:0,0:0:33:0,0,0	0/1:0,0:0:33:0,0,0	0/1:0,0:0:33:0,0,0	0/0:0,0:0:33:0,0,0	1/1:0,0:0:33:0,0,0	0/0:0,0:0:33:0,0,0	0/1:0,0:0:33:0,0,0	1/1:0,0:0:33:0,0,0	1/1:0,0:0:33:0,0,0	0/0:0,0:0:33:0,0,0	0/1:0,0:0:33:0,0,0	0/0:0,0:0:33:0,0,0	0/1:0,0:0:33:0,0,0	0/1:0,0:0:33:0,0,0	0/0:0,0:0:33:0,0,0	0/1:0,0:0:33:0,0,0	1/1:0,0:0:33:0,0,0	1/1:0,0:0:33:0,0,0	0/1:0,0:0:33:0,0,0	1/1:0,0:0:33:0,0,0	0/1:0,0:0:33:0,0,0	0/1:0,0:0:33:0,0,0	1/1:0,0:0:33:0,0,0	0/1:0,0:0:33:0,0,0	0/1:0,0:0:33:0,0,0	1/1:0,0:0:33:0,0,0	0/1:0,0:0:33:0,0,0	1/1:0,0:0:33:0,0,0	1/1:0,0:0:33:0,0,0	1/1:0,0:0:33:0,0,0	1/1:0,0:0:33:0,0,0	1/1:0,0:0:33:0,0,0	1/1:0,0:0:33:0,0,0	1/1:0,0:0:33:0,0,0	1/1:0,0:0:33:0,0,0	1/1:0,0:0:33:0,0,0	0/1:0,0:0:33:0,0,0	1/1:0,0:0:33:0,0,0	0/1:0,0:0:33:0,0,0	0/1:0,0:0:33:0,0,0	0/0:0,0:0:33:0,0,0	0/1:0,0:0:33:0,0,0	1/1:0,0:0:33:0,0,0	0/0:0,0:0:33:0,0,0	1/1:0,0:0:33:0,0,0	0/1:0,0:0:33:0,0,0	0/1:0,0:0:33:0,0,0	1/1:0,0:0:33:0,0,0	0/1:0,0:0:33:0,0,0	0/1:0,0:0:33:0,0,0	1/1:0,0:0:33:0,0,0	1/1:0,0:0:33:0,0,0	0/0:0,0:0:33:0,0,0	0/1:0,0:0:33:0,0,0	./.:0,0:0	1/1:0,0:0:33:0,0,0	0/1:0,0:0:33:0,0,0	1/1:0,0:0:33:0,0,0	1/1:0,0:0:33:0,0,0	1/1:0,0:0:33:0,0,0	1/1:0,0:0:33:0,0,0	1/1:0,0:0:33:0,0,0	1/1:0,0:0:33:0,0,0	0/1:0,0:0:33:0,0,0	1/1:0,0:0:33:0,0,0	1/1:0,0:0:33:0,0,0	0/1:0,0:0:33:0,0,0	0/1:0,0:0:33:0,0,0	0/0:0,0:0:33:0,0,0	0/0:0,0:0:33:0,0,0	1/1:0,0:0:33:0,0,0	0/0:0,0:0:33:0,0,0	1/1:0,0:0:33:0,0,0	0/1:0,0:0:33:0,0,0	./.:0,0:0	0/1:0,0:0:33:0,0,0	1/1:0,0:0:33:0,0,0	1/1:0,0:0:33:0,0,0	1/1:0,0:0:33:0,0,0	1/1:0,0:0:33:0,0,0	1/1:0,0:0:33:0,0,0	1/1:0,0:0:33:0,0,0	0/1:0,0:0:33:0,0,0	1/1:0,0:0:33:0,0,0	1/1:0,0:0:33:0,0,0	1/1:0,0:0:33:0,0,0	1/1:0,0:0:33:0,0,0	1/1:0,0:0:33:0,0,0	1/1:0,0:0:33:0,0,0	1/1:0,0:0:33:0,0,0	1/1:0,0:0:33:0,0,0	1/1:0,0:0:33:0,0,0	0/1:0,0:0:33:0,0,0	0/1:0,0:0:33:0,0,0	0/0:0,0:0:33:0,0,0	0/1:0,0:0:33:0,0,0	0/1:0,0:0:33:0,0,0	0/1:0,0:0:33:0,0,0	0/1:0,0:0:33:0,0,0	0/1:0,0:0:33:0,0,0	0/1:0,0:0:33:0,0,0	0/0:0,0:0:33:0,0,0	0/0:0,0:0:33:0,0,0	0/1:0,0:0:33:0,0,0	0/1:0,0:0:33:0,0,0	0/0:0,0:0:33:0,0,0	0/1:0,0:0:33:0,0,0	0/1:0,0:0:33:0,0,0	0/0:0,0:0:33:0,0,0	0/1:0,0:0:33:0,0,0	0/0:0,0:0:33:0,0,0	0/1:0,0:0:33:0,0,0	0/0:0,0:0:33:0,0,0	0/0:0,0:0:33:0,0,0	0/0:0,0:0:33:0,0,0	0/0:0,0:0:33:0,0,0	0/0:0,0:0:33:0,0,0	1/1:0,0:0:33:0,0,0	0/0:0,0:0:33:0,0,0	1/1:0,0:0:33:0,0,0	0/1:0,0:0:33:0,0,0	0/0:0,0:0:33:0,0,0	0/0:0,0:0:33:0,0,0	0/0:0,0:0:33:0,0,0	0/0:0,0:0:33:0,0,0	0/1:0,0:0:33:0,0,0	0/0:0,0:0:33:0,0,0	0/1:0,0:0:33:0,0,0	0/1:0,0:0:33:0,0,0	0/1:0,0:0:33:0,0,0	0/0:0,0:0:33:0,0,0	0/0:0,0:0:33:0,0,0	0/1:0,0:0:33:0,0,0	1/1:0,0:0:33:0,0,0	1/1:0,0:0:33:0,0,0	0/0:0,0:0:33:0,0,0	0/0:0,0:0:33:0,0,0	0/0:0,0:0:33:0,0,0	0/0:0,0:0:33:0,0,0	0/1:0,0:0:33:0,0,0	0/0:0,0:0:33:0,0,0	0/0:0,0:0:33:0,0,0	0/0:0,0:0:33:0,0,0	0/0:0,0:0:33:0,0,0	0/0:0,0:0:33:0,0,0	0/1:0,0:0:33:0,0,0	1/1:0,0:0:33:0,0,0	0/0:0,0:0:33:0,0,0	./.:0,0:0	1/1:0,0:0:33:0,0,0	0/1:0,0:0:33:0,0,0	0/1:0,0:0:33:0,0,0	0/1:0,0:0:33:0,0,0	0/1:0,0:0:33:0,0,0	1/1:0,0:0:33:0,0,0	1/1:0,0:0:33:0,0,0	1/1:0,0:0:33:0,0,0	0/1:0,0:0:33:0,0,0	0/1:0,0:0:33:0,0,0	0/1:0,0:0:33:0,0,0
NW_016017455.1	3164137	SNW_016017455.1_3164137	T	C	.	PASS	ANN=C|synonymous_variant|LOW|LOC107993026|gene207|transcript|rna379|Coding|3/4|c.351A>G|p.Thr117Thr|449/1065|351/573|117/190||,C|upstream_gene_variant|MODIFIER|LOC107993015|gene206|transcript|rna377|Coding||c.-139A>G|||||2905|,C|upstream_gene_variant|MODIFIER|LOC107993015|gene206|transcript|rna378|Coding||c.-139A>G|||||2905|;DP=0	GT:AD:DP:GQ:PL	0/0:0,0:0:33:0,0,0	0/0:0,0:0:33:0,0,0	0/1:0,0:0:33:0,0,0	0/0:0,0:0:33:0,0,0	0/0:0,0:0:33:0,0,0	0/0:0,0:0:33:0,0,0	0/1:0,0:0:33:0,0,0	0/1:0,0:0:33:0,0,0	0/0:0,0:0:33:0,0,0	0/0:0,0:0:33:0,0,0	0/0:0,0:0:33:0,0,0	0/0:0,0:0:33:0,0,0	0/0:0,0:0:33:0,0,0	0/0:0,0:0:33:0,0,0	0/0:0,0:0:33:0,0,0	0/0:0,0:0:33:0,0,0	0/0:0,0:0:33:0,0,0	0/0:0,0:0:33:0,0,0	0/0:0,0:0:33:0,0,0	0/0:0,0:0:33:0,0,0	0/0:0,0:0:33:0,0,0	0/0:0,0:0:33:0,0,0	0/0:0,0:0:33:0,0,0	0/0:0,0:0:33:0,0,0	0/0:0,0:0:33:0,0,0	0/0:0,0:0:33:0,0,0	0/0:0,0:0:33:0,0,0	0/0:0,0:0:33:0,0,0	0/0:0,0:0:33:0,0,0	0/0:0,0:0:33:0,0,0	0/0:0,0:0:33:0,0,0	0/1:0,0:0:33:0,0,0	0/0:0,0:0:33:0,0,0	0/0:0,0:0:33:0,0,0	0/0:0,0:0:33:0,0,0	0/0:0,0:0:33:0,0,0	0/0:0,0:0:33:0,0,0	0/0:0,0:0:33:0,0,0	0/0:0,0:0:33:0,0,0	0/0:0,0:0:33:0,0,0	0/0:0,0:0:33:0,0,0	0/0:0,0:0:33:0,0,0	0/0:0,0:0:33:0,0,0	0/0:0,0:0:33:0,0,0	0/0:0,0:0:33:0,0,0	0/0:0,0:0:33:0,0,0	0/0:0,0:0:33:0,0,0	0/0:0,0:0:33:0,0,0	0/1:0,0:0:33:0,0,0	0/0:0,0:0:33:0,0,0	0/1:0,0:0:33:0,0,0	0/0:0,0:0:33:0,0,0	0/0:0,0:0:33:0,0,0	0/0:0,0:0:33:0,0,0	0/0:0,0:0:33:0,0,0	0/0:0,0:0:33:0,0,0	0/0:0,0:0:33:0,0,0	0/1:0,0:0:33:0,0,0	0/0:0,0:0:33:0,0,0	0/0:0,0:0:33:0,0,0	0/1:0,0:0:33:0,0,0	0/0:0,0:0:33:0,0,0	0/0:0,0:0:33:0,0,0	0/0:0,0:0:33:0,0,0	0/0:0,0:0:33:0,0,0	0/0:0,0:0:33:0,0,0	0/0:0,0:0:33:0,0,0	0/0:0,0:0:33:0,0,0	0/0:0,0:0:33:0,0,0	0/0:0,0:0:33:0,0,0	0/0:0,0:0:33:0,0,0	0/0:0,0:0:33:0,0,0	0/1:0,0:0:33:0,0,0	0/0:0,0:0:33:0,0,0	0/1:0,0:0:33:0,0,0	0/0:0,0:0:33:0,0,0	0/1:0,0:0:33:0,0,0	0/1:0,0:0:33:0,0,0	0/1:0,0:0:33:0,0,0	0/0:0,0:0:33:0,0,0	1/1:0,0:0:33:0,0,0	0/0:0,0:0:33:0,0,0	0/0:0,0:0:33:0,0,0	0/0:0,0:0:33:0,0,0	0/1:0,0:0:33:0,0,0	0/1:0,0:0:33:0,0,0	0/1:0,0:0:33:0,0,0	0/1:0,0:0:33:0,0,0	0/0:0,0:0:33:0,0,0	0/1:0,0:0:33:0,0,0	1/1:0,0:0:33:0,0,0	0/1:0,0:0:33:0,0,0	0/0:0,0:0:33:0,0,0	0/0:0,0:0:33:0,0,0	0/0:0,0:0:33:0,0,0	0/0:0,0:0:33:0,0,0	0/0:0,0:0:33:0,0,0	0/1:0,0:0:33:0,0,0	0/0:0,0:0:33:0,0,0	0/0:0,0:0:33:0,0,0	0/0:0,0:0:33:0,0,0	0/0:0,0:0:33:0,0,0	0/1:0,0:0:33:0,0,0	0/0:0,0:0:33:0,0,0	0/0:0,0:0:33:0,0,0	0/0:0,0:0:33:0,0,0	0/0:0,0:0:33:0,0,0	0/0:0,0:0:33:0,0,0	0/0:0,0:0:33:0,0,0	0/0:0,0:0:33:0,0,0	0/0:0,0:0:33:0,0,0	0/0:0,0:0:33:0,0,0	0/1:0,0:0:33:0,0,0	0/1:0,0:0:33:0,0,0	0/0:0,0:0:33:0,0,0	0/1:0,0:0:33:0,0,0	0/1:0,0:0:33:0,0,0	0/1:0,0:0:33:0,0,0	0/0:0,0:0:33:0,0,0	0/0:0,0:0:33:0,0,0	0/0:0,0:0:33:0,0,0	0/0:0,0:0:33:0,0,0	0/0:0,0:0:33:0,0,0	0/0:0,0:0:33:0,0,0	0/0:0,0:0:33:0,0,0	0/0:0,0:0:33:0,0,0	0/0:0,0:0:33:0,0,0	0/0:0,0:0:33:0,0,0	0/0:0,0:0:33:0,0,0	0/1:0,0:0:33:0,0,0	0/0:0,0:0:33:0,0,0	0/0:0,0:0:33:0,0,0	0/0:0,0:0:33:0,0,0	0/0:0,0:0:33:0,0,0	0/0:0,0:0:33:0,0,0	0/0:0,0:0:33:0,0,0	0/0:0,0:0:33:0,0,0	0/0:0,0:0:33:0,0,0	0/0:0,0:0:33:0,0,0	0/0:0,0:0:33:0,0,0	0/0:0,0:0:33:0,0,0	0/0:0,0:0:33:0,0,0	0/0:0,0:0:33:0,0,0	0/0:0,0:0:33:0,0,0	0/0:0,0:0:33:0,0,0	0/0:0,0:0:33:0,0,0	0/1:0,0:0:33:0,0,0	0/0:0,0:0:33:0,0,0	0/0:0,0:0:33:0,0,0	0/1:0,0:0:33:0,0,0	0/0:0,0:0:33:0,0,0	0/0:0,0:0:33:0,0,0	0/0:0,0:0:33:0,0,0	0/0:0,0:0:33:0,0,0	0/0:0,0:0:33:0,0,0	0/0:0,0:0:33:0,0,0	0/0:0,0:0:33:0,0,0	0/0:0,0:0:33:0,0,0	0/1:0,0:0:33:0,0,0	0/0:0,0:0:33:0,0,0	0/0:0,0:0:33:0,0,0	0/0:0,0:0:33:0,0,0	0/1:0,0:0:33:0,0,0	0/0:0,0:0:33:0,0,0	0/0:0,0:0:33:0,0,0	0/0:0,0:0:33:0,0,0	0/0:0,0:0:33:0,0,0	0/0:0,0:0:33:0,0,0	0/0:0,0:0:33:0,0,0	0/0:0,0:0:33:0,0,0	0/0:0,0:0:33:0,0,0	0/0:0,0:0:33:0,0,0	0/0:0,0:0:33:0,0,0	0/0:0,0:0:33:0,0,0	0/1:0,0:0:33:0,0,0	0/0:0,0:0:33:0,0,0	0/0:0,0:0:33:0,0,0	0/1:0,0:0:33:0,0,0	0/0:0,0:0:33:0,0,0	0/1:0,0:0:33:0,0,0	0/0:0,0:0:33:0,0,0	0/0:0,0:0:33:0,0,0	0/0:0,0:0:33:0,0,0	0/0:0,0:0:33:0,0,0	0/0:0,0:0:33:0,0,0	0/0:0,0:0:33:0,0,0	0/0:0,0:0:33:0,0,0	0/0:0,0:0:33:0,0,0	0/0:0,0:0:33:0,0,0	0/0:0,0:0:33:0,0,0	0/1:0,0:0:33:0,0,0	0/1:0,0:0:33:0,0,0	0/0:0,0:0:33:0,0,0	0/1:0,0:0:33:0,0,0	./.:0,0:0	0/0:0,0:0:33:0,0,0	0/1:0,0:0:33:0,0,0	0/0:0,0:0:33:0,0,0	1/1:0,0:0:33:0,0,0	0/1:0,0:0:33:0,0,0	0/0:0,0:0:33:0,0,0	1/1:0,0:0:33:0,0,0	./.:0,0:0	0/0:0,0:0:33:0,0,0	0/0:0,0:0:33:0,0,0	0/0:0,0:0:33:0,0,0	0/1:0,0:0:33:0,0,0	0/0:0,0:0:33:0,0,0	0/0:0,0:0:33:0,0,0	0/0:0,0:0:33:0,0,0	0/0:0,0:0:33:0,0,0	0/0:0,0:0:33:0,0,0	0/0:0,0:0:33:0,0,0	0/0:0,0:0:33:0,0,0	0/0:0,0:0:33:0,0,0	0/1:0,0:0:33:0,0,0	0/0:0,0:0:33:0,0,0	0/0:0,0:0:33:0,0,0	0/0:0,0:0:33:0,0,0	0/0:0,0:0:33:0,0,0	0/1:0,0:0:33:0,0,0	0/1:0,0:0:33:0,0,0	0/0:0,0:0:33:0,0,0	0/0:0,0:0:33:0,0,0	0/0:0,0:0:33:0,0,0	0/0:0,0:0:33:0,0,0	0/0:0,0:0:33:0,0,0	0/1:0,0:0:33:0,0,0	0/0:0,0:0:33:0,0,0	0/0:0,0:0:33:0,0,0	0/0:0,0:0:33:0,0,0	0/0:0,0:0:33:0,0,0	0/0:0,0:0:33:0,0,0	0/0:0,0:0:33:0,0,0	0/0:0,0:0:33:0,0,0	0/0:0,0:0:33:0,0,0	0/0:0,0:0:33:0,0,0	0/0:0,0:0:33:0,0,0	0/0:0,0:0:33:0,0,0	0/1:0,0:0:33:0,0,0	0/0:0,0:0:33:0,0,0	0/0:0,0:0:33:0,0,0	0/0:0,0:0:33:0,0,0
NW_016017455.1	3172502	SNW_016017455.1_3172502	C	T	.	PASS	ANN=T|synonymous_variant|LOW|LOC108003529|gene208|transcript|rna380|Coding|3/3|c.600G>A|p.Val200Val|600/1049|600/621|200/206||;DP=0	GT:AD:DP:GQ:PL	0/0:0,0:0:33:0,0,0	0/0:0,0:0:33:0,0,0	0/0:0,0:0:33:0,0,0	0/0:0,0:0:33:0,0,0	0/0:0,0:0:33:0,0,0	0/0:0,0:0:33:0,0,0	0/0:0,0:0:33:0,0,0	0/0:0,0:0:33:0,0,0	0/0:0,0:0:33:0,0,0	0/0:0,0:0:33:0,0,0	0/0:0,0:0:33:0,0,0	0/0:0,0:0:33:0,0,0	0/0:0,0:0:33:0,0,0	0/0:0,0:0:33:0,0,0	0/0:0,0:0:33:0,0,0	0/0:0,0:0:33:0,0,0	0/0:0,0:0:33:0,0,0	0/0:0,0:0:33:0,0,0	0/0:0,0:0:33:0,0,0	0/0:0,0:0:33:0,0,0	0/0:0,0:0:33:0,0,0	0/0:0,0:0:33:0,0,0	0/0:0,0:0:33:0,0,0	0/0:0,0:0:33:0,0,0	0/0:0,0:0:33:0,0,0	0/0:0,0:0:33:0,0,0	0/0:0,0:0:33:0,0,0	0/0:0,0:0:33:0,0,0	0/0:0,0:0:33:0,0,0	0/0:0,0:0:33:0,0,0	0/0:0,0:0:33:0,0,0	0/0:0,0:0:33:0,0,0	0/0:0,0:0:33:0,0,0	0/0:0,0:0:33:0,0,0	0/0:0,0:0:33:0,0,0	0/0:0,0:0:33:0,0,0	0/0:0,0:0:33:0,0,0	0/0:0,0:0:33:0,0,0	0/0:0,0:0:33:0,0,0	0/0:0,0:0:33:0,0,0	0/0:0,0:0:33:0,0,0	0/1:0,0:0:33:0,0,0	0/0:0,0:0:33:0,0,0	0/0:0,0:0:33:0,0,0	0/1:0,0:0:33:0,0,0	0/1:0,0:0:33:0,0,0	0/0:0,0:0:33:0,0,0	0/0:0,0:0:33:0,0,0	0/0:0,0:0:33:0,0,0	0/0:0,0:0:33:0,0,0	0/0:0,0:0:33:0,0,0	0/0:0,0:0:33:0,0,0	0/0:0,0:0:33:0,0,0	0/0:0,0:0:33:0,0,0	0/0:0,0:0:33:0,0,0	0/0:0,0:0:33:0,0,0	0/0:0,0:0:33:0,0,0	0/0:0,0:0:33:0,0,0	0/0:0,0:0:33:0,0,0	0/0:0,0:0:33:0,0,0	0/0:0,0:0:33:0,0,0	0/0:0,0:0:33:0,0,0	0/0:0,0:0:33:0,0,0	0/0:0,0:0:33:0,0,0	0/0:0,0:0:33:0,0,0	0/0:0,0:0:33:0,0,0	0/0:0,0:0:33:0,0,0	0/0:0,0:0:33:0,0,0	0/0:0,0:0:33:0,0,0	0/0:0,0:0:33:0,0,0	0/0:0,0:0:33:0,0,0	0/0:0,0:0:33:0,0,0	0/0:0,0:0:33:0,0,0	0/0:0,0:0:33:0,0,0	0/0:0,0:0:33:0,0,0	0/0:0,0:0:33:0,0,0	0/0:0,0:0:33:0,0,0	0/0:0,0:0:33:0,0,0	0/0:0,0:0:33:0,0,0	0/0:0,0:0:33:0,0,0	0/1:0,0:0:33:0,0,0	0/0:0,0:0:33:0,0,0	0/0:0,0:0:33:0,0,0	0/0:0,0:0:33:0,0,0	0/1:0,0:0:33:0,0,0	0/0:0,0:0:33:0,0,0	0/1:0,0:0:33:0,0,0	0/0:0,0:0:33:0,0,0	0/0:0,0:0:33:0,0,0	0/0:0,0:0:33:0,0,0	0/0:0,0:0:33:0,0,0	0/0:0,0:0:33:0,0,0	0/0:0,0:0:33:0,0,0	0/0:0,0:0:33:0,0,0	0/1:0,0:0:33:0,0,0	0/0:0,0:0:33:0,0,0	0/0:0,0:0:33:0,0,0	0/0:0,0:0:33:0,0,0	0/0:0,0:0:33:0,0,0	0/1:0,0:0:33:0,0,0	0/0:0,0:0:33:0,0,0	0/0:0,0:0:33:0,0,0	0/0:0,0:0:33:0,0,0	0/0:0,0:0:33:0,0,0	0/0:0,0:0:33:0,0,0	0/0:0,0:0:33:0,0,0	0/0:0,0:0:33:0,0,0	0/0:0,0:0:33:0,0,0	0/0:0,0:0:33:0,0,0	0/0:0,0:0:33:0,0,0	0/0:0,0:0:33:0,0,0	0/0:0,0:0:33:0,0,0	0/0:0,0:0:33:0,0,0	0/0:0,0:0:33:0,0,0	0/0:0,0:0:33:0,0,0	0/0:0,0:0:33:0,0,0	0/0:0,0:0:33:0,0,0	0/0:0,0:0:33:0,0,0	0/0:0,0:0:33:0,0,0	0/1:0,0:0:33:0,0,0	1/1:0,0:0:33:0,0,0	0/0:0,0:0:33:0,0,0	0/1:0,0:0:33:0,0,0	0/0:0,0:0:33:0,0,0	0/1:0,0:0:33:0,0,0	0/1:0,0:0:33:0,0,0	0/0:0,0:0:33:0,0,0	1/1:0,0:0:33:0,0,0	0/1:0,0:0:33:0,0,0	0/1:0,0:0:33:0,0,0	1/1:0,0:0:33:0,0,0	0/1:0,0:0:33:0,0,0	0/1:0,0:0:33:0,0,0	0/1:0,0:0:33:0,0,0	1/1:0,0:0:33:0,0,0	0/0:0,0:0:33:0,0,0	0/0:0,0:0:33:0,0,0	0/0:0,0:0:33:0,0,0	0/0:0,0:0:33:0,0,0	0/1:0,0:0:33:0,0,0	0/1:0,0:0:33:0,0,0	0/1:0,0:0:33:0,0,0	0/0:0,0:0:33:0,0,0	0/0:0,0:0:33:0,0,0	0/1:0,0:0:33:0,0,0	0/0:0,0:0:33:0,0,0	0/0:0,0:0:33:0,0,0	0/0:0,0:0:33:0,0,0	0/0:0,0:0:33:0,0,0	0/0:0,0:0:33:0,0,0	0/0:0,0:0:33:0,0,0	0/0:0,0:0:33:0,0,0	0/0:0,0:0:33:0,0,0	0/0:0,0:0:33:0,0,0	0/0:0,0:0:33:0,0,0	0/0:0,0:0:33:0,0,0	0/0:0,0:0:33:0,0,0	0/0:0,0:0:33:0,0,0	0/0:0,0:0:33:0,0,0	0/0:0,0:0:33:0,0,0	0/0:0,0:0:33:0,0,0	0/0:0,0:0:33:0,0,0	0/0:0,0:0:33:0,0,0	0/0:0,0:0:33:0,0,0	0/0:0,0:0:33:0,0,0	0/1:0,0:0:33:0,0,0	0/0:0,0:0:33:0,0,0	0/0:0,0:0:33:0,0,0	0/0:0,0:0:33:0,0,0	0/0:0,0:0:33:0,0,0	0/0:0,0:0:33:0,0,0	0/0:0,0:0:33:0,0,0	0/1:0,0:0:33:0,0,0	0/0:0,0:0:33:0,0,0	0/0:0,0:0:33:0,0,0	0/0:0,0:0:33:0,0,0	0/0:0,0:0:33:0,0,0	0/0:0,0:0:33:0,0,0	0/0:0,0:0:33:0,0,0	0/0:0,0:0:33:0,0,0	0/0:0,0:0:33:0,0,0	0/0:0,0:0:33:0,0,0	0/0:0,0:0:33:0,0,0	0/0:0,0:0:33:0,0,0	0/0:0,0:0:33:0,0,0	0/0:0,0:0:33:0,0,0	0/0:0,0:0:33:0,0,0	0/0:0,0:0:33:0,0,0	0/0:0,0:0:33:0,0,0	0/0:0,0:0:33:0,0,0	0/0:0,0:0:33:0,0,0	0/0:0,0:0:33:0,0,0	0/0:0,0:0:33:0,0,0	0/0:0,0:0:33:0,0,0	0/0:0,0:0:33:0,0,0	0/0:0,0:0:33:0,0,0	0/0:0,0:0:33:0,0,0	0/0:0,0:0:33:0,0,0	0/0:0,0:0:33:0,0,0	0/0:0,0:0:33:0,0,0	0/0:0,0:0:33:0,0,0	0/0:0,0:0:33:0,0,0	0/0:0,0:0:33:0,0,0	0/0:0,0:0:33:0,0,0	0/0:0,0:0:33:0,0,0	0/0:0,0:0:33:0,0,0	0/0:0,0:0:33:0,0,0	0/0:0,0:0:33:0,0,0	0/0:0,0:0:33:0,0,0	0/0:0,0:0:33:0,0,0	0/0:0,0:0:33:0,0,0	0/0:0,0:0:33:0,0,0	0/0:0,0:0:33:0,0,0	0/0:0,0:0:33:0,0,0	0/0:0,0:0:33:0,0,0	0/0:0,0:0:33:0,0,0	0/0:0,0:0:33:0,0,0	0/0:0,0:0:33:0,0,0	0/0:0,0:0:33:0,0,0	0/0:0,0:0:33:0,0,0	0/0:0,0:0:33:0,0,0	0/0:0,0:0:33:0,0,0	0/0:0,0:0:33:0,0,0	0/0:0,0:0:33:0,0,0	0/0:0,0:0:33:0,0,0	0/0:0,0:0:33:0,0,0	0/0:0,0:0:33:0,0,0	0/0:0,0:0:33:0,0,0	0/0:0,0:0:33:0,0,0	0/1:0,0:0:33:0,0,0	./.:0,0:0	0/0:0,0:0:33:0,0,0	0/0:0,0:0:33:0,0,0	0/0:0,0:0:33:0,0,0	0/0:0,0:0:33:0,0,0	0/0:0,0:0:33:0,0,0	0/0:0,0:0:33:0,0,0	0/0:0,0:0:33:0,0,0	0/0:0,0:0:33:0,0,0	0/0:0,0:0:33:0,0,0	0/0:0,0:0:33:0,0,0	0/0:0,0:0:33:0,0,0	0/0:0,0:0:33:0,0,0
NW_016017455.1	3291857	SNW_016017455.1_3291857	C	A	.	PASS	ANN=A|intergenic_region|MODIFIER|LOC108003596-LOC108003579|gene220-gene221|intergenic_region|gene220-gene221|||||||||;DP=0	GT:AD:DP:GQ:PL	1/1:0,0:0:33:0,0,0	1/1:0,0:0:33:0,0,0	1/1:0,0:0:33:0,0,0	1/1:0,0:0:33:0,0,0	1/1:0,0:0:33:0,0,0	1/1:0,0:0:33:0,0,0	1/1:0,0:0:33:0,0,0	1/1:0,0:0:33:0,0,0	1/1:0,0:0:33:0,0,0	1/1:0,0:0:33:0,0,0	1/1:0,0:0:33:0,0,0	1/1:0,0:0:33:0,0,0	1/1:0,0:0:33:0,0,0	1/1:0,0:0:33:0,0,0	1/1:0,0:0:33:0,0,0	1/1:0,0:0:33:0,0,0	1/1:0,0:0:33:0,0,0	1/1:0,0:0:33:0,0,0	1/1:0,0:0:33:0,0,0	1/1:0,0:0:33:0,0,0	1/1:0,0:0:33:0,0,0	1/1:0,0:0:33:0,0,0	1/1:0,0:0:33:0,0,0	1/1:0,0:0:33:0,0,0	1/1:0,0:0:33:0,0,0	1/1:0,0:0:33:0,0,0	1/1:0,0:0:33:0,0,0	1/1:0,0:0:33:0,0,0	1/1:0,0:0:33:0,0,0	1/1:0,0:0:33:0,0,0	1/1:0,0:0:33:0,0,0	1/1:0,0:0:33:0,0,0	1/1:0,0:0:33:0,0,0	0/1:0,0:0:33:0,0,0	./.:0,0:0	1/1:0,0:0:33:0,0,0	1/1:0,0:0:33:0,0,0	1/1:0,0:0:33:0,0,0	./.:0,0:0	1/1:0,0:0:33:0,0,0	1/1:0,0:0:33:0,0,0	1/1:0,0:0:33:0,0,0	1/1:0,0:0:33:0,0,0	1/1:0,0:0:33:0,0,0	1/1:0,0:0:33:0,0,0	1/1:0,0:0:33:0,0,0	1/1:0,0:0:33:0,0,0	1/1:0,0:0:33:0,0,0	1/1:0,0:0:33:0,0,0	0/1:0,0:0:33:0,0,0	1/1:0,0:0:33:0,0,0	0/1:0,0:0:33:0,0,0	0/1:0,0:0:33:0,0,0	0/1:0,0:0:33:0,0,0	./.:0,0:0	./.:0,0:0	./.:0,0:0	1/1:0,0:0:33:0,0,0	1/1:0,0:0:33:0,0,0	1/1:0,0:0:33:0,0,0	1/1:0,0:0:33:0,0,0	1/1:0,0:0:33:0,0,0	1/1:0,0:0:33:0,0,0	1/1:0,0:0:33:0,0,0	1/1:0,0:0:33:0,0,0	1/1:0,0:0:33:0,0,0	1/1:0,0:0:33:0,0,0	1/1:0,0:0:33:0,0,0	1/1:0,0:0:33:0,0,0	1/1:0,0:0:33:0,0,0	1/1:0,0:0:33:0,0,0	1/1:0,0:0:33:0,0,0	0/1:0,0:0:33:0,0,0	0/1:0,0:0:33:0,0,0	1/1:0,0:0:33:0,0,0	0/1:0,0:0:33:0,0,0	0/1:0,0:0:33:0,0,0	1/1:0,0:0:33:0,0,0	1/1:0,0:0:33:0,0,0	1/1:0,0:0:33:0,0,0	1/1:0,0:0:33:0,0,0	1/1:0,0:0:33:0,0,0	1/1:0,0:0:33:0,0,0	1/1:0,0:0:33:0,0,0	1/1:0,0:0:33:0,0,0	0/1:0,0:0:33:0,0,0	1/1:0,0:0:33:0,0,0	1/1:0,0:0:33:0,0,0	1/1:0,0:0:33:0,0,0	1/1:0,0:0:33:0,0,0	1/1:0,0:0:33:0,0,0	1/1:0,0:0:33:0,0,0	1/1:0,0:0:33:0,0,0	1/1:0,0:0:33:0,0,0	0/1:0,0:0:33:0,0,0	1/1:0,0:0:33:0,0,0	1/1:0,0:0:33:0,0,0	1/1:0,0:0:33:0,0,0	1/1:0,0:0:33:0,0,0	1/1:0,0:0:33:0,0,0	1/1:0,0:0:33:0,0,0	1/1:0,0:0:33:0,0,0	1/1:0,0:0:33:0,0,0	1/1:0,0:0:33:0,0,0	1/1:0,0:0:33:0,0,0	1/1:0,0:0:33:0,0,0	1/1:0,0:0:33:0,0,0	1/1:0,0:0:33:0,0,0	1/1:0,0:0:33:0,0,0	1/1:0,0:0:33:0,0,0	1/1:0,0:0:33:0,0,0	0/0:0,0:0:33:0,0,0	1/1:0,0:0:33:0,0,0	0/1:0,0:0:33:0,0,0	0/0:0,0:0:33:0,0,0	0/1:0,0:0:33:0,0,0	1/1:0,0:0:33:0,0,0	1/1:0,0:0:33:0,0,0	0/0:0,0:0:33:0,0,0	1/1:0,0:0:33:0,0,0	1/1:0,0:0:33:0,0,0	1/1:0,0:0:33:0,0,0	1/1:0,0:0:33:0,0,0	1/1:0,0:0:33:0,0,0	1/1:0,0:0:33:0,0,0	1/1:0,0:0:33:0,0,0	1/1:0,0:0:33:0,0,0	1/1:0,0:0:33:0,0,0	0/1:0,0:0:33:0,0,0	1/1:0,0:0:33:0,0,0	1/1:0,0:0:33:0,0,0	0/0:0,0:0:33:0,0,0	1/1:0,0:0:33:0,0,0	0/1:0,0:0:33:0,0,0	1/1:0,0:0:33:0,0,0	1/1:0,0:0:33:0,0,0	./.:0,0:0	./.:0,0:0	0/1:0,0:0:33:0,0,0	1/1:0,0:0:33:0,0,0	0/1:0,0:0:33:0,0,0	./.:0,0:0	1/1:0,0:0:33:0,0,0	1/1:0,0:0:33:0,0,0	1/1:0,0:0:33:0,0,0	./.:0,0:0	0/1:0,0:0:33:0,0,0	1/1:0,0:0:33:0,0,0	1/1:0,0:0:33:0,0,0	./.:0,0:0	./.:0,0:0	1/1:0,0:0:33:0,0,0	1/1:0,0:0:33:0,0,0	1/1:0,0:0:33:0,0,0	1/1:0,0:0:33:0,0,0	1/1:0,0:0:33:0,0,0	1/1:0,0:0:33:0,0,0	1/1:0,0:0:33:0,0,0	0/1:0,0:0:33:0,0,0	1/1:0,0:0:33:0,0,0	1/1:0,0:0:33:0,0,0	1/1:0,0:0:33:0,0,0	1/1:0,0:0:33:0,0,0	0/1:0,0:0:33:0,0,0	1/1:0,0:0:33:0,0,0	0/1:0,0:0:33:0,0,0	1/1:0,0:0:33:0,0,0	1/1:0,0:0:33:0,0,0	1/1:0,0:0:33:0,0,0	0/1:0,0:0:33:0,0,0	1/1:0,0:0:33:0,0,0	0/1:0,0:0:33:0,0,0	0/1:0,0:0:33:0,0,0	./.:0,0:0	0/1:0,0:0:33:0,0,0	1/1:0,0:0:33:0,0,0	1/1:0,0:0:33:0,0,0	1/1:0,0:0:33:0,0,0	1/1:0,0:0:33:0,0,0	1/1:0,0:0:33:0,0,0	./.:0,0:0	1/1:0,0:0:33:0,0,0	1/1:0,0:0:33:0,0,0	0/1:0,0:0:33:0,0,0	0/1:0,0:0:33:0,0,0	1/1:0,0:0:33:0,0,0	./.:0,0:0	0/1:0,0:0:33:0,0,0	1/1:0,0:0:33:0,0,0	0/0:0,0:0:33:0,0,0	./.:0,0:0	1/1:0,0:0:33:0,0,0	./.:0,0:0	./.:0,0:0	./.:0,0:0	1/1:0,0:0:33:0,0,0	1/1:0,0:0:33:0,0,0	1/1:0,0:0:33:0,0,0	0/1:0,0:0:33:0,0,0	1/1:0,0:0:33:0,0,0	1/1:0,0:0:33:0,0,0	1/1:0,0:0:33:0,0,0	1/1:0,0:0:33:0,0,0	1/1:0,0:0:33:0,0,0	1/1:0,0:0:33:0,0,0	1/1:0,0:0:33:0,0,0	1/1:0,0:0:33:0,0,0	0/1:0,0:0:33:0,0,0	1/1:0,0:0:33:0,0,0	1/1:0,0:0:33:0,0,0	1/1:0,0:0:33:0,0,0	1/1:0,0:0:33:0,0,0	1/1:0,0:0:33:0,0,0	0/1:0,0:0:33:0,0,0	1/1:0,0:0:33:0,0,0	1/1:0,0:0:33:0,0,0	1/1:0,0:0:33:0,0,0	1/1:0,0:0:33:0,0,0	1/1:0,0:0:33:0,0,0	0/1:0,0:0:33:0,0,0	0/1:0,0:0:33:0,0,0	0/0:0,0:0:33:0,0,0	1/1:0,0:0:33:0,0,0	./.:0,0:0	1/1:0,0:0:33:0,0,0	1/1:0,0:0:33:0,0,0	1/1:0,0:0:33:0,0,0	0/1:0,0:0:33:0,0,0	1/1:0,0:0:33:0,0,0	1/1:0,0:0:33:0,0,0	1/1:0,0:0:33:0,0,0	1/1:0,0:0:33:0,0,0	1/1:0,0:0:33:0,0,0	1/1:0,0:0:33:0,0,0	1/1:0,0:0:33:0,0,0	1/1:0,0:0:33:0,0,0	1/1:0,0:0:33:0,0,0	1/1:0,0:0:33:0,0,0	1/1:0,0:0:33:0,0,0	1/1:0,0:0:33:0,0,0	1/1:0,0:0:33:0,0,0	1/1:0,0:0:33:0,0,0	1/1:0,0:0:33:0,0,0
NW_016017455.1	3365959	SNW_016017455.1_3365959	C	T	.	PASS	ANN=T|intron_variant|MODIFIER|LOC108003935|gene226|transcript|rna408|Coding|2/12|c.-160+19695C>T||||||,T|intron_variant|MODIFIER|LOC108003935|gene226|transcript|rna409|Coding|2/12|c.-160+19695C>T||||||,T|intron_variant|MODIFIER|LOC108003935|gene226|transcript|rna410|Coding|2/12|c.-160+19695C>T||||||;DP=0	GT:AD:DP:GQ:PL	0/0:0,0:0:33:0,0,0	0/0:0,0:0:33:0,0,0	./.:0,0:0	0/0:0,0:0:33:0,0,0	0/0:0,0:0:33:0,0,0	0/0:0,0:0:33:0,0,0	./.:0,0:0	0/1:0,0:0:33:0,0,0	0/0:0,0:0:33:0,0,0	0/0:0,0:0:33:0,0,0	0/0:0,0:0:33:0,0,0	0/0:0,0:0:33:0,0,0	0/0:0,0:0:33:0,0,0	0/0:0,0:0:33:0,0,0	0/0:0,0:0:33:0,0,0	0/0:0,0:0:33:0,0,0	0/0:0,0:0:33:0,0,0	0/0:0,0:0:33:0,0,0	0/0:0,0:0:33:0,0,0	0/0:0,0:0:33:0,0,0	0/0:0,0:0:33:0,0,0	0/0:0,0:0:33:0,0,0	0/0:0,0:0:33:0,0,0	0/0:0,0:0:33:0,0,0	0/0:0,0:0:33:0,0,0	0/0:0,0:0:33:0,0,0	0/0:0,0:0:33:0,0,0	0/0:0,0:0:33:0,0,0	0/0:0,0:0:33:0,0,0	0/0:0,0:0:33:0,0,0	0/0:0,0:0:33:0,0,0	0/0:0,0:0:33:0,0,0	0/0:0,0:0:33:0,0,0	0/0:0,0:0:33:0,0,0	0/0:0,0:0:33:0,0,0	0/0:0,0:0:33:0,0,0	0/0:0,0:0:33:0,0,0	0/0:0,0:0:33:0,0,0	0/0:0,0:0:33:0,0,0	0/0:0,0:0:33:0,0,0	0/0:0,0:0:33:0,0,0	0/0:0,0:0:33:0,0,0	0/0:0,0:0:33:0,0,0	0/0:0,0:0:33:0,0,0	0/0:0,0:0:33:0,0,0	0/0:0,0:0:33:0,0,0	0/0:0,0:0:33:0,0,0	0/0:0,0:0:33:0,0,0	0/0:0,0:0:33:0,0,0	0/0:0,0:0:33:0,0,0	0/1:0,0:0:33:0,0,0	0/0:0,0:0:33:0,0,0	0/0:0,0:0:33:0,0,0	0/0:0,0:0:33:0,0,0	0/0:0,0:0:33:0,0,0	0/0:0,0:0:33:0,0,0	0/0:0,0:0:33:0,0,0	0/0:0,0:0:33:0,0,0	0/1:0,0:0:33:0,0,0	0/1:0,0:0:33:0,0,0	0/1:0,0:0:33:0,0,0	0/1:0,0:0:33:0,0,0	0/1:0,0:0:33:0,0,0	0/1:0,0:0:33:0,0,0	1/1:0,0:0:33:0,0,0	1/1:0,0:0:33:0,0,0	0/1:0,0:0:33:0,0,0	1/1:0,0:0:33:0,0,0	1/1:0,0:0:33:0,0,0	0/1:0,0:0:33:0,0,0	0/1:0,0:0:33:0,0,0	1/1:0,0:0:33:0,0,0	0/0:0,0:0:33:0,0,0	0/0:0,0:0:33:0,0,0	0/0:0,0:0:33:0,0,0	0/0:0,0:0:33:0,0,0	0/0:0,0:0:33:0,0,0	0/0:0,0:0:33:0,0,0	0/0:0,0:0:33:0,0,0	0/0:0,0:0:33:0,0,0	0/0:0,0:0:33:0,0,0	0/0:0,0:0:33:0,0,0	0/0:0,0:0:33:0,0,0	0/0:0,0:0:33:0,0,0	0/0:0,0:0:33:0,0,0	0/0:0,0:0:33:0,0,0	0/0:0,0:0:33:0,0,0	0/0:0,0:0:33:0,0,0	0/0:0,0:0:33:0,0,0	0/0:0,0:0:33:0,0,0	0/0:0,0:0:33:0,0,0	0/0:0,0:0:33:0,0,0	0/0:0,0:0:33:0,0,0	0/0:0,0:0:33:0,0,0	0/0:0,0:0:33:0,0,0	0/0:0,0:0:33:0,0,0	0/0:0,0:0:33:0,0,0	0/0:0,0:0:33:0,0,0	0/0:0,0:0:33:0,0,0	0/0:0,0:0:33:0,0,0	0/0:0,0:0:33:0,0,0	0/0:0,0:0:33:0,0,0	0/0:0,0:0:33:0,0,0	0/0:0,0:0:33:0,0,0	0/0:0,0:0:33:0,0,0	0/0:0,0:0:33:0,0,0	0/0:0,0:0:33:0,0,0	0/0:0,0:0:33:0,0,0	0/0:0,0:0:33:0,0,0	0/0:0,0:0:33:0,0,0	0/0:0,0:0:33:0,0,0	0/1:0,0:0:33:0,0,0	1/1:0,0:0:33:0,0,0	1/1:0,0:0:33:0,0,0	0/1:0,0:0:33:0,0,0	1/1:0,0:0:33:0,0,0	1/1:0,0:0:33:0,0,0	1/1:0,0:0:33:0,0,0	0/1:0,0:0:33:0,0,0	0/0:0,0:0:33:0,0,0	0/0:0,0:0:33:0,0,0	0/0:0,0:0:33:0,0,0	0/0:0,0:0:33:0,0,0	0/0:0,0:0:33:0,0,0	0/0:0,0:0:33:0,0,0	0/0:0,0:0:33:0,0,0	0/0:0,0:0:33:0,0,0	0/0:0,0:0:33:0,0,0	0/1:0,0:0:33:0,0,0	0/0:0,0:0:33:0,0,0	0/0:0,0:0:33:0,0,0	0/1:0,0:0:33:0,0,0	0/1:0,0:0:33:0,0,0	0/0:0,0:0:33:0,0,0	0/0:0,0:0:33:0,0,0	0/0:0,0:0:33:0,0,0	0/1:0,0:0:33:0,0,0	0/1:0,0:0:33:0,0,0	1/1:0,0:0:33:0,0,0	0/0:0,0:0:33:0,0,0	1/1:0,0:0:33:0,0,0	0/1:0,0:0:33:0,0,0	0/1:0,0:0:33:0,0,0	0/0:0,0:0:33:0,0,0	0/0:0,0:0:33:0,0,0	0/0:0,0:0:33:0,0,0	0/0:0,0:0:33:0,0,0	0/0:0,0:0:33:0,0,0	0/0:0,0:0:33:0,0,0	0/0:0,0:0:33:0,0,0	0/0:0,0:0:33:0,0,0	0/0:0,0:0:33:0,0,0	0/0:0,0:0:33:0,0,0	0/0:0,0:0:33:0,0,0	0/0:0,0:0:33:0,0,0	0/0:0,0:0:33:0,0,0	0/0:0,0:0:33:0,0,0	0/0:0,0:0:33:0,0,0	0/0:0,0:0:33:0,0,0	0/0:0,0:0:33:0,0,0	0/0:0,0:0:33:0,0,0	0/0:0,0:0:33:0,0,0	0/0:0,0:0:33:0,0,0	0/0:0,0:0:33:0,0,0	0/0:0,0:0:33:0,0,0	0/0:0,0:0:33:0,0,0	0/0:0,0:0:33:0,0,0	0/0:0,0:0:33:0,0,0	0/0:0,0:0:33:0,0,0	0/0:0,0:0:33:0,0,0	0/0:0,0:0:33:0,0,0	0/0:0,0:0:33:0,0,0	0/0:0,0:0:33:0,0,0	0/0:0,0:0:33:0,0,0	0/0:0,0:0:33:0,0,0	0/0:0,0:0:33:0,0,0	0/0:0,0:0:33:0,0,0	0/0:0,0:0:33:0,0,0	0/0:0,0:0:33:0,0,0	0/0:0,0:0:33:0,0,0	0/0:0,0:0:33:0,0,0	0/0:0,0:0:33:0,0,0	0/0:0,0:0:33:0,0,0	0/0:0,0:0:33:0,0,0	0/0:0,0:0:33:0,0,0	0/0:0,0:0:33:0,0,0	0/0:0,0:0:33:0,0,0	0/0:0,0:0:33:0,0,0	0/0:0,0:0:33:0,0,0	0/0:0,0:0:33:0,0,0	0/0:0,0:0:33:0,0,0	0/0:0,0:0:33:0,0,0	0/0:0,0:0:33:0,0,0	0/0:0,0:0:33:0,0,0	0/0:0,0:0:33:0,0,0	0/0:0,0:0:33:0,0,0	0/0:0,0:0:33:0,0,0	0/0:0,0:0:33:0,0,0	0/0:0,0:0:33:0,0,0	0/0:0,0:0:33:0,0,0	0/0:0,0:0:33:0,0,0	0/0:0,0:0:33:0,0,0	0/0:0,0:0:33:0,0,0	0/0:0,0:0:33:0,0,0	0/0:0,0:0:33:0,0,0	0/0:0,0:0:33:0,0,0	0/0:0,0:0:33:0,0,0	0/0:0,0:0:33:0,0,0	0/0:0,0:0:33:0,0,0	0/0:0,0:0:33:0,0,0	0/0:0,0:0:33:0,0,0	0/0:0,0:0:33:0,0,0	0/0:0,0:0:33:0,0,0	0/0:0,0:0:33:0,0,0	0/0:0,0:0:33:0,0,0	0/0:0,0:0:33:0,0,0	0/0:0,0:0:33:0,0,0	0/0:0,0:0:33:0,0,0	0/0:0,0:0:33:0,0,0	0/0:0,0:0:33:0,0,0	0/0:0,0:0:33:0,0,0	0/0:0,0:0:33:0,0,0	0/0:0,0:0:33:0,0,0	0/0:0,0:0:33:0,0,0	0/0:0,0:0:33:0,0,0	0/0:0,0:0:33:0,0,0	0/0:0,0:0:33:0,0,0	0/0:0,0:0:33:0,0,0	0/0:0,0:0:33:0,0,0	0/1:0,0:0:33:0,0,0	0/0:0,0:0:33:0,0,0	0/0:0,0:0:33:0,0,0	0/0:0,0:0:33:0,0,0	0/0:0,0:0:33:0,0,0	0/0:0,0:0:33:0,0,0	0/0:0,0:0:33:0,0,0	0/0:0,0:0:33:0,0,0	0/0:0,0:0:33:0,0,0	0/0:0,0:0:33:0,0,0	0/0:0,0:0:33:0,0,0	0/0:0,0:0:33:0,0,0	0/0:0,0:0:33:0,0,0	0/0:0,0:0:33:0,0,0
NW_016017455.1	3366440	SNW_016017455.1_3366440	T	C	.	PASS	ANN=C|intron_variant|MODIFIER|LOC108003935|gene226|transcript|rna408|Coding|2/12|c.-160+20176T>C||||||,C|intron_variant|MODIFIER|LOC108003935|gene226|transcript|rna409|Coding|2/12|c.-160+20176T>C||||||,C|intron_variant|MODIFIER|LOC108003935|gene226|transcript|rna410|Coding|2/12|c.-160+20176T>C||||||;DP=0	GT:AD:DP:GQ:PL	0/0:0,0:0:33:0,0,0	0/0:0,0:0:33:0,0,0	0/0:0,0:0:33:0,0,0	0/1:0,0:0:33:0,0,0	0/1:0,0:0:33:0,0,0	0/1:0,0:0:33:0,0,0	0/0:0,0:0:33:0,0,0	0/0:0,0:0:33:0,0,0	0/0:0,0:0:33:0,0,0	0/0:0,0:0:33:0,0,0	0/0:0,0:0:33:0,0,0	0/0:0,0:0:33:0,0,0	0/0:0,0:0:33:0,0,0	0/0:0,0:0:33:0,0,0	0/0:0,0:0:33:0,0,0	0/0:0,0:0:33:0,0,0	0/1:0,0:0:33:0,0,0	0/0:0,0:0:33:0,0,0	1/1:0,0:0:33:0,0,0	0/1:0,0:0:33:0,0,0	0/1:0,0:0:33:0,0,0	0/1:0,0:0:33:0,0,0	0/0:0,0:0:33:0,0,0	1/1:0,0:0:33:0,0,0	0/0:0,0:0:33:0,0,0	0/0:0,0:0:33:0,0,0	0/0:0,0:0:33:0,0,0	0/0:0,0:0:33:0,0,0	0/0:0,0:0:33:0,0,0	0/0:0,0:0:33:0,0,0	0/0:0,0:0:33:0,0,0	0/0:0,0:0:33:0,0,0	0/0:0,0:0:33:0,0,0	0/0:0,0:0:33:0,0,0	0/0:0,0:0:33:0,0,0	0/0:0,0:0:33:0,0,0	0/0:0,0:0:33:0,0,0	0/0:0,0:0:33:0,0,0	0/0:0,0:0:33:0,0,0	0/0:0,0:0:33:0,0,0	0/0:0,0:0:33:0,0,0	0/0:0,0:0:33:0,0,0	0/1:0,0:0:33:0,0,0	0/0:0,0:0:33:0,0,0	0/0:0,0:0:33:0,0,0	0/0:0,0:0:33:0,0,0	0/1:0,0:0:33:0,0,0	0/0:0,0:0:33:0,0,0	0/1:0,0:0:33:0,0,0	0/0:0,0:0:33:0,0,0	0/1:0,0:0:33:0,0,0	0/1:0,0:0:33:0,0,0	0/1:0,0:0:33:0,0,0	0/1:0,0:0:33:0,0,0	0/1:0,0:0:33:0,0,0	0/0:0,0:0:33:0,0,0	0/1:0,0:0:33:0,0,0	0/1:0,0:0:33:0,0,0	0/1:0,0:0:33:0,0,0	0/1:0,0:0:33:0,0,0	0/1:0,0:0:33:0,0,0	0/1:0,0:0:33:0,0,0	0/0:0,0:0:33:0,0,0	0/1:0,0:0:33:0,0,0	0/0:0,0:0:33:0,0,0	0/0:0,0:0:33:0,0,0	0/1:0,0:0:33:0,0,0	0/0:0,0:0:33:0,0,0	0/0:0,0:0:33:0,0,0	0/1:0,0:0:33:0,0,0	0/1:0,0:0:33:0,0,0	0/0:0,0:0:33:0,0,0	1/1:0,0:0:33:0,0,0	0/1:0,0:0:33:0,0,0	0/1:0,0:0:33:0,0,0	0/1:0,0:0:33:0,0,0	0/1:0,0:0:33:0,0,0	0/1:0,0:0:33:0,0,0	0/1:0,0:0:33:0,0,0	0/1:0,0:0:33:0,0,0	0/1:0,0:0:33:0,0,0	0/1:0,0:0:33:0,0,0	0/0:0,0:0:33:0,0,0	0/0:0,0:0:33:0,0,0	1/1:0,0:0:33:0,0,0	0/1:0,0:0:33:0,0,0	1/1:0,0:0:33:0,0,0	0/1:0,0:0:33:0,0,0	0/1:0,0:0:33:0,0,0	0/1:0,0:0:33:0,0,0	0/1:0,0:0:33:0,0,0	0/1:0,0:0:33:0,0,0	0/0:0,0:0:33:0,0,0	0/1:0,0:0:33:0,0,0	0/0:0,0:0:33:0,0,0	0/0:0,0:0:33:0,0,0	0/0:0,0:0:33:0,0,0	1/1:0,0:0:33:0,0,0	1/1:0,0:0:33:0,0,0	0/0:0,0:0:33:0,0,0	1/1:0,0:0:33:0,0,0	0/0:0,0:0:33:0,0,0	0/1:0,0:0:33:0,0,0	0/1:0,0:0:33:0,0,0	1/1:0,0:0:33:0,0,0	0/1:0,0:0:33:0,0,0	1/1:0,0:0:33:0,0,0	1/1:0,0:0:33:0,0,0	0/1:0,0:0:33:0,0,0	1/1:0,0:0:33:0,0,0	0/1:0,0:0:33:0,0,0	0/0:0,0:0:33:0,0,0	0/0:0,0:0:33:0,0,0	0/0:0,0:0:33:0,0,0	0/0:0,0:0:33:0,0,0	0/0:0,0:0:33:0,0,0	0/0:0,0:0:33:0,0,0	0/0:0,0:0:33:0,0,0	0/0:0,0:0:33:0,0,0	0/1:0,0:0:33:0,0,0	0/1:0,0:0:33:0,0,0	0/1:0,0:0:33:0,0,0	1/1:0,0:0:33:0,0,0	1/1:0,0:0:33:0,0,0	0/1:0,0:0:33:0,0,0	0/1:0,0:0:33:0,0,0	1/1:0,0:0:33:0,0,0	0/1:0,0:0:33:0,0,0	0/0:0,0:0:33:0,0,0	0/1:0,0:0:33:0,0,0	0/0:0,0:0:33:0,0,0	0/1:0,0:0:33:0,0,0	0/0:0,0:0:33:0,0,0	1/1:0,0:0:33:0,0,0	0/1:0,0:0:33:0,0,0	1/1:0,0:0:33:0,0,0	0/0:0,0:0:33:0,0,0	0/1:0,0:0:33:0,0,0	0/0:0,0:0:33:0,0,0	1/1:0,0:0:33:0,0,0	0/0:0,0:0:33:0,0,0	0/1:0,0:0:33:0,0,0	0/1:0,0:0:33:0,0,0	1/1:0,0:0:33:0,0,0	0/1:0,0:0:33:0,0,0	0/1:0,0:0:33:0,0,0	0/1:0,0:0:33:0,0,0	0/1:0,0:0:33:0,0,0	0/1:0,0:0:33:0,0,0	0/1:0,0:0:33:0,0,0	0/1:0,0:0:33:0,0,0	0/1:0,0:0:33:0,0,0	1/1:0,0:0:33:0,0,0	0/1:0,0:0:33:0,0,0	1/1:0,0:0:33:0,0,0	0/1:0,0:0:33:0,0,0	0/1:0,0:0:33:0,0,0	0/1:0,0:0:33:0,0,0	0/1:0,0:0:33:0,0,0	1/1:0,0:0:33:0,0,0	0/0:0,0:0:33:0,0,0	0/0:0,0:0:33:0,0,0	0/0:0,0:0:33:0,0,0	0/1:0,0:0:33:0,0,0	1/1:0,0:0:33:0,0,0	0/1:0,0:0:33:0,0,0	0/1:0,0:0:33:0,0,0	0/1:0,0:0:33:0,0,0	0/1:0,0:0:33:0,0,0	0/1:0,0:0:33:0,0,0	0/1:0,0:0:33:0,0,0	0/1:0,0:0:33:0,0,0	0/1:0,0:0:33:0,0,0	0/1:0,0:0:33:0,0,0	0/1:0,0:0:33:0,0,0	1/1:0,0:0:33:0,0,0	0/1:0,0:0:33:0,0,0	0/1:0,0:0:33:0,0,0	0/1:0,0:0:33:0,0,0	0/1:0,0:0:33:0,0,0	1/1:0,0:0:33:0,0,0	0/1:0,0:0:33:0,0,0	0/1:0,0:0:33:0,0,0	0/0:0,0:0:33:0,0,0	0/0:0,0:0:33:0,0,0	0/1:0,0:0:33:0,0,0	0/0:0,0:0:33:0,0,0	0/1:0,0:0:33:0,0,0	0/0:0,0:0:33:0,0,0	0/0:0,0:0:33:0,0,0	0/1:0,0:0:33:0,0,0	0/1:0,0:0:33:0,0,0	0/1:0,0:0:33:0,0,0	0/0:0,0:0:33:0,0,0	0/0:0,0:0:33:0,0,0	0/0:0,0:0:33:0,0,0	0/1:0,0:0:33:0,0,0	0/1:0,0:0:33:0,0,0	0/0:0,0:0:33:0,0,0	0/0:0,0:0:33:0,0,0	0/0:0,0:0:33:0,0,0	0/0:0,0:0:33:0,0,0	0/1:0,0:0:33:0,0,0	0/0:0,0:0:33:0,0,0	0/1:0,0:0:33:0,0,0	0/1:0,0:0:33:0,0,0	0/1:0,0:0:33:0,0,0	0/1:0,0:0:33:0,0,0	0/1:0,0:0:33:0,0,0	1/1:0,0:0:33:0,0,0	0/1:0,0:0:33:0,0,0	0/1:0,0:0:33:0,0,0	1/1:0,0:0:33:0,0,0	1/1:0,0:0:33:0,0,0	0/1:0,0:0:33:0,0,0	1/1:0,0:0:33:0,0,0	0/1:0,0:0:33:0,0,0	1/1:0,0:0:33:0,0,0	1/1:0,0:0:33:0,0,0	1/1:0,0:0:33:0,0,0	0/0:0,0:0:33:0,0,0	0/1:0,0:0:33:0,0,0	1/1:0,0:0:33:0,0,0	0/1:0,0:0:33:0,0,0	0/1:0,0:0:33:0,0,0	0/1:0,0:0:33:0,0,0	0/1:0,0:0:33:0,0,0	0/0:0,0:0:33:0,0,0	0/1:0,0:0:33:0,0,0	0/1:0,0:0:33:0,0,0	0/1:0,0:0:33:0,0,0	0/1:0,0:0:33:0,0,0	1/1:0,0:0:33:0,0,0	0/1:0,0:0:33:0,0,0	0/1:0,0:0:33:0,0,0	0/0:0,0:0:33:0,0,0	0/0:0,0:0:33:0,0,0	0/0:0,0:0:33:0,0,0	0/0:0,0:0:33:0,0,0	0/0:0,0:0:33:0,0,0	0/0:0,0:0:33:0,0,0	0/0:0,0:0:33:0,0,0	0/0:0,0:0:33:0,0,0
NW_016017455.1	3391588	SNW_016017455.1_3391588	A	G	.	PASS	ANN=G|intron_variant|MODIFIER|LOC108003935|gene226|transcript|rna408|Coding|2/12|c.-159-24827A>G||||||,G|intron_variant|MODIFIER|LOC108003935|gene226|transcript|rna409|Coding|2/12|c.-159-24827A>G||||||,G|intron_variant|MODIFIER|LOC108003935|gene226|transcript|rna410|Coding|2/12|c.-159-24827A>G||||||,G|intron_variant|MODIFIER|LOC108003935|gene226|transcript|rna412|Coding|1/10|c.-160+16846A>G||||||,G|intron_variant|MODIFIER|LOC108003935|gene226|transcript|rna411|Coding|1/11|c.-160+16846A>G||||||;DP=0	GT:AD:DP:GQ:PL	0/0:0,0:0:33:0,0,0	0/0:0,0:0:33:0,0,0	0/1:0,0:0:33:0,0,0	0/1:0,0:0:33:0,0,0	0/0:0,0:0:33:0,0,0	1/1:0,0:0:33:0,0,0	0/1:0,0:0:33:0,0,0	1/1:0,0:0:33:0,0,0	0/0:0,0:0:33:0,0,0	0/0:0,0:0:33:0,0,0	0/1:0,0:0:33:0,0,0	0/1:0,0:0:33:0,0,0	0/1:0,0:0:33:0,0,0	0/1:0,0:0:33:0,0,0	0/0:0,0:0:33:0,0,0	0/1:0,0:0:33:0,0,0	1/1:0,0:0:33:0,0,0	1/1:0,0:0:33:0,0,0	1/1:0,0:0:33:0,0,0	1/1:0,0:0:33:0,0,0	1/1:0,0:0:33:0,0,0	1/1:0,0:0:33:0,0,0	1/1:0,0:0:33:0,0,0	1/1:0,0:0:33:0,0,0	1/1:0,0:0:33:0,0,0	1/1:0,0:0:33:0,0,0	1/1:0,0:0:33:0,0,0	0/1:0,0:0:33:0,0,0	1/1:0,0:0:33:0,0,0	1/1:0,0:0:33:0,0,0	0/1:0,0:0:33:0,0,0	0/1:0,0:0:33:0,0,0	0/1:0,0:0:33:0,0,0	0/1:0,0:0:33:0,0,0	0/1:0,0:0:33:0,0,0	0/1:0,0:0:33:0,0,0	0/1:0,0:0:33:0,0,0	0/1:0,0:0:33:0,0,0	0/1:0,0:0:33:0,0,0	0/1:0,0:0:33:0,0,0	0/1:0,0:0:33:0,0,0	0/1:0,0:0:33:0,0,0	0/0:0,0:0:33:0,0,0	0/1:0,0:0:33:0,0,0	0/1:0,0:0:33:0,0,0	0/1:0,0:0:33:0,0,0	0/1:0,0:0:33:0,0,0	0/1:0,0:0:33:0,0,0	0/0:0,0:0:33:0,0,0	0/1:0,0:0:33:0,0,0	0/1:0,0:0:33:0,0,0	0/0:0,0:0:33:0,0,0	0/0:0,0:0:33:0,0,0	0/0:0,0:0:33:0,0,0	0/0:0,0:0:33:0,0,0	0/0:0,0:0:33:0,0,0	0/1:0,0:0:33:0,0,0	0/1:0,0:0:33:0,0,0	0/1:0,0:0:33:0,0,0	0/1:0,0:0:33:0,0,0	1/1:0,0:0:33:0,0,0	0/1:0,0:0:33:0,0,0	1/1:0,0:0:33:0,0,0	0/1:0,0:0:33:0,0,0	1/1:0,0:0:33:0,0,0	1/1:0,0:0:33:0,0,0	0/1:0,0:0:33:0,0,0	1/1:0,0:0:33:0,0,0	1/1:0,0:0:33:0,0,0	0/1:0,0:0:33:0,0,0	0/1:0,0:0:33:0,0,0	1/1:0,0:0:33:0,0,0	0/1:0,0:0:33:0,0,0	1/1:0,0:0:33:0,0,0	0/1:0,0:0:33:0,0,0	1/1:0,0:0:33:0,0,0	1/1:0,0:0:33:0,0,0	0/1:0,0:0:33:0,0,0	0/0:0,0:0:33:0,0,0	1/1:0,0:0:33:0,0,0	1/1:0,0:0:33:0,0,0	0/1:0,0:0:33:0,0,0	1/1:0,0:0:33:0,0,0	1/1:0,0:0:33:0,0,0	1/1:0,0:0:33:0,0,0	0/1:0,0:0:33:0,0,0	1/1:0,0:0:33:0,0,0	0/0:0,0:0:33:0,0,0	0/1:0,0:0:33:0,0,0	0/0:0,0:0:33:0,0,0	0/0:0,0:0:33:0,0,0	0/0:0,0:0:33:0,0,0	0/1:0,0:0:33:0,0,0	0/1:0,0:0:33:0,0,0	0/1:0,0:0:33:0,0,0	0/1:0,0:0:33:0,0,0	1/1:0,0:0:33:0,0,0	0/1:0,0:0:33:0,0,0	0/1:0,0:0:33:0,0,0	0/1:0,0:0:33:0,0,0	1/1:0,0:0:33:0,0,0	0/1:0,0:0:33:0,0,0	0/1:0,0:0:33:0,0,0	1/1:0,0:0:33:0,0,0	0/1:0,0:0:33:0,0,0	0/1:0,0:0:33:0,0,0	0/0:0,0:0:33:0,0,0	0/0:0,0:0:33:0,0,0	0/1:0,0:0:33:0,0,0	0/1:0,0:0:33:0,0,0	1/1:0,0:0:33:0,0,0	1/1:0,0:0:33:0,0,0	1/1:0,0:0:33:0,0,0	1/1:0,0:0:33:0,0,0	1/1:0,0:0:33:0,0,0	1/1:0,0:0:33:0,0,0	1/1:0,0:0:33:0,0,0	1/1:0,0:0:33:0,0,0	1/1:0,0:0:33:0,0,0	0/1:0,0:0:33:0,0,0	0/1:0,0:0:33:0,0,0	0/1:0,0:0:33:0,0,0	1/1:0,0:0:33:0,0,0	0/1:0,0:0:33:0,0,0	0/1:0,0:0:33:0,0,0	0/1:0,0:0:33:0,0,0	1/1:0,0:0:33:0,0,0	0/1:0,0:0:33:0,0,0	1/1:0,0:0:33:0,0,0	1/1:0,0:0:33:0,0,0	0/1:0,0:0:33:0,0,0	1/1:0,0:0:33:0,0,0	1/1:0,0:0:33:0,0,0	0/1:0,0:0:33:0,0,0	0/1:0,0:0:33:0,0,0	1/1:0,0:0:33:0,0,0	1/1:0,0:0:33:0,0,0	1/1:0,0:0:33:0,0,0	0/1:0,0:0:33:0,0,0	1/1:0,0:0:33:0,0,0	1/1:0,0:0:33:0,0,0	0/1:0,0:0:33:0,0,0	0/1:0,0:0:33:0,0,0	1/1:0,0:0:33:0,0,0	0/1:0,0:0:33:0,0,0	1/1:0,0:0:33:0,0,0	0/1:0,0:0:33:0,0,0	0/0:0,0:0:33:0,0,0	0/0:0,0:0:33:0,0,0	1/1:0,0:0:33:0,0,0	1/1:0,0:0:33:0,0,0	0/1:0,0:0:33:0,0,0	0/1:0,0:0:33:0,0,0	0/0:0,0:0:33:0,0,0	1/1:0,0:0:33:0,0,0	0/1:0,0:0:33:0,0,0	1/1:0,0:0:33:0,0,0	0/1:0,0:0:33:0,0,0	1/1:0,0:0:33:0,0,0	1/1:0,0:0:33:0,0,0	0/1:0,0:0:33:0,0,0	0/1:0,0:0:33:0,0,0	1/1:0,0:0:33:0,0,0	1/1:0,0:0:33:0,0,0	1/1:0,0:0:33:0,0,0	1/1:0,0:0:33:0,0,0	0/1:0,0:0:33:0,0,0	0/1:0,0:0:33:0,0,0	0/1:0,0:0:33:0,0,0	0/1:0,0:0:33:0,0,0	0/1:0,0:0:33:0,0,0	0/1:0,0:0:33:0,0,0	1/1:0,0:0:33:0,0,0	0/1:0,0:0:33:0,0,0	0/1:0,0:0:33:0,0,0	0/0:0,0:0:33:0,0,0	0/1:0,0:0:33:0,0,0	1/1:0,0:0:33:0,0,0	0/1:0,0:0:33:0,0,0	1/1:0,0:0:33:0,0,0	./.:0,0:0	0/0:0,0:0:33:0,0,0	1/1:0,0:0:33:0,0,0	1/1:0,0:0:33:0,0,0	1/1:0,0:0:33:0,0,0	1/1:0,0:0:33:0,0,0	1/1:0,0:0:33:0,0,0	1/1:0,0:0:33:0,0,0	1/1:0,0:0:33:0,0,0	1/1:0,0:0:33:0,0,0	0/1:0,0:0:33:0,0,0	0/1:0,0:0:33:0,0,0	./.:0,0:0	0/1:0,0:0:33:0,0,0	0/1:0,0:0:33:0,0,0	0/1:0,0:0:33:0,0,0	0/0:0,0:0:33:0,0,0	0/0:0,0:0:33:0,0,0	0/1:0,0:0:33:0,0,0	0/0:0,0:0:33:0,0,0	0/1:0,0:0:33:0,0,0	0/1:0,0:0:33:0,0,0	1/1:0,0:0:33:0,0,0	1/1:0,0:0:33:0,0,0	1/1:0,0:0:33:0,0,0	1/1:0,0:0:33:0,0,0	1/1:0,0:0:33:0,0,0	1/1:0,0:0:33:0,0,0	0/1:0,0:0:33:0,0,0	0/1:0,0:0:33:0,0,0	0/1:0,0:0:33:0,0,0	1/1:0,0:0:33:0,0,0	0/0:0,0:0:33:0,0,0	0/0:0,0:0:33:0,0,0	0/1:0,0:0:33:0,0,0	0/0:0,0:0:33:0,0,0	./.:0,0:0	0/1:0,0:0:33:0,0,0	0/1:0,0:0:33:0,0,0	0/0:0,0:0:33:0,0,0	0/1:0,0:0:33:0,0,0	0/0:0,0:0:33:0,0,0	./.:0,0:0	0/0:0,0:0:33:0,0,0	0/1:0,0:0:33:0,0,0	1/1:0,0:0:33:0,0,0	./.:0,0:0	0/0:0,0:0:33:0,0,0	1/1:0,0:0:33:0,0,0	0/1:0,0:0:33:0,0,0	1/1:0,0:0:33:0,0,0	1/1:0,0:0:33:0,0,0	0/1:0,0:0:33:0,0,0	1/1:0,0:0:33:0,0,0	1/1:0,0:0:33:0,0,0	0/1:0,0:0:33:0,0,0	0/0:0,0:0:33:0,0,0	0/0:0,0:0:33:0,0,0	0/0:0,0:0:33:0,0,0	0/0:0,0:0:33:0,0,0	0/0:0,0:0:33:0,0,0	0/0:0,0:0:33:0,0,0	0/0:0,0:0:33:0,0,0
NW_016017455.1	3447298	SNW_016017455.1_3447298	T	A	.	PASS	ANN=A|intron_variant|MODIFIER|LOC107993418|gene230|transcript|rna416|Coding|1/3|c.85+149A>T||||||;DP=0	GT:AD:DP:GQ:PL	1/1:0,0:0:33:0,0,0	1/1:0,0:0:33:0,0,0	./.:0,0:0	./.:0,0:0	./.:0,0:0	0/0:0,0:0:33:0,0,0	./.:0,0:0	./.:0,0:0	0/0:0,0:0:33:0,0,0	0/0:0,0:0:33:0,0,0	0/0:0,0:0:33:0,0,0	0/0:0,0:0:33:0,0,0	0/1:0,0:0:33:0,0,0	0/1:0,0:0:33:0,0,0	0/0:0,0:0:33:0,0,0	0/0:0,0:0:33:0,0,0	0/1:0,0:0:33:0,0,0	1/1:0,0:0:33:0,0,0	0/0:0,0:0:33:0,0,0	1/1:0,0:0:33:0,0,0	0/0:0,0:0:33:0,0,0	1/1:0,0:0:33:0,0,0	1/1:0,0:0:33:0,0,0	0/1:0,0:0:33:0,0,0	1/1:0,0:0:33:0,0,0	0/1:0,0:0:33:0,0,0	0/1:0,0:0:33:0,0,0	0/1:0,0:0:33:0,0,0	0/1:0,0:0:33:0,0,0	0/0:0,0:0:33:0,0,0	0/1:0,0:0:33:0,0,0	0/1:0,0:0:33:0,0,0	0/0:0,0:0:33:0,0,0	0/0:0,0:0:33:0,0,0	0/0:0,0:0:33:0,0,0	0/0:0,0:0:33:0,0,0	0/0:0,0:0:33:0,0,0	0/0:0,0:0:33:0,0,0	0/0:0,0:0:33:0,0,0	0/0:0,0:0:33:0,0,0	0/0:0,0:0:33:0,0,0	0/0:0,0:0:33:0,0,0	./.:0,0:0	0/0:0,0:0:33:0,0,0	0/0:0,0:0:33:0,0,0	0/0:0,0:0:33:0,0,0	./.:0,0:0	0/0:0,0:0:33:0,0,0	0/1:0,0:0:33:0,0,0	0/0:0,0:0:33:0,0,0	0/1:0,0:0:33:0,0,0	0/1:0,0:0:33:0,0,0	./.:0,0:0	0/1:0,0:0:33:0,0,0	./.:0,0:0	0/0:0,0:0:33:0,0,0	0/0:0,0:0:33:0,0,0	0/0:0,0:0:33:0,0,0	0/0:0,0:0:33:0,0,0	./.:0,0:0	./.:0,0:0	0/0:0,0:0:33:0,0,0	0/0:0,0:0:33:0,0,0	0/0:0,0:0:33:0,0,0	0/0:0,0:0:33:0,0,0	0/0:0,0:0:33:0,0,0	0/0:0,0:0:33:0,0,0	0/0:0,0:0:33:0,0,0	0/0:0,0:0:33:0,0,0	0/0:0,0:0:33:0,0,0	0/0:0,0:0:33:0,0,0	0/0:0,0:0:33:0,0,0	0/0:0,0:0:33:0,0,0	./.:0,0:0	0/0:0,0:0:33:0,0,0	0/1:0,0:0:33:0,0,0	./.:0,0:0	0/0:0,0:0:33:0,0,0	./.:0,0:0	0/0:0,0:0:33:0,0,0	0/1:0,0:0:33:0,0,0	0/0:0,0:0:33:0,0,0	0/0:0,0:0:33:0,0,0	./.:0,0:0	0/0:0,0:0:33:0,0,0	0/1:0,0:0:33:0,0,0	./.:0,0:0	./.:0,0:0	0/0:0,0:0:33:0,0,0	0/1:0,0:0:33:0,0,0	./.:0,0:0	./.:0,0:0	0/0:0,0:0:33:0,0,0	0/0:0,0:0:33:0,0,0	0/1:0,0:0:33:0,0,0	0/1:0,0:0:33:0,0,0	0/1:0,0:0:33:0,0,0	0/0:0,0:0:33:0,0,0	0/1:0,0:0:33:0,0,0	0/0:0,0:0:33:0,0,0	1/1:0,0:0:33:0,0,0	0/0:0,0:0:33:0,0,0	0/0:0,0:0:33:0,0,0	0/1:0,0:0:33:0,0,0	0/0:0,0:0:33:0,0,0	0/0:0,0:0:33:0,0,0	0/0:0,0:0:33:0,0,0	0/0:0,0:0:33:0,0,0	0/0:0,0:0:33:0,0,0	0/0:0,0:0:33:0,0,0	0/0:0,0:0:33:0,0,0	0/0:0,0:0:33:0,0,0	0/1:0,0:0:33:0,0,0	0/0:0,0:0:33:0,0,0	0/0:0,0:0:33:0,0,0	0/0:0,0:0:33:0,0,0	0/0:0,0:0:33:0,0,0	./.:0,0:0	0/0:0,0:0:33:0,0,0	0/0:0,0:0:33:0,0,0	0/0:0,0:0:33:0,0,0	0/1:0,0:0:33:0,0,0	0/0:0,0:0:33:0,0,0	0/0:0,0:0:33:0,0,0	0/0:0,0:0:33:0,0,0	0/0:0,0:0:33:0,0,0	0/0:0,0:0:33:0,0,0	0/0:0,0:0:33:0,0,0	0/1:0,0:0:33:0,0,0	0/0:0,0:0:33:0,0,0	0/0:0,0:0:33:0,0,0	0/1:0,0:0:33:0,0,0	0/1:0,0:0:33:0,0,0	0/0:0,0:0:33:0,0,0	0/0:0,0:0:33:0,0,0	0/0:0,0:0:33:0,0,0	./.:0,0:0	./.:0,0:0	./.:0,0:0	0/0:0,0:0:33:0,0,0	0/1:0,0:0:33:0,0,0	./.:0,0:0	0/0:0,0:0:33:0,0,0	./.:0,0:0	./.:0,0:0	0/0:0,0:0:33:0,0,0	0/0:0,0:0:33:0,0,0	./.:0,0:0	0/0:0,0:0:33:0,0,0	0/0:0,0:0:33:0,0,0	0/1:0,0:0:33:0,0,0	0/1:0,0:0:33:0,0,0	0/1:0,0:0:33:0,0,0	1/1:0,0:0:33:0,0,0	1/1:0,0:0:33:0,0,0	1/1:0,0:0:33:0,0,0	1/1:0,0:0:33:0,0,0	1/1:0,0:0:33:0,0,0	0/1:0,0:0:33:0,0,0	./.:0,0:0	0/1:0,0:0:33:0,0,0	0/0:0,0:0:33:0,0,0	0/0:0,0:0:33:0,0,0	0/0:0,0:0:33:0,0,0	0/1:0,0:0:33:0,0,0	0/1:0,0:0:33:0,0,0	1/1:0,0:0:33:0,0,0	0/1:0,0:0:33:0,0,0	0/0:0,0:0:33:0,0,0	0/0:0,0:0:33:0,0,0	0/1:0,0:0:33:0,0,0	0/0:0,0:0:33:0,0,0	0/0:0,0:0:33:0,0,0	0/0:0,0:0:33:0,0,0	0/0:0,0:0:33:0,0,0	0/0:0,0:0:33:0,0,0	0/0:0,0:0:33:0,0,0	./.:0,0:0	0/0:0,0:0:33:0,0,0	0/0:0,0:0:33:0,0,0	0/0:0,0:0:33:0,0,0	0/0:0,0:0:33:0,0,0	0/0:0,0:0:33:0,0,0	1/1:0,0:0:33:0,0,0	1/1:0,0:0:33:0,0,0	0/0:0,0:0:33:0,0,0	0/0:0,0:0:33:0,0,0	./.:0,0:0	0/1:0,0:0:33:0,0,0	1/1:0,0:0:33:0,0,0	1/1:0,0:0:33:0,0,0	1/1:0,0:0:33:0,0,0	./.:0,0:0	./.:0,0:0	./.:0,0:0	0/0:0,0:0:33:0,0,0	1/1:0,0:0:33:0,0,0	./.:0,0:0	0/0:0,0:0:33:0,0,0	0/0:0,0:0:33:0,0,0	./.:0,0:0	0/1:0,0:0:33:0,0,0	1/1:0,0:0:33:0,0,0	./.:0,0:0	./.:0,0:0	1/1:0,0:0:33:0,0,0	0/1:0,0:0:33:0,0,0	./.:0,0:0	1/1:0,0:0:33:0,0,0	0/0:0,0:0:33:0,0,0	./.:0,0:0	0/1:0,0:0:33:0,0,0	./.:0,0:0	./.:0,0:0	0/1:0,0:0:33:0,0,0	0/1:0,0:0:33:0,0,0	0/1:0,0:0:33:0,0,0	./.:0,0:0	0/0:0,0:0:33:0,0,0	0/1:0,0:0:33:0,0,0	0/0:0,0:0:33:0,0,0	0/0:0,0:0:33:0,0,0	0/1:0,0:0:33:0,0,0	0/0:0,0:0:33:0,0,0	0/1:0,0:0:33:0,0,0	./.:0,0:0	0/0:0,0:0:33:0,0,0	0/0:0,0:0:33:0,0,0	./.:0,0:0	0/0:0,0:0:33:0,0,0	0/0:0,0:0:33:0,0,0	./.:0,0:0	0/0:0,0:0:33:0,0,0	0/0:0,0:0:33:0,0,0	0/0:0,0:0:33:0,0,0	0/0:0,0:0:33:0,0,0	0/0:0,0:0:33:0,0,0	0/0:0,0:0:33:0,0,0	0/0:0,0:0:33:0,0,0	0/0:0,0:0:33:0,0,0	0/0:0,0:0:33:0,0,0	0/0:0,0:0:33:0,0,0	0/0:0,0:0:33:0,0,0
NW_016017455.1	3470040	SNW_016017455.1_3470040	T	C	.	PASS	ANN=C|synonymous_variant|LOW|LOC108003649|gene232|transcript|rna418|Coding|5/6|c.1896A>G|p.Glu632Glu|2057/2606|1896/2445|632/814||;DP=0	GT:AD:DP:GQ:PL	0/0:0,0:0:33:0,0,0	0/0:0,0:0:33:0,0,0	0/0:0,0:0:33:0,0,0	0/1:0,0:0:33:0,0,0	0/0:0,0:0:33:0,0,0	1/1:0,0:0:33:0,0,0	0/0:0,0:0:33:0,0,0	0/1:0,0:0:33:0,0,0	0/0:0,0:0:33:0,0,0	0/0:0,0:0:33:0,0,0	0/1:0,0:0:33:0,0,0	0/0:0,0:0:33:0,0,0	0/0:0,0:0:33:0,0,0	0/1:0,0:0:33:0,0,0	0/0:0,0:0:33:0,0,0	0/0:0,0:0:33:0,0,0	0/0:0,0:0:33:0,0,0	0/0:0,0:0:33:0,0,0	0/0:0,0:0:33:0,0,0	0/1:0,0:0:33:0,0,0	0/0:0,0:0:33:0,0,0	0/1:0,0:0:33:0,0,0	0/0:0,0:0:33:0,0,0	0/1:0,0:0:33:0,0,0	0/0:0,0:0:33:0,0,0	0/0:0,0:0:33:0,0,0	0/0:0,0:0:33:0,0,0	0/0:0,0:0:33:0,0,0	0/0:0,0:0:33:0,0,0	0/0:0,0:0:33:0,0,0	0/0:0,0:0:33:0,0,0	0/0:0,0:0:33:0,0,0	0/0:0,0:0:33:0,0,0	0/0:0,0:0:33:0,0,0	0/0:0,0:0:33:0,0,0	0/0:0,0:0:33:0,0,0	0/0:0,0:0:33:0,0,0	0/0:0,0:0:33:0,0,0	0/0:0,0:0:33:0,0,0	0/0:0,0:0:33:0,0,0	0/0:0,0:0:33:0,0,0	0/0:0,0:0:33:0,0,0	0/0:0,0:0:33:0,0,0	0/0:0,0:0:33:0,0,0	0/0:0,0:0:33:0,0,0	0/0:0,0:0:33:0,0,0	0/0:0,0:0:33:0,0,0	0/0:0,0:0:33:0,0,0	0/0:0,0:0:33:0,0,0	0/0:0,0:0:33:0,0,0	./.:0,0:0	0/0:0,0:0:33:0,0,0	0/0:0,0:0:33:0,0,0	0/0:0,0:0:33:0,0,0	0/0:0,0:0:33:0,0,0	0/0:0,0:0:33:0,0,0	0/0:0,0:0:33:0,0,0	0/1:0,0:0:33:0,0,0	0/1:0,0:0:33:0,0,0	0/0:0,0:0:33:0,0,0	0/0:0,0:0:33:0,0,0	0/1:0,0:0:33:0,0,0	0/0:0,0:0:33:0,0,0	./.:0,0:0	0/0:0,0:0:33:0,0,0	0/0:0,0:0:33:0,0,0	0/1:0,0:0:33:0,0,0	0/0:0,0:0:33:0,0,0	0/0:0,0:0:33:0,0,0	0/1:0,0:0:33:0,0,0	0/1:0,0:0:33:0,0,0	0/0:0,0:0:33:0,0,0	1/1:0,0:0:33:0,0,0	0/0:0,0:0:33:0,0,0	0/1:0,0:0:33:0,0,0	0/0:0,0:0:33:0,0,0	0/0:0,0:0:33:0,0,0	0/1:0,0:0:33:0,0,0	0/1:0,0:0:33:0,0,0	0/1:0,0:0:33:0,0,0	0/0:0,0:0:33:0,0,0	./.:0,0:0	0/1:0,0:0:33:0,0,0	0/0:0,0:0:33:0,0,0	0/1:0,0:0:33:0,0,0	0/0:0,0:0:33:0,0,0	0/0:0,0:0:33:0,0,0	0/1:0,0:0:33:0,0,0	1/1:0,0:0:33:0,0,0	1/1:0,0:0:33:0,0,0	1/1:0,0:0:33:0,0,0	0/1:0,0:0:33:0,0,0	1/1:0,0:0:33:0,0,0	0/1:0,0:0:33:0,0,0	0/0:0,0:0:33:0,0,0	0/1:0,0:0:33:0,0,0	0/0:0,0:0:33:0,0,0	0/0:0,0:0:33:0,0,0	0/1:0,0:0:33:0,0,0	./.:0,0:0	0/1:0,0:0:33:0,0,0	0/0:0,0:0:33:0,0,0	1/1:0,0:0:33:0,0,0	0/1:0,0:0:33:0,0,0	0/1:0,0:0:33:0,0,0	1/1:0,0:0:33:0,0,0	0/1:0,0:0:33:0,0,0	0/1:0,0:0:33:0,0,0	1/1:0,0:0:33:0,0,0	0/1:0,0:0:33:0,0,0	0/1:0,0:0:33:0,0,0	0/0:0,0:0:33:0,0,0	0/0:0,0:0:33:0,0,0	0/0:0,0:0:33:0,0,0	0/0:0,0:0:33:0,0,0	0/0:0,0:0:33:0,0,0	0/0:0,0:0:33:0,0,0	0/0:0,0:0:33:0,0,0	0/0:0,0:0:33:0,0,0	0/0:0,0:0:33:0,0,0	0/0:0,0:0:33:0,0,0	0/0:0,0:0:33:0,0,0	0/0:0,0:0:33:0,0,0	0/0:0,0:0:33:0,0,0	0/0:0,0:0:33:0,0,0	0/0:0,0:0:33:0,0,0	0/0:0,0:0:33:0,0,0	0/0:0,0:0:33:0,0,0	0/0:0,0:0:33:0,0,0	0/0:0,0:0:33:0,0,0	0/0:0,0:0:33:0,0,0	0/0:0,0:0:33:0,0,0	0/0:0,0:0:33:0,0,0	0/0:0,0:0:33:0,0,0	0/0:0,0:0:33:0,0,0	0/0:0,0:0:33:0,0,0	0/0:0,0:0:33:0,0,0	0/1:0,0:0:33:0,0,0	0/0:0,0:0:33:0,0,0	0/0:0,0:0:33:0,0,0	0/1:0,0:0:33:0,0,0	0/0:0,0:0:33:0,0,0	1/1:0,0:0:33:0,0,0	0/0:0,0:0:33:0,0,0	0/0:0,0:0:33:0,0,0	0/0:0,0:0:33:0,0,0	0/1:0,0:0:33:0,0,0	0/0:0,0:0:33:0,0,0	0/1:0,0:0:33:0,0,0	0/0:0,0:0:33:0,0,0	0/0:0,0:0:33:0,0,0	0/0:0,0:0:33:0,0,0	0/0:0,0:0:33:0,0,0	0/1:0,0:0:33:0,0,0	0/0:0,0:0:33:0,0,0	0/0:0,0:0:33:0,0,0	0/0:0,0:0:33:0,0,0	0/1:0,0:0:33:0,0,0	0/1:0,0:0:33:0,0,0	0/0:0,0:0:33:0,0,0	0/1:0,0:0:33:0,0,0	0/0:0,0:0:33:0,0,0	0/0:0,0:0:33:0,0,0	0/0:0,0:0:33:0,0,0	0/0:0,0:0:33:0,0,0	0/1:0,0:0:33:0,0,0	0/0:0,0:0:33:0,0,0	0/1:0,0:0:33:0,0,0	0/0:0,0:0:33:0,0,0	0/0:0,0:0:33:0,0,0	0/1:0,0:0:33:0,0,0	0/0:0,0:0:33:0,0,0	0/1:0,0:0:33:0,0,0	0/0:0,0:0:33:0,0,0	0/1:0,0:0:33:0,0,0	0/0:0,0:0:33:0,0,0	0/0:0,0:0:33:0,0,0	0/0:0,0:0:33:0,0,0	0/0:0,0:0:33:0,0,0	0/0:0,0:0:33:0,0,0	./.:0,0:0	0/0:0,0:0:33:0,0,0	0/0:0,0:0:33:0,0,0	1/1:0,0:0:33:0,0,0	0/1:0,0:0:33:0,0,0	1/1:0,0:0:33:0,0,0	1/1:0,0:0:33:0,0,0	0/1:0,0:0:33:0,0,0	0/1:0,0:0:33:0,0,0	1/1:0,0:0:33:0,0,0	0/0:0,0:0:33:0,0,0	0/0:0,0:0:33:0,0,0	0/0:0,0:0:33:0,0,0	0/0:0,0:0:33:0,0,0	0/0:0,0:0:33:0,0,0	0/0:0,0:0:33:0,0,0	0/0:0,0:0:33:0,0,0	0/1:0,0:0:33:0,0,0	0/1:0,0:0:33:0,0,0	0/0:0,0:0:33:0,0,0	0/0:0,0:0:33:0,0,0	0/0:0,0:0:33:0,0,0	0/0:0,0:0:33:0,0,0	0/0:0,0:0:33:0,0,0	0/0:0,0:0:33:0,0,0	0/0:0,0:0:33:0,0,0	0/1:0,0:0:33:0,0,0	0/0:0,0:0:33:0,0,0	0/0:0,0:0:33:0,0,0	0/1:0,0:0:33:0,0,0	0/0:0,0:0:33:0,0,0	0/0:0,0:0:33:0,0,0	0/1:0,0:0:33:0,0,0	0/1:0,0:0:33:0,0,0	0/0:0,0:0:33:0,0,0	1/1:0,0:0:33:0,0,0	1/1:0,0:0:33:0,0,0	1/1:0,0:0:33:0,0,0	0/1:0,0:0:33:0,0,0	0/1:0,0:0:33:0,0,0	0/0:0,0:0:33:0,0,0	0/0:0,0:0:33:0,0,0	0/0:0,0:0:33:0,0,0	0/0:0,0:0:33:0,0,0	0/1:0,0:0:33:0,0,0	0/0:0,0:0:33:0,0,0	0/0:0,0:0:33:0,0,0	0/0:0,0:0:33:0,0,0	0/0:0,0:0:33:0,0,0	0/0:0,0:0:33:0,0,0	0/0:0,0:0:33:0,0,0	0/0:0,0:0:33:0,0,0	0/0:0,0:0:33:0,0,0	0/0:0,0:0:33:0,0,0	0/0:0,0:0:33:0,0,0	0/0:0,0:0:33:0,0,0	0/0:0,0:0:33:0,0,0	0/0:0,0:0:33:0,0,0	0/0:0,0:0:33:0,0,0	0/1:0,0:0:33:0,0,0	0/0:0,0:0:33:0,0,0	0/0:0,0:0:33:0,0,0	0/0:0,0:0:33:0,0,0
NW_016017455.1	3509617	SNW_016017455.1_3509617	C	T	.	PASS	ANN=T|synonymous_variant|LOW|LOC108004023|gene239|transcript|rna426|Coding|2/2|c.3075G>A|p.Gln1025Gln|3075/3518|3075/3489|1025/1162||WARNING_TRANSCRIPT_NO_START_CODON,T|upstream_gene_variant|MODIFIER|LOC108003942|gene238|transcript|rna425|Coding||c.-1G>A|||||1314|,T|downstream_gene_variant|MODIFIER|LOC107992888|gene240|transcript|rna427|Coding||c.*1025G>A|||||4550|;DP=0	GT:AD:DP:GQ:PL	0/0:0,0:0:33:0,0,0	./.:0,0:0	0/0:0,0:0:33:0,0,0	./.:0,0:0	0/0:0,0:0:33:0,0,0	0/0:0,0:0:33:0,0,0	0/0:0,0:0:33:0,0,0	0/0:0,0:0:33:0,0,0	0/1:0,0:0:33:0,0,0	0/0:0,0:0:33:0,0,0	0/0:0,0:0:33:0,0,0	0/1:0,0:0:33:0,0,0	0/1:0,0:0:33:0,0,0	0/1:0,0:0:33:0,0,0	./.:0,0:0	0/1:0,0:0:33:0,0,0	0/0:0,0:0:33:0,0,0	0/0:0,0:0:33:0,0,0	1/1:0,0:0:33:0,0,0	0/0:0,0:0:33:0,0,0	0/1:0,0:0:33:0,0,0	0/0:0,0:0:33:0,0,0	0/0:0,0:0:33:0,0,0	0/1:0,0:0:33:0,0,0	0/0:0,0:0:33:0,0,0	0/0:0,0:0:33:0,0,0	0/0:0,0:0:33:0,0,0	0/1:0,0:0:33:0,0,0	0/0:0,0:0:33:0,0,0	0/0:0,0:0:33:0,0,0	0/0:0,0:0:33:0,0,0	0/0:0,0:0:33:0,0,0	0/0:0,0:0:33:0,0,0	0/0:0,0:0:33:0,0,0	0/0:0,0:0:33:0,0,0	0/0:0,0:0:33:0,0,0	0/0:0,0:0:33:0,0,0	0/0:0,0:0:33:0,0,0	0/0:0,0:0:33:0,0,0	0/0:0,0:0:33:0,0,0	0/0:0,0:0:33:0,0,0	1/1:0,0:0:33:0,0,0	0/0:0,0:0:33:0,0,0	./.:0,0:0	1/1:0,0:0:33:0,0,0	./.:0,0:0	0/0:0,0:0:33:0,0,0	0/0:0,0:0:33:0,0,0	0/1:0,0:0:33:0,0,0	0/0:0,0:0:33:0,0,0	0/0:0,0:0:33:0,0,0	0/0:0,0:0:33:0,0,0	0/0:0,0:0:33:0,0,0	0/0:0,0:0:33:0,0,0	0/0:0,0:0:33:0,0,0	0/0:0,0:0:33:0,0,0	./.:0,0:0	0/0:0,0:0:33:0,0,0	./.:0,0:0	0/0:0,0:0:33:0,0,0	0/0:0,0:0:33:0,0,0	0/1:0,0:0:33:0,0,0	0/0:0,0:0:33:0,0,0	./.:0,0:0	0/0:0,0:0:33:0,0,0	0/0:0,0:0:33:0,0,0	0/1:0,0:0:33:0,0,0	0/0:0,0:0:33:0,0,0	0/0:0,0:0:33:0,0,0	0/1:0,0:0:33:0,0,0	./.:0,0:0	0/0:0,0:0:33:0,0,0	0/0:0,0:0:33:0,0,0	0/0:0,0:0:33:0,0,0	./.:0,0:0	0/0:0,0:0:33:0,0,0	0/0:0,0:0:33:0,0,0	./.:0,0:0	0/0:0,0:0:33:0,0,0	0/0:0,0:0:33:0,0,0	0/0:0,0:0:33:0,0,0	./.:0,0:0	./.:0,0:0	./.:0,0:0	0/0:0,0:0:33:0,0,0	0/0:0,0:0:33:0,0,0	0/0:0,0:0:33:0,0,0	0/0:0,0:0:33:0,0,0	0/1:0,0:0:33:0,0,0	0/0:0,0:0:33:0,0,0	./.:0,0:0	0/0:0,0:0:33:0,0,0	0/1:0,0:0:33:0,0,0	0/1:0,0:0:33:0,0,0	0/0:0,0:0:33:0,0,0	0/0:0,0:0:33:0,0,0	0/1:0,0:0:33:0,0,0	0/0:0,0:0:33:0,0,0	0/0:0,0:0:33:0,0,0	0/1:0,0:0:33:0,0,0	0/0:0,0:0:33:0,0,0	0/0:0,0:0:33:0,0,0	0/1:0,0:0:33:0,0,0	1/1:0,0:0:33:0,0,0	0/1:0,0:0:33:0,0,0	0/0:0,0:0:33:0,0,0	0/0:0,0:0:33:0,0,0	0/0:0,0:0:33:0,0,0	0/0:0,0:0:33:0,0,0	0/1:0,0:0:33:0,0,0	0/1:0,0:0:33:0,0,0	0/0:0,0:0:33:0,0,0	./.:0,0:0	0/0:0,0:0:33:0,0,0	0/1:0,0:0:33:0,0,0	0/0:0,0:0:33:0,0,0	0/0:0,0:0:33:0,0,0	./.:0,0:0	0/1:0,0:0:33:0,0,0	1/1:0,0:0:33:0,0,0	0/0:0,0:0:33:0,0,0	0/1:0,0:0:33:0,0,0	1/1:0,0:0:33:0,0,0	0/1:0,0:0:33:0,0,0	0/1:0,0:0:33:0,0,0	0/1:0,0:0:33:0,0,0	1/1:0,0:0:33:0,0,0	0/0:0,0:0:33:0,0,0	0/0:0,0:0:33:0,0,0	./.:0,0:0	0/0:0,0:0:33:0,0,0	0/0:0,0:0:33:0,0,0	0/0:0,0:0:33:0,0,0	1/1:0,0:0:33:0,0,0	0/0:0,0:0:33:0,0,0	1/1:0,0:0:33:0,0,0	0/0:0,0:0:33:0,0,0	0/0:0,0:0:33:0,0,0	0/0:0,0:0:33:0,0,0	./.:0,0:0	0/0:0,0:0:33:0,0,0	0/0:0,0:0:33:0,0,0	0/0:0,0:0:33:0,0,0	0/0:0,0:0:33:0,0,0	0/0:0,0:0:33:0,0,0	0/0:0,0:0:33:0,0,0	0/0:0,0:0:33:0,0,0	0/0:0,0:0:33:0,0,0	0/0:0,0:0:33:0,0,0	0/0:0,0:0:33:0,0,0	0/0:0,0:0:33:0,0,0	0/0:0,0:0:33:0,0,0	0/0:0,0:0:33:0,0,0	0/0:0,0:0:33:0,0,0	0/0:0,0:0:33:0,0,0	0/0:0,0:0:33:0,0,0	0/0:0,0:0:33:0,0,0	0/0:0,0:0:33:0,0,0	0/0:0,0:0:33:0,0,0	0/0:0,0:0:33:0,0,0	0/1:0,0:0:33:0,0,0	0/1:0,0:0:33:0,0,0	0/1:0,0:0:33:0,0,0	0/0:0,0:0:33:0,0,0	0/0:0,0:0:33:0,0,0	0/1:0,0:0:33:0,0,0	0/0:0,0:0:33:0,0,0	./.:0,0:0	1/1:0,0:0:33:0,0,0	1/1:0,0:0:33:0,0,0	0/1:0,0:0:33:0,0,0	1/1:0,0:0:33:0,0,0	0/0:0,0:0:33:0,0,0	1/1:0,0:0:33:0,0,0	1/1:0,0:0:33:0,0,0	0/0:0,0:0:33:0,0,0	0/0:0,0:0:33:0,0,0	0/0:0,0:0:33:0,0,0	0/0:0,0:0:33:0,0,0	0/0:0,0:0:33:0,0,0	./.:0,0:0	0/0:0,0:0:33:0,0,0	0/0:0,0:0:33:0,0,0	0/0:0,0:0:33:0,0,0	0/0:0,0:0:33:0,0,0	0/0:0,0:0:33:0,0,0	0/0:0,0:0:33:0,0,0	0/0:0,0:0:33:0,0,0	0/0:0,0:0:33:0,0,0	0/0:0,0:0:33:0,0,0	0/1:0,0:0:33:0,0,0	0/1:0,0:0:33:0,0,0	./.:0,0:0	0/1:0,0:0:33:0,0,0	./.:0,0:0	0/0:0,0:0:33:0,0,0	0/1:0,0:0:33:0,0,0	0/1:0,0:0:33:0,0,0	0/1:0,0:0:33:0,0,0	0/0:0,0:0:33:0,0,0	0/0:0,0:0:33:0,0,0	0/0:0,0:0:33:0,0,0	0/0:0,0:0:33:0,0,0	0/0:0,0:0:33:0,0,0	1/1:0,0:0:33:0,0,0	1/1:0,0:0:33:0,0,0	0/1:0,0:0:33:0,0,0	1/1:0,0:0:33:0,0,0	0/1:0,0:0:33:0,0,0	1/1:0,0:0:33:0,0,0	1/1:0,0:0:33:0,0,0	./.:0,0:0	0/0:0,0:0:33:0,0,0	0/0:0,0:0:33:0,0,0	0/0:0,0:0:33:0,0,0	0/0:0,0:0:33:0,0,0	0/0:0,0:0:33:0,0,0	0/0:0,0:0:33:0,0,0	0/0:0,0:0:33:0,0,0	0/0:0,0:0:33:0,0,0	0/1:0,0:0:33:0,0,0	1/1:0,0:0:33:0,0,0	0/0:0,0:0:33:0,0,0	1/1:0,0:0:33:0,0,0	0/0:0,0:0:33:0,0,0	0/0:0,0:0:33:0,0,0	0/0:0,0:0:33:0,0,0	0/0:0,0:0:33:0,0,0	0/0:0,0:0:33:0,0,0	0/0:0,0:0:33:0,0,0	0/0:0,0:0:33:0,0,0	./.:0,0:0	1/1:0,0:0:33:0,0,0	0/1:0,0:0:33:0,0,0	0/0:0,0:0:33:0,0,0	0/0:0,0:0:33:0,0,0	0/0:0,0:0:33:0,0,0	0/0:0,0:0:33:0,0,0	./.:0,0:0	0/1:0,0:0:33:0,0,0	0/0:0,0:0:33:0,0,0	0/1:0,0:0:33:0,0,0	./.:0,0:0
NW_016017455.1	3517206	SNW_016017455.1_3517206	G	A	.	PASS	ANN=A|synonymous_variant|LOW|LOC107992878|gene241|transcript|rna428|Coding|6/7|c.1497C>T|p.Cys499Cys|1603/2049|1497/1698|499/565||,A|upstream_gene_variant|MODIFIER|LOC108004023|gene239|transcript|rna426|Coding||c.-1C>T|||||3585|WARNING_TRANSCRIPT_NO_START_CODON,A|upstream_gene_variant|MODIFIER|LOC107992888|gene240|transcript|rna427|Coding||c.-654C>T|||||647|;DP=0	GT:AD:DP:GQ:PL	0/0:0,0:0:33:0,0,0	0/0:0,0:0:33:0,0,0	0/0:0,0:0:33:0,0,0	0/0:0,0:0:33:0,0,0	0/0:0,0:0:33:0,0,0	0/0:0,0:0:33:0,0,0	0/0:0,0:0:33:0,0,0	0/0:0,0:0:33:0,0,0	0/0:0,0:0:33:0,0,0	0/0:0,0:0:33:0,0,0	0/0:0,0:0:33:0,0,0	0/0:0,0:0:33:0,0,0	0/0:0,0:0:33:0,0,0	0/0:0,0:0:33:0,0,0	0/0:0,0:0:33:0,0,0	0/0:0,0:0:33:0,0,0	0/0:0,0:0:33:0,0,0	0/0:0,0:0:33:0,0,0	0/0:0,0:0:33:0,0,0	0/0:0,0:0:33:0,0,0	0/0:0,0:0:33:0,0,0	0/0:0,0:0:33:0,0,0	0/0:0,0:0:33:0,0,0	0/0:0,0:0:33:0,0,0	0/0:0,0:0:33:0,0,0	0/0:0,0:0:33:0,0,0	0/0:0,0:0:33:0,0,0	0/0:0,0:0:33:0,0,0	0/0:0,0:0:33:0,0,0	0/0:0,0:0:33:0,0,0	0/0:0,0:0:33:0,0,0	0/0:0,0:0:33:0,0,0	0/0:0,0:0:33:0,0,0	0/0:0,0:0:33:0,0,0	0/0:0,0:0:33:0,0,0	0/0:0,0:0:33:0,0,0	0/0:0,0:0:33:0,0,0	0/0:0,0:0:33:0,0,0	0/0:0,0:0:33:0,0,0	0/0:0,0:0:33:0,0,0	0/0:0,0:0:33:0,0,0	0/0:0,0:0:33:0,0,0	0/0:0,0:0:33:0,0,0	0/0:0,0:0:33:0,0,0	0/0:0,0:0:33:0,0,0	0/1:0,0:0:33:0,0,0	0/0:0,0:0:33:0,0,0	0/0:0,0:0:33:0,0,0	0/0:0,0:0:33:0,0,0	0/0:0,0:0:33:0,0,0	0/0:0,0:0:33:0,0,0	0/0:0,0:0:33:0,0,0	0/0:0,0:0:33:0,0,0	0/0:0,0:0:33:0,0,0	0/0:0,0:0:33:0,0,0	0/0:0,0:0:33:0,0,0	0/0:0,0:0:33:0,0,0	0/0:0,0:0:33:0,0,0	0/0:0,0:0:33:0,0,0	0/0:0,0:0:33:0,0,0	0/0:0,0:0:33:0,0,0	0/0:0,0:0:33:0,0,0	0/0:0,0:0:33:0,0,0	0/0:0,0:0:33:0,0,0	0/0:0,0:0:33:0,0,0	0/0:0,0:0:33:0,0,0	0/0:0,0:0:33:0,0,0	0/0:0,0:0:33:0,0,0	0/0:0,0:0:33:0,0,0	0/0:0,0:0:33:0,0,0	0/0:0,0:0:33:0,0,0	0/0:0,0:0:33:0,0,0	0/0:0,0:0:33:0,0,0	0/0:0,0:0:33:0,0,0	0/0:0,0:0:33:0,0,0	0/0:0,0:0:33:0,0,0	0/0:0,0:0:33:0,0,0	0/0:0,0:0:33:0,0,0	0/0:0,0:0:33:0,0,0	0/0:0,0:0:33:0,0,0	0/0:0,0:0:33:0,0,0	0/0:0,0:0:33:0,0,0	0/0:0,0:0:33:0,0,0	0/0:0,0:0:33:0,0,0	0/0:0,0:0:33:0,0,0	0/0:0,0:0:33:0,0,0	0/0:0,0:0:33:0,0,0	0/0:0,0:0:33:0,0,0	0/0:0,0:0:33:0,0,0	0/0:0,0:0:33:0,0,0	0/0:0,0:0:33:0,0,0	0/0:0,0:0:33:0,0,0	0/0:0,0:0:33:0,0,0	0/0:0,0:0:33:0,0,0	0/0:0,0:0:33:0,0,0	0/0:0,0:0:33:0,0,0	0/0:0,0:0:33:0,0,0	0/0:0,0:0:33:0,0,0	0/0:0,0:0:33:0,0,0	0/0:0,0:0:33:0,0,0	0/0:0,0:0:33:0,0,0	0/0:0,0:0:33:0,0,0	0/1:0,0:0:33:0,0,0	0/0:0,0:0:33:0,0,0	0/0:0,0:0:33:0,0,0	0/0:0,0:0:33:0,0,0	0/0:0,0:0:33:0,0,0	0/0:0,0:0:33:0,0,0	0/0:0,0:0:33:0,0,0	0/0:0,0:0:33:0,0,0	0/0:0,0:0:33:0,0,0	0/1:0,0:0:33:0,0,0	0/1:0,0:0:33:0,0,0	0/1:0,0:0:33:0,0,0	0/1:0,0:0:33:0,0,0	0/1:0,0:0:33:0,0,0	0/1:0,0:0:33:0,0,0	0/1:0,0:0:33:0,0,0	0/1:0,0:0:33:0,0,0	0/1:0,0:0:33:0,0,0	0/1:0,0:0:33:0,0,0	0/1:0,0:0:33:0,0,0	1/1:0,0:0:33:0,0,0	0/1:0,0:0:33:0,0,0	0/1:0,0:0:33:0,0,0	0/1:0,0:0:33:0,0,0	0/1:0,0:0:33:0,0,0	0/1:0,0:0:33:0,0,0	0/0:0,0:0:33:0,0,0	0/0:0,0:0:33:0,0,0	0/0:0,0:0:33:0,0,0	0/1:0,0:0:33:0,0,0	0/0:0,0:0:33:0,0,0	0/1:0,0:0:33:0,0,0	0/1:0,0:0:33:0,0,0	0/1:0,0:0:33:0,0,0	0/0:0,0:0:33:0,0,0	0/0:0,0:0:33:0,0,0	0/0:0,0:0:33:0,0,0	0/1:0,0:0:33:0,0,0	0/0:0,0:0:33:0,0,0	0/1:0,0:0:33:0,0,0	0/0:0,0:0:33:0,0,0	0/0:0,0:0:33:0,0,0	0/0:0,0:0:33:0,0,0	0/0:0,0:0:33:0,0,0	0/0:0,0:0:33:0,0,0	0/0:0,0:0:33:0,0,0	0/0:0,0:0:33:0,0,0	0/0:0,0:0:33:0,0,0	0/0:0,0:0:33:0,0,0	0/0:0,0:0:33:0,0,0	0/0:0,0:0:33:0,0,0	0/0:0,0:0:33:0,0,0	0/0:0,0:0:33:0,0,0	0/0:0,0:0:33:0,0,0	0/0:0,0:0:33:0,0,0	0/0:0,0:0:33:0,0,0	0/0:0,0:0:33:0,0,0	0/0:0,0:0:33:0,0,0	0/0:0,0:0:33:0,0,0	0/0:0,0:0:33:0,0,0	0/0:0,0:0:33:0,0,0	0/0:0,0:0:33:0,0,0	0/0:0,0:0:33:0,0,0	0/0:0,0:0:33:0,0,0	0/0:0,0:0:33:0,0,0	0/0:0,0:0:33:0,0,0	0/0:0,0:0:33:0,0,0	0/0:0,0:0:33:0,0,0	0/0:0,0:0:33:0,0,0	0/0:0,0:0:33:0,0,0	0/0:0,0:0:33:0,0,0	0/0:0,0:0:33:0,0,0	0/1:0,0:0:33:0,0,0	0/0:0,0:0:33:0,0,0	0/0:0,0:0:33:0,0,0	0/0:0,0:0:33:0,0,0	0/0:0,0:0:33:0,0,0	0/0:0,0:0:33:0,0,0	0/0:0,0:0:33:0,0,0	0/0:0,0:0:33:0,0,0	0/0:0,0:0:33:0,0,0	0/0:0,0:0:33:0,0,0	0/0:0,0:0:33:0,0,0	0/0:0,0:0:33:0,0,0	0/0:0,0:0:33:0,0,0	0/0:0,0:0:33:0,0,0	0/0:0,0:0:33:0,0,0	0/0:0,0:0:33:0,0,0	0/0:0,0:0:33:0,0,0	0/0:0,0:0:33:0,0,0	0/0:0,0:0:33:0,0,0	0/0:0,0:0:33:0,0,0	0/0:0,0:0:33:0,0,0	0/0:0,0:0:33:0,0,0	0/0:0,0:0:33:0,0,0	0/0:0,0:0:33:0,0,0	0/0:0,0:0:33:0,0,0	0/0:0,0:0:33:0,0,0	0/0:0,0:0:33:0,0,0	0/0:0,0:0:33:0,0,0	0/0:0,0:0:33:0,0,0	0/0:0,0:0:33:0,0,0	0/0:0,0:0:33:0,0,0	0/0:0,0:0:33:0,0,0	0/0:0,0:0:33:0,0,0	0/0:0,0:0:33:0,0,0	0/0:0,0:0:33:0,0,0	0/0:0,0:0:33:0,0,0	0/0:0,0:0:33:0,0,0	0/0:0,0:0:33:0,0,0	0/0:0,0:0:33:0,0,0	0/0:0,0:0:33:0,0,0	0/0:0,0:0:33:0,0,0	0/0:0,0:0:33:0,0,0	0/0:0,0:0:33:0,0,0	0/0:0,0:0:33:0,0,0	0/0:0,0:0:33:0,0,0	0/0:0,0:0:33:0,0,0	0/0:0,0:0:33:0,0,0	0/0:0,0:0:33:0,0,0	0/0:0,0:0:33:0,0,0	0/0:0,0:0:33:0,0,0	0/0:0,0:0:33:0,0,0	0/0:0,0:0:33:0,0,0	0/0:0,0:0:33:0,0,0	0/0:0,0:0:33:0,0,0	0/1:0,0:0:33:0,0,0	0/0:0,0:0:33:0,0,0	0/0:0,0:0:33:0,0,0	0/1:0,0:0:33:0,0,0	0/0:0,0:0:33:0,0,0	0/0:0,0:0:33:0,0,0	0/1:0,0:0:33:0,0,0	0/0:0,0:0:33:0,0,0	0/0:0,0:0:33:0,0,0	0/0:0,0:0:33:0,0,0	0/0:0,0:0:33:0,0,0	0/0:0,0:0:33:0,0,0	0/0:0,0:0:33:0,0,0	0/0:0,0:0:33:0,0,0	0/0:0,0:0:33:0,0,0
NW_016017455.1	3537964	SNW_016017455.1_3537964	A	G	.	PASS	ANN=G|intron_variant|MODIFIER|LOC108004465|gene242|transcript|rna429|Coding|1/11|c.-199-4022A>G||||||WARNING_TRANSCRIPT_NO_STOP_CODON;DP=0	GT:AD:DP:GQ:PL	1/1:0,0:0:33:0,0,0	1/1:0,0:0:33:0,0,0	1/1:0,0:0:33:0,0,0	1/1:0,0:0:33:0,0,0	1/1:0,0:0:33:0,0,0	1/1:0,0:0:33:0,0,0	1/1:0,0:0:33:0,0,0	1/1:0,0:0:33:0,0,0	1/1:0,0:0:33:0,0,0	1/1:0,0:0:33:0,0,0	1/1:0,0:0:33:0,0,0	1/1:0,0:0:33:0,0,0	1/1:0,0:0:33:0,0,0	0/1:0,0:0:33:0,0,0	1/1:0,0:0:33:0,0,0	0/1:0,0:0:33:0,0,0	1/1:0,0:0:33:0,0,0	1/1:0,0:0:33:0,0,0	1/1:0,0:0:33:0,0,0	1/1:0,0:0:33:0,0,0	1/1:0,0:0:33:0,0,0	1/1:0,0:0:33:0,0,0	0/1:0,0:0:33:0,0,0	1/1:0,0:0:33:0,0,0	1/1:0,0:0:33:0,0,0	1/1:0,0:0:33:0,0,0	1/1:0,0:0:33:0,0,0	1/1:0,0:0:33:0,0,0	1/1:0,0:0:33:0,0,0	0/1:0,0:0:33:0,0,0	1/1:0,0:0:33:0,0,0	1/1:0,0:0:33:0,0,0	1/1:0,0:0:33:0,0,0	1/1:0,0:0:33:0,0,0	1/1:0,0:0:33:0,0,0	1/1:0,0:0:33:0,0,0	1/1:0,0:0:33:0,0,0	1/1:0,0:0:33:0,0,0	1/1:0,0:0:33:0,0,0	1/1:0,0:0:33:0,0,0	1/1:0,0:0:33:0,0,0	1/1:0,0:0:33:0,0,0	1/1:0,0:0:33:0,0,0	1/1:0,0:0:33:0,0,0	1/1:0,0:0:33:0,0,0	1/1:0,0:0:33:0,0,0	1/1:0,0:0:33:0,0,0	1/1:0,0:0:33:0,0,0	1/1:0,0:0:33:0,0,0	1/1:0,0:0:33:0,0,0	1/1:0,0:0:33:0,0,0	1/1:0,0:0:33:0,0,0	1/1:0,0:0:33:0,0,0	1/1:0,0:0:33:0,0,0	1/1:0,0:0:33:0,0,0	1/1:0,0:0:33:0,0,0	0/1:0,0:0:33:0,0,0	1/1:0,0:0:33:0,0,0	1/1:0,0:0:33:0,0,0	1/1:0,0:0:33:0,0,0	1/1:0,0:0:33:0,0,0	1/1:0,0:0:33:0,0,0	1/1:0,0:0:33:0,0,0	1/1:0,0:0:33:0,0,0	1/1:0,0:0:33:0,0,0	1/1:0,0:0:33:0,0,0	1/1:0,0:0:33:0,0,0	1/1:0,0:0:33:0,0,0	1/1:0,0:0:33:0,0,0	1/1:0,0:0:33:0,0,0	1/1:0,0:0:33:0,0,0	1/1:0,0:0:33:0,0,0	0/0:0,0:0:33:0,0,0	1/1:0,0:0:33:0,0,0	0/1:0,0:0:33:0,0,0	1/1:0,0:0:33:0,0,0	1/1:0,0:0:33:0,0,0	0/1:0,0:0:33:0,0,0	0/1:0,0:0:33:0,0,0	1/1:0,0:0:33:0,0,0	1/1:0,0:0:33:0,0,0	1/1:0,0:0:33:0,0,0	1/1:0,0:0:33:0,0,0	1/1:0,0:0:33:0,0,0	1/1:0,0:0:33:0,0,0	0/1:0,0:0:33:0,0,0	1/1:0,0:0:33:0,0,0	1/1:0,0:0:33:0,0,0	1/1:0,0:0:33:0,0,0	1/1:0,0:0:33:0,0,0	1/1:0,0:0:33:0,0,0	1/1:0,0:0:33:0,0,0	1/1:0,0:0:33:0,0,0	1/1:0,0:0:33:0,0,0	1/1:0,0:0:33:0,0,0	0/1:0,0:0:33:0,0,0	0/1:0,0:0:33:0,0,0	1/1:0,0:0:33:0,0,0	1/1:0,0:0:33:0,0,0	1/1:0,0:0:33:0,0,0	1/1:0,0:0:33:0,0,0	0/0:0,0:0:33:0,0,0	1/1:0,0:0:33:0,0,0	1/1:0,0:0:33:0,0,0	1/1:0,0:0:33:0,0,0	1/1:0,0:0:33:0,0,0	1/1:0,0:0:33:0,0,0	1/1:0,0:0:33:0,0,0	1/1:0,0:0:33:0,0,0	1/1:0,0:0:33:0,0,0	1/1:0,0:0:33:0,0,0	1/1:0,0:0:33:0,0,0	1/1:0,0:0:33:0,0,0	1/1:0,0:0:33:0,0,0	1/1:0,0:0:33:0,0,0	1/1:0,0:0:33:0,0,0	1/1:0,0:0:33:0,0,0	1/1:0,0:0:33:0,0,0	1/1:0,0:0:33:0,0,0	1/1:0,0:0:33:0,0,0	1/1:0,0:0:33:0,0,0	1/1:0,0:0:33:0,0,0	1/1:0,0:0:33:0,0,0	1/1:0,0:0:33:0,0,0	1/1:0,0:0:33:0,0,0	1/1:0,0:0:33:0,0,0	1/1:0,0:0:33:0,0,0	1/1:0,0:0:33:0,0,0	1/1:0,0:0:33:0,0,0	1/1:0,0:0:33:0,0,0	1/1:0,0:0:33:0,0,0	1/1:0,0:0:33:0,0,0	1/1:0,0:0:33:0,0,0	1/1:0,0:0:33:0,0,0	1/1:0,0:0:33:0,0,0	1/1:0,0:0:33:0,0,0	1/1:0,0:0:33:0,0,0	1/1:0,0:0:33:0,0,0	1/1:0,0:0:33:0,0,0	1/1:0,0:0:33:0,0,0	1/1:0,0:0:33:0,0,0	1/1:0,0:0:33:0,0,0	0/1:0,0:0:33:0,0,0	1/1:0,0:0:33:0,0,0	1/1:0,0:0:33:0,0,0	1/1:0,0:0:33:0,0,0	1/1:0,0:0:33:0,0,0	1/1:0,0:0:33:0,0,0	1/1:0,0:0:33:0,0,0	1/1:0,0:0:33:0,0,0	1/1:0,0:0:33:0,0,0	0/1:0,0:0:33:0,0,0	0/1:0,0:0:33:0,0,0	0/1:0,0:0:33:0,0,0	0/0:0,0:0:33:0,0,0	0/1:0,0:0:33:0,0,0	0/1:0,0:0:33:0,0,0	0/1:0,0:0:33:0,0,0	0/0:0,0:0:33:0,0,0	1/1:0,0:0:33:0,0,0	1/1:0,0:0:33:0,0,0	1/1:0,0:0:33:0,0,0	1/1:0,0:0:33:0,0,0	1/1:0,0:0:33:0,0,0	1/1:0,0:0:33:0,0,0	1/1:0,0:0:33:0,0,0	0/1:0,0:0:33:0,0,0	1/1:0,0:0:33:0,0,0	1/1:0,0:0:33:0,0,0	1/1:0,0:0:33:0,0,0	1/1:0,0:0:33:0,0,0	1/1:0,0:0:33:0,0,0	1/1:0,0:0:33:0,0,0	1/1:0,0:0:33:0,0,0	1/1:0,0:0:33:0,0,0	1/1:0,0:0:33:0,0,0	1/1:0,0:0:33:0,0,0	1/1:0,0:0:33:0,0,0	1/1:0,0:0:33:0,0,0	1/1:0,0:0:33:0,0,0	1/1:0,0:0:33:0,0,0	1/1:0,0:0:33:0,0,0	1/1:0,0:0:33:0,0,0	1/1:0,0:0:33:0,0,0	1/1:0,0:0:33:0,0,0	1/1:0,0:0:33:0,0,0	1/1:0,0:0:33:0,0,0	1/1:0,0:0:33:0,0,0	1/1:0,0:0:33:0,0,0	1/1:0,0:0:33:0,0,0	1/1:0,0:0:33:0,0,0	1/1:0,0:0:33:0,0,0	1/1:0,0:0:33:0,0,0	0/1:0,0:0:33:0,0,0	1/1:0,0:0:33:0,0,0	0/1:0,0:0:33:0,0,0	1/1:0,0:0:33:0,0,0	1/1:0,0:0:33:0,0,0	0/1:0,0:0:33:0,0,0	0/1:0,0:0:33:0,0,0	0/1:0,0:0:33:0,0,0	1/1:0,0:0:33:0,0,0	1/1:0,0:0:33:0,0,0	1/1:0,0:0:33:0,0,0	1/1:0,0:0:33:0,0,0	1/1:0,0:0:33:0,0,0	1/1:0,0:0:33:0,0,0	1/1:0,0:0:33:0,0,0	1/1:0,0:0:33:0,0,0	1/1:0,0:0:33:0,0,0	0/1:0,0:0:33:0,0,0	1/1:0,0:0:33:0,0,0	1/1:0,0:0:33:0,0,0	1/1:0,0:0:33:0,0,0	1/1:0,0:0:33:0,0,0	1/1:0,0:0:33:0,0,0	1/1:0,0:0:33:0,0,0	1/1:0,0:0:33:0,0,0	1/1:0,0:0:33:0,0,0	1/1:0,0:0:33:0,0,0	1/1:0,0:0:33:0,0,0	1/1:0,0:0:33:0,0,0	1/1:0,0:0:33:0,0,0	1/1:0,0:0:33:0,0,0	1/1:0,0:0:33:0,0,0	1/1:0,0:0:33:0,0,0	1/1:0,0:0:33:0,0,0	1/1:0,0:0:33:0,0,0	1/1:0,0:0:33:0,0,0	1/1:0,0:0:33:0,0,0	1/1:0,0:0:33:0,0,0	1/1:0,0:0:33:0,0,0	1/1:0,0:0:33:0,0,0	1/1:0,0:0:33:0,0,0	1/1:0,0:0:33:0,0,0	1/1:0,0:0:33:0,0,0	1/1:0,0:0:33:0,0,0	1/1:0,0:0:33:0,0,0	1/1:0,0:0:33:0,0,0	1/1:0,0:0:33:0,0,0	1/1:0,0:0:33:0,0,0	0/1:0,0:0:33:0,0,0	0/1:0,0:0:33:0,0,0
NW_016017455.1	3669364	SNW_016017455.1_3669364	G	A	.	PASS	ANN=A|upstream_gene_variant|MODIFIER|LOC107998723|gene257|transcript|rna459|Coding||c.-252G>A|||||3818|,A|intron_variant|MODIFIER|LOC107998723|gene257|transcript|rna456|Coding|2/12|c.-56+1173G>A||||||,A|intron_variant|MODIFIER|LOC107998723|gene257|transcript|rna457|Coding|2/12|c.-56+1173G>A||||||,A|intron_variant|MODIFIER|LOC107998723|gene257|transcript|rna458|Coding|2/12|c.-56+1173G>A||||||;DP=0	GT:AD:DP:GQ:PL	0/1:0,0:0:33:0,0,0	0/1:0,0:0:33:0,0,0	0/0:0,0:0:33:0,0,0	0/1:0,0:0:33:0,0,0	./.:0,0:0	0/0:0,0:0:33:0,0,0	0/0:0,0:0:33:0,0,0	0/0:0,0:0:33:0,0,0	0/0:0,0:0:33:0,0,0	0/0:0,0:0:33:0,0,0	0/0:0,0:0:33:0,0,0	0/0:0,0:0:33:0,0,0	0/0:0,0:0:33:0,0,0	0/0:0,0:0:33:0,0,0	0/0:0,0:0:33:0,0,0	0/0:0,0:0:33:0,0,0	0/0:0,0:0:33:0,0,0	0/0:0,0:0:33:0,0,0	0/1:0,0:0:33:0,0,0	0/1:0,0:0:33:0,0,0	0/0:0,0:0:33:0,0,0	0/1:0,0:0:33:0,0,0	0/0:0,0:0:33:0,0,0	0/1:0,0:0:33:0,0,0	0/0:0,0:0:33:0,0,0	0/0:0,0:0:33:0,0,0	0/0:0,0:0:33:0,0,0	0/1:0,0:0:33:0,0,0	0/0:0,0:0:33:0,0,0	0/0:0,0:0:33:0,0,0	0/0:0,0:0:33:0,0,0	0/0:0,0:0:33:0,0,0	0/0:0,0:0:33:0,0,0	0/1:0,0:0:33:0,0,0	0/1:0,0:0:33:0,0,0	0/1:0,0:0:33:0,0,0	0/1:0,0:0:33:0,0,0	0/1:0,0:0:33:0,0,0	1/1:0,0:0:33:0,0,0	0/0:0,0:0:33:0,0,0	1/1:0,0:0:33:0,0,0	0/1:0,0:0:33:0,0,0	1/1:0,0:0:33:0,0,0	1/1:0,0:0:33:0,0,0	0/1:0,0:0:33:0,0,0	0/1:0,0:0:33:0,0,0	0/1:0,0:0:33:0,0,0	1/1:0,0:0:33:0,0,0	1/1:0,0:0:33:0,0,0	0/1:0,0:0:33:0,0,0	0/0:0,0:0:33:0,0,0	0/1:0,0:0:33:0,0,0	0/1:0,0:0:33:0,0,0	0/1:0,0:0:33:0,0,0	0/1:0,0:0:33:0,0,0	0/0:0,0:0:33:0,0,0	./.:0,0:0	0/1:0,0:0:33:0,0,0	0/0:0,0:0:33:0,0,0	0/1:0,0:0:33:0,0,0	0/1:0,0:0:33:0,0,0	0/0:0,0:0:33:0,0,0	0/1:0,0:0:33:0,0,0	0/0:0,0:0:33:0,0,0	0/0:0,0:0:33:0,0,0	0/0:0,0:0:33:0,0,0	0/0:0,0:0:33:0,0,0	0/0:0,0:0:33:0,0,0	0/0:0,0:0:33:0,0,0	0/0:0,0:0:33:0,0,0	0/0:0,0:0:33:0,0,0	./.:0,0:0	0/1:0,0:0:33:0,0,0	0/0:0,0:0:33:0,0,0	0/0:0,0:0:33:0,0,0	0/0:0,0:0:33:0,0,0	0/0:0,0:0:33:0,0,0	0/0:0,0:0:33:0,0,0	0/0:0,0:0:33:0,0,0	0/1:0,0:0:33:0,0,0	0/0:0,0:0:33:0,0,0	0/1:0,0:0:33:0,0,0	0/1:0,0:0:33:0,0,0	0/1:0,0:0:33:0,0,0	./.:0,0:0	0/0:0,0:0:33:0,0,0	0/1:0,0:0:33:0,0,0	0/1:0,0:0:33:0,0,0	0/0:0,0:0:33:0,0,0	0/1:0,0:0:33:0,0,0	0/1:0,0:0:33:0,0,0	0/1:0,0:0:33:0,0,0	0/1:0,0:0:33:0,0,0	0/1:0,0:0:33:0,0,0	0/1:0,0:0:33:0,0,0	0/0:0,0:0:33:0,0,0	0/1:0,0:0:33:0,0,0	0/1:0,0:0:33:0,0,0	0/1:0,0:0:33:0,0,0	0/1:0,0:0:33:0,0,0	0/1:0,0:0:33:0,0,0	0/1:0,0:0:33:0,0,0	0/1:0,0:0:33:0,0,0	0/1:0,0:0:33:0,0,0	0/1:0,0:0:33:0,0,0	0/1:0,0:0:33:0,0,0	0/1:0,0:0:33:0,0,0	0/1:0,0:0:33:0,0,0	0/1:0,0:0:33:0,0,0	0/1:0,0:0:33:0,0,0	1/1:0,0:0:33:0,0,0	0/0:0,0:0:33:0,0,0	0/0:0,0:0:33:0,0,0	0/0:0,0:0:33:0,0,0	0/1:0,0:0:33:0,0,0	0/0:0,0:0:33:0,0,0	0/0:0,0:0:33:0,0,0	0/0:0,0:0:33:0,0,0	0/1:0,0:0:33:0,0,0	0/1:0,0:0:33:0,0,0	1/1:0,0:0:33:0,0,0	1/1:0,0:0:33:0,0,0	1/1:0,0:0:33:0,0,0	1/1:0,0:0:33:0,0,0	1/1:0,0:0:33:0,0,0	1/1:0,0:0:33:0,0,0	0/1:0,0:0:33:0,0,0	0/1:0,0:0:33:0,0,0	1/1:0,0:0:33:0,0,0	1/1:0,0:0:33:0,0,0	1/1:0,0:0:33:0,0,0	0/1:0,0:0:33:0,0,0	0/1:0,0:0:33:0,0,0	0/0:0,0:0:33:0,0,0	0/1:0,0:0:33:0,0,0	./.:0,0:0	0/1:0,0:0:33:0,0,0	0/0:0,0:0:33:0,0,0	0/1:0,0:0:33:0,0,0	0/1:0,0:0:33:0,0,0	0/1:0,0:0:33:0,0,0	1/1:0,0:0:33:0,0,0	0/0:0,0:0:33:0,0,0	0/1:0,0:0:33:0,0,0	0/1:0,0:0:33:0,0,0	0/1:0,0:0:33:0,0,0	0/1:0,0:0:33:0,0,0	0/1:0,0:0:33:0,0,0	0/1:0,0:0:33:0,0,0	0/0:0,0:0:33:0,0,0	0/1:0,0:0:33:0,0,0	0/1:0,0:0:33:0,0,0	0/0:0,0:0:33:0,0,0	0/1:0,0:0:33:0,0,0	0/0:0,0:0:33:0,0,0	0/1:0,0:0:33:0,0,0	0/1:0,0:0:33:0,0,0	0/0:0,0:0:33:0,0,0	0/1:0,0:0:33:0,0,0	0/0:0,0:0:33:0,0,0	1/1:0,0:0:33:0,0,0	0/1:0,0:0:33:0,0,0	0/1:0,0:0:33:0,0,0	0/1:0,0:0:33:0,0,0	0/0:0,0:0:33:0,0,0	0/1:0,0:0:33:0,0,0	0/1:0,0:0:33:0,0,0	0/1:0,0:0:33:0,0,0	0/1:0,0:0:33:0,0,0	0/1:0,0:0:33:0,0,0	0/1:0,0:0:33:0,0,0	0/1:0,0:0:33:0,0,0	0/0:0,0:0:33:0,0,0	0/1:0,0:0:33:0,0,0	0/0:0,0:0:33:0,0,0	0/0:0,0:0:33:0,0,0	0/1:0,0:0:33:0,0,0	0/1:0,0:0:33:0,0,0	./.:0,0:0	0/1:0,0:0:33:0,0,0	0/1:0,0:0:33:0,0,0	0/1:0,0:0:33:0,0,0	0/1:0,0:0:33:0,0,0	1/1:0,0:0:33:0,0,0	1/1:0,0:0:33:0,0,0	1/1:0,0:0:33:0,0,0	1/1:0,0:0:33:0,0,0	0/1:0,0:0:33:0,0,0	0/1:0,0:0:33:0,0,0	1/1:0,0:0:33:0,0,0	./.:0,0:0	0/1:0,0:0:33:0,0,0	./.:0,0:0	./.:0,0:0	0/0:0,0:0:33:0,0,0	1/1:0,0:0:33:0,0,0	0/0:0,0:0:33:0,0,0	./.:0,0:0	0/0:0,0:0:33:0,0,0	0/0:0,0:0:33:0,0,0	0/0:0,0:0:33:0,0,0	0/1:0,0:0:33:0,0,0	./.:0,0:0	0/1:0,0:0:33:0,0,0	./.:0,0:0	0/1:0,0:0:33:0,0,0	0/1:0,0:0:33:0,0,0	0/1:0,0:0:33:0,0,0	0/1:0,0:0:33:0,0,0	1/1:0,0:0:33:0,0,0	0/1:0,0:0:33:0,0,0	0/0:0,0:0:33:0,0,0	1/1:0,0:0:33:0,0,0	0/1:0,0:0:33:0,0,0	1/1:0,0:0:33:0,0,0	1/1:0,0:0:33:0,0,0	0/1:0,0:0:33:0,0,0	0/1:0,0:0:33:0,0,0	0/1:0,0:0:33:0,0,0	0/1:0,0:0:33:0,0,0	0/1:0,0:0:33:0,0,0	0/0:0,0:0:33:0,0,0	0/1:0,0:0:33:0,0,0	0/0:0,0:0:33:0,0,0	0/1:0,0:0:33:0,0,0	1/1:0,0:0:33:0,0,0	1/1:0,0:0:33:0,0,0	1/1:0,0:0:33:0,0,0	./.:0,0:0	0/1:0,0:0:33:0,0,0	1/1:0,0:0:33:0,0,0	0/1:0,0:0:33:0,0,0	0/1:0,0:0:33:0,0,0	0/1:0,0:0:33:0,0,0	0/1:0,0:0:33:0,0,0	0/0:0,0:0:33:0,0,0	0/0:0,0:0:33:0,0,0	0/0:0,0:0:33:0,0,0	0/0:0,0:0:33:0,0,0	0/0:0,0:0:33:0,0,0	0/0:0,0:0:33:0,0,0	0/0:0,0:0:33:0,0,0	0/0:0,0:0:33:0,0,0
NW_016017455.1	3685658	SNW_016017455.1_3685658	G	A	.	PASS	ANN=A|intron_variant|MODIFIER|LOC107998723|gene257|transcript|rna456|Coding|3/12|c.-5-4855G>A||||||,A|intron_variant|MODIFIER|LOC107998723|gene257|transcript|rna457|Coding|3/12|c.-5-4855G>A||||||,A|intron_variant|MODIFIER|LOC107998723|gene257|transcript|rna458|Coding|3/12|c.-5-4855G>A||||||,A|intron_variant|MODIFIER|LOC107998723|gene257|transcript|rna459|Coding|2/11|c.-5-4855G>A||||||,A|intron_variant|MODIFIER|LOC107998723|gene257|transcript|rna460|Coding|2/11|c.-5-4855G>A||||||,A|intron_variant|MODIFIER|LOC107998723|gene257|transcript|rna461|Coding|2/11|c.-5-4855G>A||||||,A|intron_variant|MODIFIER|LOC107998723|gene257|transcript|rna462|Coding|2/11|c.-5-4855G>A||||||,A|intron_variant|MODIFIER|LOC107998723|gene257|transcript|rna463|Coding|2/11|c.-5-4855G>A||||||;DP=0	GT:AD:DP:GQ:PL	1/1:0,0:0:33:0,0,0	1/1:0,0:0:33:0,0,0	1/1:0,0:0:33:0,0,0	1/1:0,0:0:33:0,0,0	1/1:0,0:0:33:0,0,0	1/1:0,0:0:33:0,0,0	1/1:0,0:0:33:0,0,0	1/1:0,0:0:33:0,0,0	1/1:0,0:0:33:0,0,0	0/1:0,0:0:33:0,0,0	1/1:0,0:0:33:0,0,0	1/1:0,0:0:33:0,0,0	1/1:0,0:0:33:0,0,0	1/1:0,0:0:33:0,0,0	0/1:0,0:0:33:0,0,0	1/1:0,0:0:33:0,0,0	0/1:0,0:0:33:0,0,0	0/0:0,0:0:33:0,0,0	1/1:0,0:0:33:0,0,0	0/1:0,0:0:33:0,0,0	1/1:0,0:0:33:0,0,0	0/1:0,0:0:33:0,0,0	0/1:0,0:0:33:0,0,0	1/1:0,0:0:33:0,0,0	0/1:0,0:0:33:0,0,0	1/1:0,0:0:33:0,0,0	0/1:0,0:0:33:0,0,0	1/1:0,0:0:33:0,0,0	1/1:0,0:0:33:0,0,0	1/1:0,0:0:33:0,0,0	0/1:0,0:0:33:0,0,0	1/1:0,0:0:33:0,0,0	0/1:0,0:0:33:0,0,0	0/1:0,0:0:33:0,0,0	0/1:0,0:0:33:0,0,0	0/1:0,0:0:33:0,0,0	0/1:0,0:0:33:0,0,0	0/1:0,0:0:33:0,0,0	1/1:0,0:0:33:0,0,0	1/1:0,0:0:33:0,0,0	1/1:0,0:0:33:0,0,0	1/1:0,0:0:33:0,0,0	1/1:0,0:0:33:0,0,0	1/1:0,0:0:33:0,0,0	1/1:0,0:0:33:0,0,0	1/1:0,0:0:33:0,0,0	1/1:0,0:0:33:0,0,0	1/1:0,0:0:33:0,0,0	1/1:0,0:0:33:0,0,0	1/1:0,0:0:33:0,0,0	0/1:0,0:0:33:0,0,0	1/1:0,0:0:33:0,0,0	1/1:0,0:0:33:0,0,0	1/1:0,0:0:33:0,0,0	1/1:0,0:0:33:0,0,0	1/1:0,0:0:33:0,0,0	1/1:0,0:0:33:0,0,0	1/1:0,0:0:33:0,0,0	0/1:0,0:0:33:0,0,0	1/1:0,0:0:33:0,0,0	0/1:0,0:0:33:0,0,0	0/1:0,0:0:33:0,0,0	1/1:0,0:0:33:0,0,0	0/1:0,0:0:33:0,0,0	1/1:0,0:0:33:0,0,0	1/1:0,0:0:33:0,0,0	0/1:0,0:0:33:0,0,0	0/1:0,0:0:33:0,0,0	0/1:0,0:0:33:0,0,0	1/1:0,0:0:33:0,0,0	0/1:0,0:0:33:0,0,0	1/1:0,0:0:33:0,0,0	1/1:0,0:0:33:0,0,0	1/1:0,0:0:33:0,0,0	1/1:0,0:0:33:0,0,0	1/1:0,0:0:33:0,0,0	1/1:0,0:0:33:0,0,0	1/1:0,0:0:33:0,0,0	0/1:0,0:0:33:0,0,0	1/1:0,0:0:33:0,0,0	1/1:0,0:0:33:0,0,0	1/1:0,0:0:33:0,0,0	./.:0,0:0	0/1:0,0:0:33:0,0,0	1/1:0,0:0:33:0,0,0	1/1:0,0:0:33:0,0,0	0/1:0,0:0:33:0,0,0	0/1:0,0:0:33:0,0,0	0/1:0,0:0:33:0,0,0	1/1:0,0:0:33:0,0,0	1/1:0,0:0:33:0,0,0	0/1:0,0:0:33:0,0,0	1/1:0,0:0:33:0,0,0	1/1:0,0:0:33:0,0,0	1/1:0,0:0:33:0,0,0	1/1:0,0:0:33:0,0,0	1/1:0,0:0:33:0,0,0	0/1:0,0:0:33:0,0,0	1/1:0,0:0:33:0,0,0	0/1:0,0:0:33:0,0,0	1/1:0,0:0:33:0,0,0	1/1:0,0:0:33:0,0,0	1/1:0,0:0:33:0,0,0	1/1:0,0:0:33:0,0,0	1/1:0,0:0:33:0,0,0	1/1:0,0:0:33:0,0,0	1/1:0,0:0:33:0,0,0	1/1:0,0:0:33:0,0,0	1/1:0,0:0:33:0,0,0	1/1:0,0:0:33:0,0,0	1/1:0,0:0:33:0,0,0	1/1:0,0:0:33:0,0,0	1/1:0,0:0:33:0,0,0	1/1:0,0:0:33:0,0,0	1/1:0,0:0:33:0,0,0	1/1:0,0:0:33:0,0,0	1/1:0,0:0:33:0,0,0	1/1:0,0:0:33:0,0,0	1/1:0,0:0:33:0,0,0	1/1:0,0:0:33:0,0,0	0/1:0,0:0:33:0,0,0	1/1:0,0:0:33:0,0,0	1/1:0,0:0:33:0,0,0	1/1:0,0:0:33:0,0,0	0/1:0,0:0:33:0,0,0	0/1:0,0:0:33:0,0,0	1/1:0,0:0:33:0,0,0	0/1:0,0:0:33:0,0,0	1/1:0,0:0:33:0,0,0	1/1:0,0:0:33:0,0,0	0/1:0,0:0:33:0,0,0	1/1:0,0:0:33:0,0,0	1/1:0,0:0:33:0,0,0	1/1:0,0:0:33:0,0,0	0/1:0,0:0:33:0,0,0	1/1:0,0:0:33:0,0,0	1/1:0,0:0:33:0,0,0	1/1:0,0:0:33:0,0,0	0/1:0,0:0:33:0,0,0	1/1:0,0:0:33:0,0,0	1/1:0,0:0:33:0,0,0	1/1:0,0:0:33:0,0,0	1/1:0,0:0:33:0,0,0	0/1:0,0:0:33:0,0,0	1/1:0,0:0:33:0,0,0	0/0:0,0:0:33:0,0,0	0/1:0,0:0:33:0,0,0	1/1:0,0:0:33:0,0,0	0/1:0,0:0:33:0,0,0	0/1:0,0:0:33:0,0,0	0/1:0,0:0:33:0,0,0	0/1:0,0:0:33:0,0,0	1/1:0,0:0:33:0,0,0	1/1:0,0:0:33:0,0,0	1/1:0,0:0:33:0,0,0	1/1:0,0:0:33:0,0,0	1/1:0,0:0:33:0,0,0	1/1:0,0:0:33:0,0,0	1/1:0,0:0:33:0,0,0	0/1:0,0:0:33:0,0,0	1/1:0,0:0:33:0,0,0	1/1:0,0:0:33:0,0,0	1/1:0,0:0:33:0,0,0	0/1:0,0:0:33:0,0,0	1/1:0,0:0:33:0,0,0	1/1:0,0:0:33:0,0,0	1/1:0,0:0:33:0,0,0	1/1:0,0:0:33:0,0,0	1/1:0,0:0:33:0,0,0	1/1:0,0:0:33:0,0,0	1/1:0,0:0:33:0,0,0	1/1:0,0:0:33:0,0,0	1/1:0,0:0:33:0,0,0	1/1:0,0:0:33:0,0,0	1/1:0,0:0:33:0,0,0	1/1:0,0:0:33:0,0,0	1/1:0,0:0:33:0,0,0	1/1:0,0:0:33:0,0,0	1/1:0,0:0:33:0,0,0	1/1:0,0:0:33:0,0,0	1/1:0,0:0:33:0,0,0	1/1:0,0:0:33:0,0,0	0/1:0,0:0:33:0,0,0	1/1:0,0:0:33:0,0,0	0/1:0,0:0:33:0,0,0	1/1:0,0:0:33:0,0,0	1/1:0,0:0:33:0,0,0	1/1:0,0:0:33:0,0,0	1/1:0,0:0:33:0,0,0	1/1:0,0:0:33:0,0,0	1/1:0,0:0:33:0,0,0	1/1:0,0:0:33:0,0,0	1/1:0,0:0:33:0,0,0	0/1:0,0:0:33:0,0,0	1/1:0,0:0:33:0,0,0	0/1:0,0:0:33:0,0,0	0/1:0,0:0:33:0,0,0	1/1:0,0:0:33:0,0,0	0/1:0,0:0:33:0,0,0	1/1:0,0:0:33:0,0,0	1/1:0,0:0:33:0,0,0	0/1:0,0:0:33:0,0,0	0/1:0,0:0:33:0,0,0	1/1:0,0:0:33:0,0,0	1/1:0,0:0:33:0,0,0	1/1:0,0:0:33:0,0,0	1/1:0,0:0:33:0,0,0	1/1:0,0:0:33:0,0,0	1/1:0,0:0:33:0,0,0	1/1:0,0:0:33:0,0,0	1/1:0,0:0:33:0,0,0	./.:0,0:0	0/1:0,0:0:33:0,0,0	1/1:0,0:0:33:0,0,0	1/1:0,0:0:33:0,0,0	1/1:0,0:0:33:0,0,0	1/1:0,0:0:33:0,0,0	1/1:0,0:0:33:0,0,0	0/1:0,0:0:33:0,0,0	1/1:0,0:0:33:0,0,0	1/1:0,0:0:33:0,0,0	1/1:0,0:0:33:0,0,0	1/1:0,0:0:33:0,0,0	1/1:0,0:0:33:0,0,0	0/1:0,0:0:33:0,0,0	1/1:0,0:0:33:0,0,0	1/1:0,0:0:33:0,0,0	1/1:0,0:0:33:0,0,0	1/1:0,0:0:33:0,0,0	0/1:0,0:0:33:0,0,0	1/1:0,0:0:33:0,0,0	1/1:0,0:0:33:0,0,0	1/1:0,0:0:33:0,0,0	1/1:0,0:0:33:0,0,0	1/1:0,0:0:33:0,0,0	1/1:0,0:0:33:0,0,0	1/1:0,0:0:33:0,0,0	1/1:0,0:0:33:0,0,0	1/1:0,0:0:33:0,0,0	1/1:0,0:0:33:0,0,0	1/1:0,0:0:33:0,0,0	0/1:0,0:0:33:0,0,0	0/1:0,0:0:33:0,0,0
NW_016017455.1	3746958	SNW_016017455.1_3746958	G	C	.	PASS	ANN=C|downstream_gene_variant|MODIFIER|LOC107998723|gene257|transcript|rna456|Coding||c.*1562G>C|||||4202|,C|downstream_gene_variant|MODIFIER|LOC107998723|gene257|transcript|rna457|Coding||c.*1510G>C|||||4202|,C|downstream_gene_variant|MODIFIER|LOC107998723|gene257|transcript|rna458|Coding||c.*1732G>C|||||4202|,C|downstream_gene_variant|MODIFIER|LOC107998723|gene257|transcript|rna459|Coding||c.*1589G>C|||||4202|,C|downstream_gene_variant|MODIFIER|LOC107998723|gene257|transcript|rna460|Coding||c.*1583G>C|||||4202|,C|downstream_gene_variant|MODIFIER|LOC107998723|gene257|transcript|rna461|Coding||c.*1532G>C|||||4202|,C|downstream_gene_variant|MODIFIER|LOC107998723|gene257|transcript|rna462|Coding||c.*1679G>C|||||4202|,C|downstream_gene_variant|MODIFIER|LOC107998723|gene257|transcript|rna463|Coding||c.*1412G>C|||||4202|,C|intron_variant|MODIFIER|LOC107998542|gene262|transcript|rna471|Coding|7/7|c.1712+267C>G||||||,C|intron_variant|MODIFIER|LOC107998542|gene262|transcript|rna469|Coding|6/6|c.1487+267C>G||||||,C|intron_variant|MODIFIER|LOC107998542|gene262|transcript|rna470|Coding|6/6|c.1442+267C>G||||||;DP=0	GT:AD:DP:GQ:PL	1/1:0,0:0:33:0,0,0	1/1:0,0:0:33:0,0,0	./.:0,0:0	0/0:0,0:0:33:0,0,0	0/0:0,0:0:33:0,0,0	0/0:0,0:0:33:0,0,0	./.:0,0:0	0/0:0,0:0:33:0,0,0	0/0:0,0:0:33:0,0,0	./.:0,0:0	0/0:0,0:0:33:0,0,0	0/0:0,0:0:33:0,0,0	0/0:0,0:0:33:0,0,0	0/0:0,0:0:33:0,0,0	0/0:0,0:0:33:0,0,0	0/0:0,0:0:33:0,0,0	1/1:0,0:0:33:0,0,0	0/0:0,0:0:33:0,0,0	0/0:0,0:0:33:0,0,0	./.:0,0:0	0/0:0,0:0:33:0,0,0	./.:0,0:0	0/0:0,0:0:33:0,0,0	0/0:0,0:0:33:0,0,0	0/0:0,0:0:33:0,0,0	0/0:0,0:0:33:0,0,0	0/0:0,0:0:33:0,0,0	0/0:0,0:0:33:0,0,0	0/0:0,0:0:33:0,0,0	0/0:0,0:0:33:0,0,0	0/0:0,0:0:33:0,0,0	0/0:0,0:0:33:0,0,0	./.:0,0:0	0/0:0,0:0:33:0,0,0	0/0:0,0:0:33:0,0,0	0/0:0,0:0:33:0,0,0	0/0:0,0:0:33:0,0,0	0/0:0,0:0:33:0,0,0	0/0:0,0:0:33:0,0,0	0/0:0,0:0:33:0,0,0	./.:0,0:0	0/0:0,0:0:33:0,0,0	./.:0,0:0	./.:0,0:0	0/0:0,0:0:33:0,0,0	0/0:0,0:0:33:0,0,0	0/0:0,0:0:33:0,0,0	./.:0,0:0	0/0:0,0:0:33:0,0,0	./.:0,0:0	0/0:0,0:0:33:0,0,0	0/0:0,0:0:33:0,0,0	0/0:0,0:0:33:0,0,0	0/0:0,0:0:33:0,0,0	0/0:0,0:0:33:0,0,0	0/0:0,0:0:33:0,0,0	0/1:0,0:0:33:0,0,0	0/0:0,0:0:33:0,0,0	0/0:0,0:0:33:0,0,0	0/0:0,0:0:33:0,0,0	0/0:0,0:0:33:0,0,0	0/0:0,0:0:33:0,0,0	0/0:0,0:0:33:0,0,0	0/0:0,0:0:33:0,0,0	0/0:0,0:0:33:0,0,0	0/0:0,0:0:33:0,0,0	0/0:0,0:0:33:0,0,0	0/0:0,0:0:33:0,0,0	0/0:0,0:0:33:0,0,0	0/0:0,0:0:33:0,0,0	0/0:0,0:0:33:0,0,0	0/0:0,0:0:33:0,0,0	0/0:0,0:0:33:0,0,0	0/0:0,0:0:33:0,0,0	0/0:0,0:0:33:0,0,0	0/0:0,0:0:33:0,0,0	0/0:0,0:0:33:0,0,0	0/0:0,0:0:33:0,0,0	0/0:0,0:0:33:0,0,0	0/0:0,0:0:33:0,0,0	0/0:0,0:0:33:0,0,0	0/0:0,0:0:33:0,0,0	./.:0,0:0	0/0:0,0:0:33:0,0,0	0/0:0,0:0:33:0,0,0	0/0:0,0:0:33:0,0,0	0/0:0,0:0:33:0,0,0	0/0:0,0:0:33:0,0,0	0/0:0,0:0:33:0,0,0	0/0:0,0:0:33:0,0,0	0/0:0,0:0:33:0,0,0	0/0:0,0:0:33:0,0,0	0/0:0,0:0:33:0,0,0	0/1:0,0:0:33:0,0,0	0/0:0,0:0:33:0,0,0	0/0:0,0:0:33:0,0,0	0/0:0,0:0:33:0,0,0	0/0:0,0:0:33:0,0,0	0/0:0,0:0:33:0,0,0	0/0:0,0:0:33:0,0,0	0/0:0,0:0:33:0,0,0	1/1:0,0:0:33:0,0,0	0/0:0,0:0:33:0,0,0	0/0:0,0:0:33:0,0,0	0/0:0,0:0:33:0,0,0	1/1:0,0:0:33:0,0,0	0/1:0,0:0:33:0,0,0	0/1:0,0:0:33:0,0,0	1/1:0,0:0:33:0,0,0	0/1:0,0:0:33:0,0,0	0/0:0,0:0:33:0,0,0	0/0:0,0:0:33:0,0,0	0/0:0,0:0:33:0,0,0	0/0:0,0:0:33:0,0,0	0/0:0,0:0:33:0,0,0	0/0:0,0:0:33:0,0,0	0/1:0,0:0:33:0,0,0	0/1:0,0:0:33:0,0,0	0/0:0,0:0:33:0,0,0	0/0:0,0:0:33:0,0,0	0/0:0,0:0:33:0,0,0	0/0:0,0:0:33:0,0,0	0/0:0,0:0:33:0,0,0	0/1:0,0:0:33:0,0,0	0/0:0,0:0:33:0,0,0	0/0:0,0:0:33:0,0,0	0/0:0,0:0:33:0,0,0	0/0:0,0:0:33:0,0,0	0/0:0,0:0:33:0,0,0	0/0:0,0:0:33:0,0,0	0/0:0,0:0:33:0,0,0	0/0:0,0:0:33:0,0,0	0/0:0,0:0:33:0,0,0	0/0:0,0:0:33:0,0,0	0/0:0,0:0:33:0,0,0	0/0:0,0:0:33:0,0,0	0/1:0,0:0:33:0,0,0	./.:0,0:0	0/0:0,0:0:33:0,0,0	0/0:0,0:0:33:0,0,0	0/0:0,0:0:33:0,0,0	1/1:0,0:0:33:0,0,0	0/0:0,0:0:33:0,0,0	0/0:0,0:0:33:0,0,0	1/1:0,0:0:33:0,0,0	0/0:0,0:0:33:0,0,0	0/0:0,0:0:33:0,0,0	0/0:0,0:0:33:0,0,0	0/0:0,0:0:33:0,0,0	0/0:0,0:0:33:0,0,0	0/0:0,0:0:33:0,0,0	0/0:0,0:0:33:0,0,0	0/0:0,0:0:33:0,0,0	0/0:0,0:0:33:0,0,0	0/0:0,0:0:33:0,0,0	0/0:0,0:0:33:0,0,0	0/0:0,0:0:33:0,0,0	0/0:0,0:0:33:0,0,0	./.:0,0:0	./.:0,0:0	./.:0,0:0	0/0:0,0:0:33:0,0,0	0/0:0,0:0:33:0,0,0	0/0:0,0:0:33:0,0,0	0/0:0,0:0:33:0,0,0	0/0:0,0:0:33:0,0,0	0/0:0,0:0:33:0,0,0	1/1:0,0:0:33:0,0,0	1/1:0,0:0:33:0,0,0	1/1:0,0:0:33:0,0,0	1/1:0,0:0:33:0,0,0	1/1:0,0:0:33:0,0,0	0/0:0,0:0:33:0,0,0	1/1:0,0:0:33:0,0,0	1/1:0,0:0:33:0,0,0	0/0:0,0:0:33:0,0,0	0/0:0,0:0:33:0,0,0	0/0:0,0:0:33:0,0,0	0/0:0,0:0:33:0,0,0	0/0:0,0:0:33:0,0,0	./.:0,0:0	0/0:0,0:0:33:0,0,0	0/0:0,0:0:33:0,0,0	1/1:0,0:0:33:0,0,0	1/1:0,0:0:33:0,0,0	0/0:0,0:0:33:0,0,0	0/0:0,0:0:33:0,0,0	1/1:0,0:0:33:0,0,0	0/0:0,0:0:33:0,0,0	0/1:0,0:0:33:0,0,0	./.:0,0:0	./.:0,0:0	./.:0,0:0	./.:0,0:0	0/0:0,0:0:33:0,0,0	0/0:0,0:0:33:0,0,0	1/1:0,0:0:33:0,0,0	0/0:0,0:0:33:0,0,0	0/0:0,0:0:33:0,0,0	0/0:0,0:0:33:0,0,0	0/0:0,0:0:33:0,0,0	0/0:0,0:0:33:0,0,0	0/0:0,0:0:33:0,0,0	0/0:0,0:0:33:0,0,0	0/0:0,0:0:33:0,0,0	0/0:0,0:0:33:0,0,0	0/0:0,0:0:33:0,0,0	0/0:0,0:0:33:0,0,0	0/0:0,0:0:33:0,0,0	0/0:0,0:0:33:0,0,0	0/0:0,0:0:33:0,0,0	0/0:0,0:0:33:0,0,0	0/0:0,0:0:33:0,0,0	./.:0,0:0	./.:0,0:0	./.:0,0:0	./.:0,0:0	./.:0,0:0	0/0:0,0:0:33:0,0,0	./.:0,0:0	0/1:0,0:0:33:0,0,0	0/0:0,0:0:33:0,0,0	0/0:0,0:0:33:0,0,0	0/0:0,0:0:33:0,0,0	0/0:0,0:0:33:0,0,0	0/1:0,0:0:33:0,0,0	0/1:0,0:0:33:0,0,0	0/0:0,0:0:33:0,0,0	0/0:0,0:0:33:0,0,0	0/0:0,0:0:33:0,0,0	0/0:0,0:0:33:0,0,0	0/0:0,0:0:33:0,0,0	0/0:0,0:0:33:0,0,0	0/0:0,0:0:33:0,0,0	0/0:0,0:0:33:0,0,0	0/0:0,0:0:33:0,0,0	0/0:0,0:0:33:0,0,0	0/0:0,0:0:33:0,0,0	0/0:0,0:0:33:0,0,0	0/0:0,0:0:33:0,0,0	0/0:0,0:0:33:0,0,0	0/0:0,0:0:33:0,0,0	0/0:0,0:0:33:0,0,0
NW_016017455.1	3748195	SNW_016017455.1_3748195	T	C	.	PASS	ANN=C|missense_variant|MODERATE|LOC107998542|gene262|transcript|rna471|Coding|6/8|c.1178A>G|p.His393Arg|1725/4086|1178/1950|393/649||,C|missense_variant|MODERATE|LOC107998542|gene262|transcript|rna469|Coding|5/7|c.953A>G|p.His318Arg|1500/3861|953/1725|318/574||,C|intron_variant|MODIFIER|LOC107998542|gene262|transcript|rna470|Coding|5/6|c.1145+642A>G||||||;DP=0	GT:AD:DP:GQ:PL	1/1:0,0:0:33:0,0,0	1/1:0,0:0:33:0,0,0	1/1:0,0:0:33:0,0,0	1/1:0,0:0:33:0,0,0	1/1:0,0:0:33:0,0,0	1/1:0,0:0:33:0,0,0	1/1:0,0:0:33:0,0,0	1/1:0,0:0:33:0,0,0	1/1:0,0:0:33:0,0,0	1/1:0,0:0:33:0,0,0	1/1:0,0:0:33:0,0,0	1/1:0,0:0:33:0,0,0	1/1:0,0:0:33:0,0,0	1/1:0,0:0:33:0,0,0	1/1:0,0:0:33:0,0,0	1/1:0,0:0:33:0,0,0	1/1:0,0:0:33:0,0,0	1/1:0,0:0:33:0,0,0	1/1:0,0:0:33:0,0,0	1/1:0,0:0:33:0,0,0	1/1:0,0:0:33:0,0,0	1/1:0,0:0:33:0,0,0	1/1:0,0:0:33:0,0,0	1/1:0,0:0:33:0,0,0	1/1:0,0:0:33:0,0,0	1/1:0,0:0:33:0,0,0	1/1:0,0:0:33:0,0,0	1/1:0,0:0:33:0,0,0	1/1:0,0:0:33:0,0,0	1/1:0,0:0:33:0,0,0	1/1:0,0:0:33:0,0,0	1/1:0,0:0:33:0,0,0	1/1:0,0:0:33:0,0,0	1/1:0,0:0:33:0,0,0	1/1:0,0:0:33:0,0,0	1/1:0,0:0:33:0,0,0	1/1:0,0:0:33:0,0,0	1/1:0,0:0:33:0,0,0	1/1:0,0:0:33:0,0,0	1/1:0,0:0:33:0,0,0	1/1:0,0:0:33:0,0,0	1/1:0,0:0:33:0,0,0	1/1:0,0:0:33:0,0,0	1/1:0,0:0:33:0,0,0	1/1:0,0:0:33:0,0,0	1/1:0,0:0:33:0,0,0	1/1:0,0:0:33:0,0,0	1/1:0,0:0:33:0,0,0	1/1:0,0:0:33:0,0,0	1/1:0,0:0:33:0,0,0	1/1:0,0:0:33:0,0,0	1/1:0,0:0:33:0,0,0	1/1:0,0:0:33:0,0,0	1/1:0,0:0:33:0,0,0	1/1:0,0:0:33:0,0,0	1/1:0,0:0:33:0,0,0	1/1:0,0:0:33:0,0,0	1/1:0,0:0:33:0,0,0	1/1:0,0:0:33:0,0,0	1/1:0,0:0:33:0,0,0	1/1:0,0:0:33:0,0,0	1/1:0,0:0:33:0,0,0	1/1:0,0:0:33:0,0,0	1/1:0,0:0:33:0,0,0	1/1:0,0:0:33:0,0,0	1/1:0,0:0:33:0,0,0	1/1:0,0:0:33:0,0,0	1/1:0,0:0:33:0,0,0	1/1:0,0:0:33:0,0,0	1/1:0,0:0:33:0,0,0	1/1:0,0:0:33:0,0,0	1/1:0,0:0:33:0,0,0	1/1:0,0:0:33:0,0,0	0/1:0,0:0:33:0,0,0	0/1:0,0:0:33:0,0,0	0/1:0,0:0:33:0,0,0	0/1:0,0:0:33:0,0,0	0/1:0,0:0:33:0,0,0	1/1:0,0:0:33:0,0,0	1/1:0,0:0:33:0,0,0	1/1:0,0:0:33:0,0,0	1/1:0,0:0:33:0,0,0	1/1:0,0:0:33:0,0,0	1/1:0,0:0:33:0,0,0	1/1:0,0:0:33:0,0,0	1/1:0,0:0:33:0,0,0	1/1:0,0:0:33:0,0,0	0/1:0,0:0:33:0,0,0	0/1:0,0:0:33:0,0,0	0/1:0,0:0:33:0,0,0	0/1:0,0:0:33:0,0,0	0/1:0,0:0:33:0,0,0	0/0:0,0:0:33:0,0,0	0/1:0,0:0:33:0,0,0	1/1:0,0:0:33:0,0,0	1/1:0,0:0:33:0,0,0	1/1:0,0:0:33:0,0,0	1/1:0,0:0:33:0,0,0	1/1:0,0:0:33:0,0,0	1/1:0,0:0:33:0,0,0	1/1:0,0:0:33:0,0,0	1/1:0,0:0:33:0,0,0	1/1:0,0:0:33:0,0,0	1/1:0,0:0:33:0,0,0	1/1:0,0:0:33:0,0,0	1/1:0,0:0:33:0,0,0	1/1:0,0:0:33:0,0,0	1/1:0,0:0:33:0,0,0	1/1:0,0:0:33:0,0,0	1/1:0,0:0:33:0,0,0	1/1:0,0:0:33:0,0,0	1/1:0,0:0:33:0,0,0	1/1:0,0:0:33:0,0,0	1/1:0,0:0:33:0,0,0	1/1:0,0:0:33:0,0,0	1/1:0,0:0:33:0,0,0	1/1:0,0:0:33:0,0,0	1/1:0,0:0:33:0,0,0	1/1:0,0:0:33:0,0,0	1/1:0,0:0:33:0,0,0	1/1:0,0:0:33:0,0,0	1/1:0,0:0:33:0,0,0	1/1:0,0:0:33:0,0,0	1/1:0,0:0:33:0,0,0	1/1:0,0:0:33:0,0,0	1/1:0,0:0:33:0,0,0	1/1:0,0:0:33:0,0,0	1/1:0,0:0:33:0,0,0	1/1:0,0:0:33:0,0,0	1/1:0,0:0:33:0,0,0	1/1:0,0:0:33:0,0,0	1/1:0,0:0:33:0,0,0	1/1:0,0:0:33:0,0,0	1/1:0,0:0:33:0,0,0	1/1:0,0:0:33:0,0,0	1/1:0,0:0:33:0,0,0	1/1:0,0:0:33:0,0,0	1/1:0,0:0:33:0,0,0	1/1:0,0:0:33:0,0,0	1/1:0,0:0:33:0,0,0	1/1:0,0:0:33:0,0,0	1/1:0,0:0:33:0,0,0	1/1:0,0:0:33:0,0,0	0/0:0,0:0:33:0,0,0	1/1:0,0:0:33:0,0,0	0/1:0,0:0:33:0,0,0	0/1:0,0:0:33:0,0,0	1/1:0,0:0:33:0,0,0	0/1:0,0:0:33:0,0,0	1/1:0,0:0:33:0,0,0	0/0:0,0:0:33:0,0,0	1/1:0,0:0:33:0,0,0	1/1:0,0:0:33:0,0,0	1/1:0,0:0:33:0,0,0	0/1:0,0:0:33:0,0,0	1/1:0,0:0:33:0,0,0	0/1:0,0:0:33:0,0,0	1/1:0,0:0:33:0,0,0	0/1:0,0:0:33:0,0,0	1/1:0,0:0:33:0,0,0	1/1:0,0:0:33:0,0,0	1/1:0,0:0:33:0,0,0	1/1:0,0:0:33:0,0,0	1/1:0,0:0:33:0,0,0	1/1:0,0:0:33:0,0,0	0/1:0,0:0:33:0,0,0	1/1:0,0:0:33:0,0,0	./.:0,0:0	0/1:0,0:0:33:0,0,0	0/1:0,0:0:33:0,0,0	1/1:0,0:0:33:0,0,0	0/1:0,0:0:33:0,0,0	1/1:0,0:0:33:0,0,0	0/1:0,0:0:33:0,0,0	0/1:0,0:0:33:0,0,0	1/1:0,0:0:33:0,0,0	1/1:0,0:0:33:0,0,0	1/1:0,0:0:33:0,0,0	1/1:0,0:0:33:0,0,0	1/1:0,0:0:33:0,0,0	1/1:0,0:0:33:0,0,0	1/1:0,0:0:33:0,0,0	1/1:0,0:0:33:0,0,0	1/1:0,0:0:33:0,0,0	1/1:0,0:0:33:0,0,0	1/1:0,0:0:33:0,0,0	1/1:0,0:0:33:0,0,0	1/1:0,0:0:33:0,0,0	1/1:0,0:0:33:0,0,0	1/1:0,0:0:33:0,0,0	1/1:0,0:0:33:0,0,0	1/1:0,0:0:33:0,0,0	1/1:0,0:0:33:0,0,0	1/1:0,0:0:33:0,0,0	1/1:0,0:0:33:0,0,0	1/1:0,0:0:33:0,0,0	1/1:0,0:0:33:0,0,0	1/1:0,0:0:33:0,0,0	1/1:0,0:0:33:0,0,0	1/1:0,0:0:33:0,0,0	1/1:0,0:0:33:0,0,0	1/1:0,0:0:33:0,0,0	1/1:0,0:0:33:0,0,0	1/1:0,0:0:33:0,0,0	1/1:0,0:0:33:0,0,0	1/1:0,0:0:33:0,0,0	1/1:0,0:0:33:0,0,0	1/1:0,0:0:33:0,0,0	1/1:0,0:0:33:0,0,0	0/1:0,0:0:33:0,0,0	1/1:0,0:0:33:0,0,0	1/1:0,0:0:33:0,0,0	1/1:0,0:0:33:0,0,0	1/1:0,0:0:33:0,0,0	1/1:0,0:0:33:0,0,0	1/1:0,0:0:33:0,0,0	1/1:0,0:0:33:0,0,0	1/1:0,0:0:33:0,0,0	1/1:0,0:0:33:0,0,0	1/1:0,0:0:33:0,0,0	1/1:0,0:0:33:0,0,0	1/1:0,0:0:33:0,0,0	1/1:0,0:0:33:0,0,0	1/1:0,0:0:33:0,0,0	1/1:0,0:0:33:0,0,0	1/1:0,0:0:33:0,0,0	1/1:0,0:0:33:0,0,0	1/1:0,0:0:33:0,0,0	1/1:0,0:0:33:0,0,0	1/1:0,0:0:33:0,0,0	1/1:0,0:0:33:0,0,0	1/1:0,0:0:33:0,0,0	1/1:0,0:0:33:0,0,0	1/1:0,0:0:33:0,0,0	1/1:0,0:0:33:0,0,0	1/1:0,0:0:33:0,0,0	1/1:0,0:0:33:0,0,0	1/1:0,0:0:33:0,0,0	1/1:0,0:0:33:0,0,0	1/1:0,0:0:33:0,0,0	1/1:0,0:0:33:0,0,0	1/1:0,0:0:33:0,0,0	1/1:0,0:0:33:0,0,0
NW_016017455.1	3763058	SNW_016017455.1_3763058	A	C	.	PASS	ANN=C|intron_variant|MODIFIER|LOC107998542|gene262|transcript|rna471|Coding|3/7|c.601+2396T>G||||||,C|intron_variant|MODIFIER|LOC107998542|gene262|transcript|rna469|Coding|3/6|c.601+2396T>G||||||,C|intron_variant|MODIFIER|LOC107998542|gene262|transcript|rna470|Coding|3/6|c.601+2396T>G||||||;DP=0	GT:AD:DP:GQ:PL	0/1:0,0:0:33:0,0,0	0/1:0,0:0:33:0,0,0	1/1:0,0:0:33:0,0,0	0/1:0,0:0:33:0,0,0	0/1:0,0:0:33:0,0,0	0/1:0,0:0:33:0,0,0	1/1:0,0:0:33:0,0,0	0/1:0,0:0:33:0,0,0	0/0:0,0:0:33:0,0,0	0/0:0,0:0:33:0,0,0	0/1:0,0:0:33:0,0,0	0/0:0,0:0:33:0,0,0	0/0:0,0:0:33:0,0,0	0/0:0,0:0:33:0,0,0	0/0:0,0:0:33:0,0,0	0/0:0,0:0:33:0,0,0	1/1:0,0:0:33:0,0,0	0/1:0,0:0:33:0,0,0	0/1:0,0:0:33:0,0,0	0/1:0,0:0:33:0,0,0	0/1:0,0:0:33:0,0,0	0/1:0,0:0:33:0,0,0	0/1:0,0:0:33:0,0,0	0/0:0,0:0:33:0,0,0	0/1:0,0:0:33:0,0,0	0/0:0,0:0:33:0,0,0	0/0:0,0:0:33:0,0,0	0/0:0,0:0:33:0,0,0	0/1:0,0:0:33:0,0,0	0/0:0,0:0:33:0,0,0	0/0:0,0:0:33:0,0,0	0/1:0,0:0:33:0,0,0	0/1:0,0:0:33:0,0,0	0/1:0,0:0:33:0,0,0	0/1:0,0:0:33:0,0,0	0/1:0,0:0:33:0,0,0	0/1:0,0:0:33:0,0,0	0/1:0,0:0:33:0,0,0	0/0:0,0:0:33:0,0,0	1/1:0,0:0:33:0,0,0	0/0:0,0:0:33:0,0,0	0/0:0,0:0:33:0,0,0	0/0:0,0:0:33:0,0,0	0/0:0,0:0:33:0,0,0	0/0:0,0:0:33:0,0,0	0/0:0,0:0:33:0,0,0	0/1:0,0:0:33:0,0,0	0/0:0,0:0:33:0,0,0	0/0:0,0:0:33:0,0,0	0/0:0,0:0:33:0,0,0	0/0:0,0:0:33:0,0,0	0/0:0,0:0:33:0,0,0	0/0:0,0:0:33:0,0,0	0/0:0,0:0:33:0,0,0	0/0:0,0:0:33:0,0,0	0/0:0,0:0:33:0,0,0	0/0:0,0:0:33:0,0,0	0/1:0,0:0:33:0,0,0	0/0:0,0:0:33:0,0,0	0/0:0,0:0:33:0,0,0	0/0:0,0:0:33:0,0,0	0/0:0,0:0:33:0,0,0	0/0:0,0:0:33:0,0,0	0/0:0,0:0:33:0,0,0	0/0:0,0:0:33:0,0,0	0/0:0,0:0:33:0,0,0	0/0:0,0:0:33:0,0,0	0/0:0,0:0:33:0,0,0	0/0:0,0:0:33:0,0,0	0/0:0,0:0:33:0,0,0	0/0:0,0:0:33:0,0,0	0/0:0,0:0:33:0,0,0	1/1:0,0:0:33:0,0,0	0/0:0,0:0:33:0,0,0	0/1:0,0:0:33:0,0,0	0/0:0,0:0:33:0,0,0	0/0:0,0:0:33:0,0,0	0/1:0,0:0:33:0,0,0	1/1:0,0:0:33:0,0,0	0/1:0,0:0:33:0,0,0	0/0:0,0:0:33:0,0,0	1/1:0,0:0:33:0,0,0	0/1:0,0:0:33:0,0,0	0/0:0,0:0:33:0,0,0	0/0:0,0:0:33:0,0,0	0/0:0,0:0:33:0,0,0	0/0:0,0:0:33:0,0,0	0/0:0,0:0:33:0,0,0	0/0:0,0:0:33:0,0,0	0/0:0,0:0:33:0,0,0	0/0:0,0:0:33:0,0,0	0/0:0,0:0:33:0,0,0	0/0:0,0:0:33:0,0,0	0/0:0,0:0:33:0,0,0	0/1:0,0:0:33:0,0,0	0/1:0,0:0:33:0,0,0	0/1:0,0:0:33:0,0,0	0/0:0,0:0:33:0,0,0	0/1:0,0:0:33:0,0,0	0/0:0,0:0:33:0,0,0	0/0:0,0:0:33:0,0,0	0/0:0,0:0:33:0,0,0	0/0:0,0:0:33:0,0,0	0/0:0,0:0:33:0,0,0	0/1:0,0:0:33:0,0,0	0/1:0,0:0:33:0,0,0	1/1:0,0:0:33:0,0,0	1/1:0,0:0:33:0,0,0	0/0:0,0:0:33:0,0,0	1/1:0,0:0:33:0,0,0	0/0:0,0:0:33:0,0,0	0/1:0,0:0:33:0,0,0	0/1:0,0:0:33:0,0,0	0/0:0,0:0:33:0,0,0	0/0:0,0:0:33:0,0,0	0/1:0,0:0:33:0,0,0	0/0:0,0:0:33:0,0,0	0/0:0,0:0:33:0,0,0	0/0:0,0:0:33:0,0,0	0/0:0,0:0:33:0,0,0	0/0:0,0:0:33:0,0,0	0/0:0,0:0:33:0,0,0	0/0:0,0:0:33:0,0,0	0/0:0,0:0:33:0,0,0	0/0:0,0:0:33:0,0,0	0/0:0,0:0:33:0,0,0	0/0:0,0:0:33:0,0,0	0/0:0,0:0:33:0,0,0	0/0:0,0:0:33:0,0,0	0/0:0,0:0:33:0,0,0	0/0:0,0:0:33:0,0,0	0/0:0,0:0:33:0,0,0	0/0:0,0:0:33:0,0,0	0/0:0,0:0:33:0,0,0	0/0:0,0:0:33:0,0,0	0/0:0,0:0:33:0,0,0	0/1:0,0:0:33:0,0,0	0/0:0,0:0:33:0,0,0	0/0:0,0:0:33:0,0,0	0/0:0,0:0:33:0,0,0	0/0:0,0:0:33:0,0,0	0/0:0,0:0:33:0,0,0	0/0:0,0:0:33:0,0,0	0/0:0,0:0:33:0,0,0	0/0:0,0:0:33:0,0,0	0/0:0,0:0:33:0,0,0	0/0:0,0:0:33:0,0,0	0/0:0,0:0:33:0,0,0	0/0:0,0:0:33:0,0,0	0/0:0,0:0:33:0,0,0	0/0:0,0:0:33:0,0,0	0/0:0,0:0:33:0,0,0	0/0:0,0:0:33:0,0,0	0/0:0,0:0:33:0,0,0	0/1:0,0:0:33:0,0,0	0/1:0,0:0:33:0,0,0	0/1:0,0:0:33:0,0,0	0/0:0,0:0:33:0,0,0	0/1:0,0:0:33:0,0,0	0/0:0,0:0:33:0,0,0	0/0:0,0:0:33:0,0,0	0/0:0,0:0:33:0,0,0	0/0:0,0:0:33:0,0,0	0/0:0,0:0:33:0,0,0	0/0:0,0:0:33:0,0,0	0/0:0,0:0:33:0,0,0	0/1:0,0:0:33:0,0,0	0/0:0,0:0:33:0,0,0	0/0:0,0:0:33:0,0,0	0/0:0,0:0:33:0,0,0	0/0:0,0:0:33:0,0,0	0/0:0,0:0:33:0,0,0	0/0:0,0:0:33:0,0,0	0/0:0,0:0:33:0,0,0	0/0:0,0:0:33:0,0,0	0/0:0,0:0:33:0,0,0	0/0:0,0:0:33:0,0,0	0/0:0,0:0:33:0,0,0	0/0:0,0:0:33:0,0,0	0/0:0,0:0:33:0,0,0	0/1:0,0:0:33:0,0,0	0/0:0,0:0:33:0,0,0	0/1:0,0:0:33:0,0,0	0/0:0,0:0:33:0,0,0	0/0:0,0:0:33:0,0,0	0/0:0,0:0:33:0,0,0	0/1:0,0:0:33:0,0,0	0/1:0,0:0:33:0,0,0	0/0:0,0:0:33:0,0,0	0/1:0,0:0:33:0,0,0	0/0:0,0:0:33:0,0,0	0/0:0,0:0:33:0,0,0	0/0:0,0:0:33:0,0,0	0/0:0,0:0:33:0,0,0	0/0:0,0:0:33:0,0,0	0/0:0,0:0:33:0,0,0	0/1:0,0:0:33:0,0,0	0/0:0,0:0:33:0,0,0	0/1:0,0:0:33:0,0,0	0/1:0,0:0:33:0,0,0	0/1:0,0:0:33:0,0,0	0/0:0,0:0:33:0,0,0	0/0:0,0:0:33:0,0,0	0/0:0,0:0:33:0,0,0	0/1:0,0:0:33:0,0,0	0/1:0,0:0:33:0,0,0	0/0:0,0:0:33:0,0,0	0/1:0,0:0:33:0,0,0	0/0:0,0:0:33:0,0,0	0/0:0,0:0:33:0,0,0	0/0:0,0:0:33:0,0,0	0/0:0,0:0:33:0,0,0	0/0:0,0:0:33:0,0,0	0/0:0,0:0:33:0,0,0	0/0:0,0:0:33:0,0,0	0/0:0,0:0:33:0,0,0	0/1:0,0:0:33:0,0,0	0/1:0,0:0:33:0,0,0	0/1:0,0:0:33:0,0,0	0/0:0,0:0:33:0,0,0	0/0:0,0:0:33:0,0,0	0/0:0,0:0:33:0,0,0	0/0:0,0:0:33:0,0,0	0/0:0,0:0:33:0,0,0	0/1:0,0:0:33:0,0,0	0/0:0,0:0:33:0,0,0	0/0:0,0:0:33:0,0,0	0/0:0,0:0:33:0,0,0	0/0:0,0:0:33:0,0,0	0/0:0,0:0:33:0,0,0	0/0:0,0:0:33:0,0,0	0/1:0,0:0:33:0,0,0	0/0:0,0:0:33:0,0,0	0/0:0,0:0:33:0,0,0	0/1:0,0:0:33:0,0,0	1/1:0,0:0:33:0,0,0	0/0:0,0:0:33:0,0,0	0/1:0,0:0:33:0,0,0	0/1:0,0:0:33:0,0,0	0/1:0,0:0:33:0,0,0	0/0:0,0:0:33:0,0,0	0/0:0,0:0:33:0,0,0	0/1:0,0:0:33:0,0,0
NW_016017455.1	3764530	SNW_016017455.1_3764530	A	G	.	PASS	ANN=G|intron_variant|MODIFIER|LOC107998542|gene262|transcript|rna471|Coding|3/7|c.601+924T>C||||||,G|intron_variant|MODIFIER|LOC107998542|gene262|transcript|rna469|Coding|3/6|c.601+924T>C||||||,G|intron_variant|MODIFIER|LOC107998542|gene262|transcript|rna470|Coding|3/6|c.601+924T>C||||||;DP=0	GT:AD:DP:GQ:PL	0/0:0,0:0:33:0,0,0	0/0:0,0:0:33:0,0,0	0/0:0,0:0:33:0,0,0	0/0:0,0:0:33:0,0,0	0/0:0,0:0:33:0,0,0	0/0:0,0:0:33:0,0,0	0/0:0,0:0:33:0,0,0	0/0:0,0:0:33:0,0,0	0/0:0,0:0:33:0,0,0	0/0:0,0:0:33:0,0,0	0/0:0,0:0:33:0,0,0	0/0:0,0:0:33:0,0,0	0/0:0,0:0:33:0,0,0	0/0:0,0:0:33:0,0,0	0/0:0,0:0:33:0,0,0	0/0:0,0:0:33:0,0,0	0/0:0,0:0:33:0,0,0	0/0:0,0:0:33:0,0,0	0/0:0,0:0:33:0,0,0	0/0:0,0:0:33:0,0,0	0/0:0,0:0:33:0,0,0	0/0:0,0:0:33:0,0,0	./.:0,0:0	0/0:0,0:0:33:0,0,0	0/0:0,0:0:33:0,0,0	0/0:0,0:0:33:0,0,0	0/0:0,0:0:33:0,0,0	0/0:0,0:0:33:0,0,0	0/0:0,0:0:33:0,0,0	0/0:0,0:0:33:0,0,0	0/0:0,0:0:33:0,0,0	0/0:0,0:0:33:0,0,0	0/0:0,0:0:33:0,0,0	0/1:0,0:0:33:0,0,0	0/1:0,0:0:33:0,0,0	0/1:0,0:0:33:0,0,0	0/0:0,0:0:33:0,0,0	0/1:0,0:0:33:0,0,0	0/0:0,0:0:33:0,0,0	0/1:0,0:0:33:0,0,0	0/0:0,0:0:33:0,0,0	0/0:0,0:0:33:0,0,0	0/0:0,0:0:33:0,0,0	0/0:0,0:0:33:0,0,0	0/0:0,0:0:33:0,0,0	0/1:0,0:0:33:0,0,0	0/0:0,0:0:33:0,0,0	0/0:0,0:0:33:0,0,0	./.:0,0:0	0/0:0,0:0:33:0,0,0	0/0:0,0:0:33:0,0,0	0/0:0,0:0:33:0,0,0	0/1:0,0:0:33:0,0,0	0/0:0,0:0:33:0,0,0	0/1:0,0:0:33:0,0,0	0/0:0,0:0:33:0,0,0	0/0:0,0:0:33:0,0,0	0/0:0,0:0:33:0,0,0	0/1:0,0:0:33:0,0,0	0/0:0,0:0:33:0,0,0	0/0:0,0:0:33:0,0,0	0/1:0,0:0:33:0,0,0	0/0:0,0:0:33:0,0,0	0/1:0,0:0:33:0,0,0	0/0:0,0:0:33:0,0,0	0/0:0,0:0:33:0,0,0	./.:0,0:0	0/0:0,0:0:33:0,0,0	0/0:0,0:0:33:0,0,0	0/1:0,0:0:33:0,0,0	0/1:0,0:0:33:0,0,0	0/0:0,0:0:33:0,0,0	0/0:0,0:0:33:0,0,0	0/0:0,0:0:33:0,0,0	0/0:0,0:0:33:0,0,0	0/0:0,0:0:33:0,0,0	0/0:0,0:0:33:0,0,0	0/0:0,0:0:33:0,0,0	0/0:0,0:0:33:0,0,0	0/1:0,0:0:33:0,0,0	0/1:0,0:0:33:0,0,0	0/0:0,0:0:33:0,0,0	0/0:0,0:0:33:0,0,0	0/0:0,0:0:33:0,0,0	./.:0,0:0	./.:0,0:0	0/1:0,0:0:33:0,0,0	0/0:0,0:0:33:0,0,0	0/0:0,0:0:33:0,0,0	0/0:0,0:0:33:0,0,0	0/0:0,0:0:33:0,0,0	0/0:0,0:0:33:0,0,0	0/0:0,0:0:33:0,0,0	0/0:0,0:0:33:0,0,0	0/0:0,0:0:33:0,0,0	0/0:0,0:0:33:0,0,0	0/0:0,0:0:33:0,0,0	0/0:0,0:0:33:0,0,0	0/0:0,0:0:33:0,0,0	0/0:0,0:0:33:0,0,0	0/0:0,0:0:33:0,0,0	0/0:0,0:0:33:0,0,0	./.:0,0:0	0/0:0,0:0:33:0,0,0	0/0:0,0:0:33:0,0,0	0/0:0,0:0:33:0,0,0	0/0:0,0:0:33:0,0,0	0/0:0,0:0:33:0,0,0	0/0:0,0:0:33:0,0,0	0/0:0,0:0:33:0,0,0	0/0:0,0:0:33:0,0,0	0/0:0,0:0:33:0,0,0	0/0:0,0:0:33:0,0,0	0/0:0,0:0:33:0,0,0	0/0:0,0:0:33:0,0,0	0/0:0,0:0:33:0,0,0	0/0:0,0:0:33:0,0,0	0/0:0,0:0:33:0,0,0	0/0:0,0:0:33:0,0,0	1/1:0,0:0:33:0,0,0	0/0:0,0:0:33:0,0,0	1/1:0,0:0:33:0,0,0	./.:0,0:0	0/1:0,0:0:33:0,0,0	0/1:0,0:0:33:0,0,0	0/0:0,0:0:33:0,0,0	1/1:0,0:0:33:0,0,0	0/0:0,0:0:33:0,0,0	0/1:0,0:0:33:0,0,0	1/1:0,0:0:33:0,0,0	0/1:0,0:0:33:0,0,0	0/0:0,0:0:33:0,0,0	0/1:0,0:0:33:0,0,0	0/0:0,0:0:33:0,0,0	0/0:0,0:0:33:0,0,0	0/0:0,0:0:33:0,0,0	0/0:0,0:0:33:0,0,0	./.:0,0:0	0/0:0,0:0:33:0,0,0	0/0:0,0:0:33:0,0,0	0/0:0,0:0:33:0,0,0	0/0:0,0:0:33:0,0,0	0/0:0,0:0:33:0,0,0	0/0:0,0:0:33:0,0,0	0/0:0,0:0:33:0,0,0	0/0:0,0:0:33:0,0,0	0/0:0,0:0:33:0,0,0	0/0:0,0:0:33:0,0,0	0/0:0,0:0:33:0,0,0	0/0:0,0:0:33:0,0,0	0/0:0,0:0:33:0,0,0	0/0:0,0:0:33:0,0,0	0/0:0,0:0:33:0,0,0	0/0:0,0:0:33:0,0,0	0/0:0,0:0:33:0,0,0	0/0:0,0:0:33:0,0,0	0/0:0,0:0:33:0,0,0	0/0:0,0:0:33:0,0,0	0/0:0,0:0:33:0,0,0	0/0:0,0:0:33:0,0,0	0/0:0,0:0:33:0,0,0	0/0:0,0:0:33:0,0,0	0/0:0,0:0:33:0,0,0	0/1:0,0:0:33:0,0,0	0/0:0,0:0:33:0,0,0	0/0:0,0:0:33:0,0,0	0/1:0,0:0:33:0,0,0	0/1:0,0:0:33:0,0,0	0/1:0,0:0:33:0,0,0	0/1:0,0:0:33:0,0,0	./.:0,0:0	./.:0,0:0	0/0:0,0:0:33:0,0,0	./.:0,0:0	./.:0,0:0	0/0:0,0:0:33:0,0,0	1/1:0,0:0:33:0,0,0	0/0:0,0:0:33:0,0,0	0/0:0,0:0:33:0,0,0	0/0:0,0:0:33:0,0,0	0/1:0,0:0:33:0,0,0	0/0:0,0:0:33:0,0,0	0/1:0,0:0:33:0,0,0	0/0:0,0:0:33:0,0,0	0/0:0,0:0:33:0,0,0	./.:0,0:0	0/0:0,0:0:33:0,0,0	0/0:0,0:0:33:0,0,0	0/1:0,0:0:33:0,0,0	0/0:0,0:0:33:0,0,0	./.:0,0:0	0/0:0,0:0:33:0,0,0	0/0:0,0:0:33:0,0,0	./.:0,0:0	0/0:0,0:0:33:0,0,0	0/0:0,0:0:33:0,0,0	0/1:0,0:0:33:0,0,0	./.:0,0:0	0/0:0,0:0:33:0,0,0	0/0:0,0:0:33:0,0,0	0/0:0,0:0:33:0,0,0	./.:0,0:0	0/0:0,0:0:33:0,0,0	0/0:0,0:0:33:0,0,0	0/0:0,0:0:33:0,0,0	0/0:0,0:0:33:0,0,0	0/0:0,0:0:33:0,0,0	0/0:0,0:0:33:0,0,0	./.:0,0:0	./.:0,0:0	0/0:0,0:0:33:0,0,0	0/0:0,0:0:33:0,0,0	0/0:0,0:0:33:0,0,0	0/1:0,0:0:33:0,0,0	0/0:0,0:0:33:0,0,0	0/0:0,0:0:33:0,0,0	0/0:0,0:0:33:0,0,0	0/0:0,0:0:33:0,0,0	0/0:0,0:0:33:0,0,0	0/1:0,0:0:33:0,0,0	0/0:0,0:0:33:0,0,0	0/0:0,0:0:33:0,0,0	1/1:0,0:0:33:0,0,0	0/0:0,0:0:33:0,0,0	1/1:0,0:0:33:0,0,0	0/1:0,0:0:33:0,0,0	0/1:0,0:0:33:0,0,0	0/1:0,0:0:33:0,0,0	0/0:0,0:0:33:0,0,0	0/0:0,0:0:33:0,0,0	0/0:0,0:0:33:0,0,0	0/0:0,0:0:33:0,0,0	0/1:0,0:0:33:0,0,0	0/0:0,0:0:33:0,0,0	0/0:0,0:0:33:0,0,0	0/1:0,0:0:33:0,0,0	0/0:0,0:0:33:0,0,0	0/0:0,0:0:33:0,0,0	0/0:0,0:0:33:0,0,0	0/0:0,0:0:33:0,0,0	0/0:0,0:0:33:0,0,0	0/0:0,0:0:33:0,0,0	0/0:0,0:0:33:0,0,0
NW_016017455.1	3819635	SNW_016017455.1_3819635	A	G	.	PASS	ANN=G|3_prime_UTR_variant|MODIFIER|LOC108003718|gene265|transcript|rna478|Coding|6/6|c.*1797A>G|||||1797|,G|downstream_gene_variant|MODIFIER|LOC108003718|gene265|transcript|rna480|Coding||c.*797A>G|||||2531|,G|downstream_gene_variant|MODIFIER|LOC108003718|gene265|transcript|rna479|Coding||c.*797A>G|||||1777|,G|intron_variant|MODIFIER|LOC108003718|gene265|transcript|rna477|Coding|6/6|c.*19+3743A>G||||||;DP=0	GT:AD:DP:GQ:PL	0/1:0,0:0:33:0,0,0	./.:0,0:0	0/1:0,0:0:33:0,0,0	0/0:0,0:0:33:0,0,0	0/1:0,0:0:33:0,0,0	0/0:0,0:0:33:0,0,0	0/1:0,0:0:33:0,0,0	0/0:0,0:0:33:0,0,0	0/0:0,0:0:33:0,0,0	0/0:0,0:0:33:0,0,0	0/0:0,0:0:33:0,0,0	0/0:0,0:0:33:0,0,0	0/0:0,0:0:33:0,0,0	0/0:0,0:0:33:0,0,0	0/0:0,0:0:33:0,0,0	0/0:0,0:0:33:0,0,0	0/0:0,0:0:33:0,0,0	0/0:0,0:0:33:0,0,0	0/1:0,0:0:33:0,0,0	0/0:0,0:0:33:0,0,0	0/1:0,0:0:33:0,0,0	0/0:0,0:0:33:0,0,0	0/0:0,0:0:33:0,0,0	0/1:0,0:0:33:0,0,0	0/0:0,0:0:33:0,0,0	0/0:0,0:0:33:0,0,0	0/0:0,0:0:33:0,0,0	0/0:0,0:0:33:0,0,0	0/0:0,0:0:33:0,0,0	0/0:0,0:0:33:0,0,0	0/0:0,0:0:33:0,0,0	0/0:0,0:0:33:0,0,0	0/0:0,0:0:33:0,0,0	0/0:0,0:0:33:0,0,0	0/0:0,0:0:33:0,0,0	0/0:0,0:0:33:0,0,0	0/0:0,0:0:33:0,0,0	0/0:0,0:0:33:0,0,0	0/0:0,0:0:33:0,0,0	0/0:0,0:0:33:0,0,0	0/0:0,0:0:33:0,0,0	0/0:0,0:0:33:0,0,0	0/0:0,0:0:33:0,0,0	0/0:0,0:0:33:0,0,0	0/0:0,0:0:33:0,0,0	0/0:0,0:0:33:0,0,0	0/1:0,0:0:33:0,0,0	0/0:0,0:0:33:0,0,0	0/0:0,0:0:33:0,0,0	0/0:0,0:0:33:0,0,0	0/0:0,0:0:33:0,0,0	0/0:0,0:0:33:0,0,0	0/0:0,0:0:33:0,0,0	0/0:0,0:0:33:0,0,0	0/0:0,0:0:33:0,0,0	0/0:0,0:0:33:0,0,0	0/0:0,0:0:33:0,0,0	0/0:0,0:0:33:0,0,0	0/0:0,0:0:33:0,0,0	0/0:0,0:0:33:0,0,0	0/0:0,0:0:33:0,0,0	0/0:0,0:0:33:0,0,0	0/0:0,0:0:33:0,0,0	0/0:0,0:0:33:0,0,0	0/0:0,0:0:33:0,0,0	0/0:0,0:0:33:0,0,0	0/0:0,0:0:33:0,0,0	0/0:0,0:0:33:0,0,0	0/0:0,0:0:33:0,0,0	0/0:0,0:0:33:0,0,0	0/0:0,0:0:33:0,0,0	0/0:0,0:0:33:0,0,0	0/0:0,0:0:33:0,0,0	0/0:0,0:0:33:0,0,0	0/0:0,0:0:33:0,0,0	0/0:0,0:0:33:0,0,0	0/0:0,0:0:33:0,0,0	0/0:0,0:0:33:0,0,0	0/0:0,0:0:33:0,0,0	0/0:0,0:0:33:0,0,0	0/0:0,0:0:33:0,0,0	0/0:0,0:0:33:0,0,0	0/0:0,0:0:33:0,0,0	0/0:0,0:0:33:0,0,0	0/0:0,0:0:33:0,0,0	0/0:0,0:0:33:0,0,0	0/0:0,0:0:33:0,0,0	0/0:0,0:0:33:0,0,0	0/1:0,0:0:33:0,0,0	0/0:0,0:0:33:0,0,0	0/0:0,0:0:33:0,0,0	0/0:0,0:0:33:0,0,0	0/0:0,0:0:33:0,0,0	0/0:0,0:0:33:0,0,0	0/0:0,0:0:33:0,0,0	0/0:0,0:0:33:0,0,0	0/0:0,0:0:33:0,0,0	0/1:0,0:0:33:0,0,0	0/0:0,0:0:33:0,0,0	0/0:0,0:0:33:0,0,0	0/1:0,0:0:33:0,0,0	0/0:0,0:0:33:0,0,0	0/1:0,0:0:33:0,0,0	1/1:0,0:0:33:0,0,0	0/1:0,0:0:33:0,0,0	1/1:0,0:0:33:0,0,0	0/1:0,0:0:33:0,0,0	0/1:0,0:0:33:0,0,0	1/1:0,0:0:33:0,0,0	0/1:0,0:0:33:0,0,0	0/1:0,0:0:33:0,0,0	0/0:0,0:0:33:0,0,0	0/0:0,0:0:33:0,0,0	0/0:0,0:0:33:0,0,0	0/0:0,0:0:33:0,0,0	0/0:0,0:0:33:0,0,0	0/1:0,0:0:33:0,0,0	0/0:0,0:0:33:0,0,0	0/1:0,0:0:33:0,0,0	0/0:0,0:0:33:0,0,0	0/0:0,0:0:33:0,0,0	0/0:0,0:0:33:0,0,0	0/0:0,0:0:33:0,0,0	0/0:0,0:0:33:0,0,0	0/0:0,0:0:33:0,0,0	0/0:0,0:0:33:0,0,0	0/0:0,0:0:33:0,0,0	0/0:0,0:0:33:0,0,0	0/0:0,0:0:33:0,0,0	0/0:0,0:0:33:0,0,0	0/0:0,0:0:33:0,0,0	0/0:0,0:0:33:0,0,0	0/0:0,0:0:33:0,0,0	0/0:0,0:0:33:0,0,0	0/0:0,0:0:33:0,0,0	0/0:0,0:0:33:0,0,0	0/1:0,0:0:33:0,0,0	0/0:0,0:0:33:0,0,0	0/0:0,0:0:33:0,0,0	0/0:0,0:0:33:0,0,0	0/0:0,0:0:33:0,0,0	0/0:0,0:0:33:0,0,0	0/0:0,0:0:33:0,0,0	0/0:0,0:0:33:0,0,0	0/0:0,0:0:33:0,0,0	0/0:0,0:0:33:0,0,0	0/0:0,0:0:33:0,0,0	0/1:0,0:0:33:0,0,0	0/0:0,0:0:33:0,0,0	0/1:0,0:0:33:0,0,0	0/0:0,0:0:33:0,0,0	0/0:0,0:0:33:0,0,0	0/0:0,0:0:33:0,0,0	0/0:0,0:0:33:0,0,0	0/1:0,0:0:33:0,0,0	0/0:0,0:0:33:0,0,0	0/0:0,0:0:33:0,0,0	0/0:0,0:0:33:0,0,0	0/0:0,0:0:33:0,0,0	0/1:0,0:0:33:0,0,0	0/0:0,0:0:33:0,0,0	0/0:0,0:0:33:0,0,0	0/0:0,0:0:33:0,0,0	0/0:0,0:0:33:0,0,0	0/1:0,0:0:33:0,0,0	0/1:0,0:0:33:0,0,0	0/1:0,0:0:33:0,0,0	0/1:0,0:0:33:0,0,0	0/1:0,0:0:33:0,0,0	0/1:0,0:0:33:0,0,0	0/0:0,0:0:33:0,0,0	0/1:0,0:0:33:0,0,0	0/0:0,0:0:33:0,0,0	0/1:0,0:0:33:0,0,0	1/1:0,0:0:33:0,0,0	0/1:0,0:0:33:0,0,0	0/0:0,0:0:33:0,0,0	1/1:0,0:0:33:0,0,0	0/1:0,0:0:33:0,0,0	0/1:0,0:0:33:0,0,0	0/0:0,0:0:33:0,0,0	0/1:0,0:0:33:0,0,0	./.:0,0:0	0/0:0,0:0:33:0,0,0	0/0:0,0:0:33:0,0,0	0/1:0,0:0:33:0,0,0	0/1:0,0:0:33:0,0,0	0/0:0,0:0:33:0,0,0	0/1:0,0:0:33:0,0,0	0/0:0,0:0:33:0,0,0	0/0:0,0:0:33:0,0,0	0/0:0,0:0:33:0,0,0	0/0:0,0:0:33:0,0,0	0/0:0,0:0:33:0,0,0	0/1:0,0:0:33:0,0,0	0/0:0,0:0:33:0,0,0	0/0:0,0:0:33:0,0,0	0/1:0,0:0:33:0,0,0	0/0:0,0:0:33:0,0,0	0/0:0,0:0:33:0,0,0	0/0:0,0:0:33:0,0,0	0/0:0,0:0:33:0,0,0	0/0:0,0:0:33:0,0,0	0/0:0,0:0:33:0,0,0	0/1:0,0:0:33:0,0,0	0/1:0,0:0:33:0,0,0	./.:0,0:0	0/1:0,0:0:33:0,0,0	0/1:0,0:0:33:0,0,0	0/1:0,0:0:33:0,0,0	0/1:0,0:0:33:0,0,0	0/1:0,0:0:33:0,0,0	0/0:0,0:0:33:0,0,0	0/0:0,0:0:33:0,0,0	0/0:0,0:0:33:0,0,0	0/0:0,0:0:33:0,0,0	0/0:0,0:0:33:0,0,0	0/0:0,0:0:33:0,0,0	0/0:0,0:0:33:0,0,0	0/0:0,0:0:33:0,0,0	0/0:0,0:0:33:0,0,0	0/0:0,0:0:33:0,0,0	0/0:0,0:0:33:0,0,0	0/0:0,0:0:33:0,0,0	0/0:0,0:0:33:0,0,0	0/0:0,0:0:33:0,0,0	0/0:0,0:0:33:0,0,0	0/0:0,0:0:33:0,0,0	0/0:0,0:0:33:0,0,0	0/0:0,0:0:33:0,0,0	0/1:0,0:0:33:0,0,0	0/0:0,0:0:33:0,0,0	0/0:0,0:0:33:0,0,0	0/0:0,0:0:33:0,0,0	0/0:0,0:0:33:0,0,0	0/0:0,0:0:33:0,0,0	0/1:0,0:0:33:0,0,0	0/0:0,0:0:33:0,0,0	0/0:0,0:0:33:0,0,0	0/1:0,0:0:33:0,0,0	0/1:0,0:0:33:0,0,0	0/1:0,0:0:33:0,0,0	0/0:0,0:0:33:0,0,0
NW_016017455.1	3823111	SNW_016017455.1_3823111	G	A	.	PASS	ANN=A|downstream_gene_variant|MODIFIER|LOC108003718|gene265|transcript|rna478|Coding||c.*803G>A|||||1304|,A|downstream_gene_variant|MODIFIER|LOC108004171|gene266|transcript|rna481|Coding||c.*1858C>T|||||1691|,A|intron_variant|MODIFIER|LOC108003718|gene265|transcript|rna477|Coding|6/6|c.*20-1126G>A||||||;DP=0	GT:AD:DP:GQ:PL	0/0:0,0:0:33:0,0,0	0/0:0,0:0:33:0,0,0	0/0:0,0:0:33:0,0,0	0/1:0,0:0:33:0,0,0	0/1:0,0:0:33:0,0,0	0/0:0,0:0:33:0,0,0	0/0:0,0:0:33:0,0,0	0/1:0,0:0:33:0,0,0	0/0:0,0:0:33:0,0,0	0/1:0,0:0:33:0,0,0	0/0:0,0:0:33:0,0,0	0/1:0,0:0:33:0,0,0	0/0:0,0:0:33:0,0,0	0/1:0,0:0:33:0,0,0	0/1:0,0:0:33:0,0,0	0/0:0,0:0:33:0,0,0	0/1:0,0:0:33:0,0,0	0/1:0,0:0:33:0,0,0	0/1:0,0:0:33:0,0,0	0/1:0,0:0:33:0,0,0	1/1:0,0:0:33:0,0,0	0/1:0,0:0:33:0,0,0	1/1:0,0:0:33:0,0,0	0/1:0,0:0:33:0,0,0	0/0:0,0:0:33:0,0,0	0/0:0,0:0:33:0,0,0	0/0:0,0:0:33:0,0,0	0/0:0,0:0:33:0,0,0	0/0:0,0:0:33:0,0,0	0/0:0,0:0:33:0,0,0	0/0:0,0:0:33:0,0,0	0/1:0,0:0:33:0,0,0	0/0:0,0:0:33:0,0,0	0/0:0,0:0:33:0,0,0	0/0:0,0:0:33:0,0,0	0/0:0,0:0:33:0,0,0	0/0:0,0:0:33:0,0,0	0/0:0,0:0:33:0,0,0	0/0:0,0:0:33:0,0,0	1/1:0,0:0:33:0,0,0	0/1:0,0:0:33:0,0,0	0/0:0,0:0:33:0,0,0	1/1:0,0:0:33:0,0,0	0/1:0,0:0:33:0,0,0	0/0:0,0:0:33:0,0,0	0/1:0,0:0:33:0,0,0	0/1:0,0:0:33:0,0,0	0/1:0,0:0:33:0,0,0	0/1:0,0:0:33:0,0,0	0/0:0,0:0:33:0,0,0	0/1:0,0:0:33:0,0,0	0/0:0,0:0:33:0,0,0	0/1:0,0:0:33:0,0,0	0/0:0,0:0:33:0,0,0	0/1:0,0:0:33:0,0,0	0/1:0,0:0:33:0,0,0	0/0:0,0:0:33:0,0,0	0/1:0,0:0:33:0,0,0	1/1:0,0:0:33:0,0,0	0/1:0,0:0:33:0,0,0	0/1:0,0:0:33:0,0,0	1/1:0,0:0:33:0,0,0	0/0:0,0:0:33:0,0,0	1/1:0,0:0:33:0,0,0	0/0:0,0:0:33:0,0,0	0/0:0,0:0:33:0,0,0	1/1:0,0:0:33:0,0,0	0/1:0,0:0:33:0,0,0	0/1:0,0:0:33:0,0,0	0/1:0,0:0:33:0,0,0	1/1:0,0:0:33:0,0,0	0/0:0,0:0:33:0,0,0	0/1:0,0:0:33:0,0,0	0/1:0,0:0:33:0,0,0	1/1:0,0:0:33:0,0,0	0/1:0,0:0:33:0,0,0	0/1:0,0:0:33:0,0,0	1/1:0,0:0:33:0,0,0	1/1:0,0:0:33:0,0,0	0/0:0,0:0:33:0,0,0	0/1:0,0:0:33:0,0,0	1/1:0,0:0:33:0,0,0	0/1:0,0:0:33:0,0,0	1/1:0,0:0:33:0,0,0	0/0:0,0:0:33:0,0,0	0/1:0,0:0:33:0,0,0	0/0:0,0:0:33:0,0,0	0/1:0,0:0:33:0,0,0	1/1:0,0:0:33:0,0,0	0/1:0,0:0:33:0,0,0	0/1:0,0:0:33:0,0,0	0/1:0,0:0:33:0,0,0	0/1:0,0:0:33:0,0,0	0/1:0,0:0:33:0,0,0	0/1:0,0:0:33:0,0,0	0/0:0,0:0:33:0,0,0	0/0:0,0:0:33:0,0,0	0/1:0,0:0:33:0,0,0	0/1:0,0:0:33:0,0,0	1/1:0,0:0:33:0,0,0	0/0:0,0:0:33:0,0,0	0/1:0,0:0:33:0,0,0	1/1:0,0:0:33:0,0,0	0/1:0,0:0:33:0,0,0	0/1:0,0:0:33:0,0,0	0/1:0,0:0:33:0,0,0	0/0:0,0:0:33:0,0,0	0/0:0,0:0:33:0,0,0	1/1:0,0:0:33:0,0,0	0/0:0,0:0:33:0,0,0	0/1:0,0:0:33:0,0,0	0/1:0,0:0:33:0,0,0	0/1:0,0:0:33:0,0,0	0/1:0,0:0:33:0,0,0	0/1:0,0:0:33:0,0,0	0/1:0,0:0:33:0,0,0	0/0:0,0:0:33:0,0,0	0/1:0,0:0:33:0,0,0	0/0:0,0:0:33:0,0,0	0/1:0,0:0:33:0,0,0	0/1:0,0:0:33:0,0,0	0/1:0,0:0:33:0,0,0	0/1:0,0:0:33:0,0,0	0/1:0,0:0:33:0,0,0	0/1:0,0:0:33:0,0,0	1/1:0,0:0:33:0,0,0	0/1:0,0:0:33:0,0,0	0/1:0,0:0:33:0,0,0	0/0:0,0:0:33:0,0,0	0/0:0,0:0:33:0,0,0	0/1:0,0:0:33:0,0,0	0/0:0,0:0:33:0,0,0	0/0:0,0:0:33:0,0,0	0/0:0,0:0:33:0,0,0	0/1:0,0:0:33:0,0,0	1/1:0,0:0:33:0,0,0	./.:0,0:0	0/0:0,0:0:33:0,0,0	1/1:0,0:0:33:0,0,0	0/1:0,0:0:33:0,0,0	0/0:0,0:0:33:0,0,0	1/1:0,0:0:33:0,0,0	0/1:0,0:0:33:0,0,0	0/0:0,0:0:33:0,0,0	0/0:0,0:0:33:0,0,0	0/1:0,0:0:33:0,0,0	1/1:0,0:0:33:0,0,0	1/1:0,0:0:33:0,0,0	0/1:0,0:0:33:0,0,0	0/0:0,0:0:33:0,0,0	0/1:0,0:0:33:0,0,0	0/0:0,0:0:33:0,0,0	0/1:0,0:0:33:0,0,0	0/0:0,0:0:33:0,0,0	0/1:0,0:0:33:0,0,0	0/1:0,0:0:33:0,0,0	1/1:0,0:0:33:0,0,0	0/0:0,0:0:33:0,0,0	1/1:0,0:0:33:0,0,0	0/0:0,0:0:33:0,0,0	0/1:0,0:0:33:0,0,0	1/1:0,0:0:33:0,0,0	1/1:0,0:0:33:0,0,0	1/1:0,0:0:33:0,0,0	0/1:0,0:0:33:0,0,0	0/1:0,0:0:33:0,0,0	0/0:0,0:0:33:0,0,0	1/1:0,0:0:33:0,0,0	1/1:0,0:0:33:0,0,0	1/1:0,0:0:33:0,0,0	1/1:0,0:0:33:0,0,0	1/1:0,0:0:33:0,0,0	0/1:0,0:0:33:0,0,0	1/1:0,0:0:33:0,0,0	1/1:0,0:0:33:0,0,0	1/1:0,0:0:33:0,0,0	1/1:0,0:0:33:0,0,0	0/1:0,0:0:33:0,0,0	1/1:0,0:0:33:0,0,0	0/1:0,0:0:33:0,0,0	1/1:0,0:0:33:0,0,0	1/1:0,0:0:33:0,0,0	0/1:0,0:0:33:0,0,0	1/1:0,0:0:33:0,0,0	1/1:0,0:0:33:0,0,0	0/1:0,0:0:33:0,0,0	0/0:0,0:0:33:0,0,0	0/1:0,0:0:33:0,0,0	0/0:0,0:0:33:0,0,0	0/1:0,0:0:33:0,0,0	0/0:0,0:0:33:0,0,0	0/0:0,0:0:33:0,0,0	0/0:0,0:0:33:0,0,0	0/0:0,0:0:33:0,0,0	0/0:0,0:0:33:0,0,0	0/1:0,0:0:33:0,0,0	0/0:0,0:0:33:0,0,0	1/1:0,0:0:33:0,0,0	0/0:0,0:0:33:0,0,0	0/0:0,0:0:33:0,0,0	0/1:0,0:0:33:0,0,0	0/0:0,0:0:33:0,0,0	0/0:0,0:0:33:0,0,0	0/1:0,0:0:33:0,0,0	0/0:0,0:0:33:0,0,0	0/0:0,0:0:33:0,0,0	0/0:0,0:0:33:0,0,0	0/0:0,0:0:33:0,0,0	0/0:0,0:0:33:0,0,0	0/1:0,0:0:33:0,0,0	0/1:0,0:0:33:0,0,0	0/0:0,0:0:33:0,0,0	./.:0,0:0	0/1:0,0:0:33:0,0,0	1/1:0,0:0:33:0,0,0	0/1:0,0:0:33:0,0,0	0/0:0,0:0:33:0,0,0	0/0:0,0:0:33:0,0,0	0/1:0,0:0:33:0,0,0	0/1:0,0:0:33:0,0,0	0/1:0,0:0:33:0,0,0	0/1:0,0:0:33:0,0,0	0/0:0,0:0:33:0,0,0	./.:0,0:0	0/1:0,0:0:33:0,0,0	./.:0,0:0	0/1:0,0:0:33:0,0,0	0/0:0,0:0:33:0,0,0	0/0:0,0:0:33:0,0,0	0/1:0,0:0:33:0,0,0	0/1:0,0:0:33:0,0,0	0/1:0,0:0:33:0,0,0	1/1:0,0:0:33:0,0,0	0/0:0,0:0:33:0,0,0	0/1:0,0:0:33:0,0,0	0/1:0,0:0:33:0,0,0	0/1:0,0:0:33:0,0,0	1/1:0,0:0:33:0,0,0	1/1:0,0:0:33:0,0,0	0/1:0,0:0:33:0,0,0	0/1:0,0:0:33:0,0,0	0/0:0,0:0:33:0,0,0	0/1:0,0:0:33:0,0,0
NW_016017455.1	3859372	SNW_016017455.1_3859372	G	A	.	PASS	ANN=A|intron_variant|MODIFIER|LOC108004237|gene267|transcript|rna482|Coding|2/2|c.548-55C>T||||||;DP=0	GT:AD:DP:GQ:PL	0/1:0,0:0:33:0,0,0	0/1:0,0:0:33:0,0,0	1/1:0,0:0:33:0,0,0	0/0:0,0:0:33:0,0,0	0/1:0,0:0:33:0,0,0	0/0:0,0:0:33:0,0,0	1/1:0,0:0:33:0,0,0	0/0:0,0:0:33:0,0,0	0/0:0,0:0:33:0,0,0	0/0:0,0:0:33:0,0,0	0/0:0,0:0:33:0,0,0	0/0:0,0:0:33:0,0,0	0/0:0,0:0:33:0,0,0	0/0:0,0:0:33:0,0,0	0/0:0,0:0:33:0,0,0	0/0:0,0:0:33:0,0,0	0/0:0,0:0:33:0,0,0	0/0:0,0:0:33:0,0,0	0/1:0,0:0:33:0,0,0	0/0:0,0:0:33:0,0,0	0/0:0,0:0:33:0,0,0	0/0:0,0:0:33:0,0,0	0/0:0,0:0:33:0,0,0	0/0:0,0:0:33:0,0,0	0/0:0,0:0:33:0,0,0	0/0:0,0:0:33:0,0,0	0/0:0,0:0:33:0,0,0	0/0:0,0:0:33:0,0,0	0/0:0,0:0:33:0,0,0	0/0:0,0:0:33:0,0,0	0/0:0,0:0:33:0,0,0	0/0:0,0:0:33:0,0,0	0/0:0,0:0:33:0,0,0	0/0:0,0:0:33:0,0,0	0/0:0,0:0:33:0,0,0	0/0:0,0:0:33:0,0,0	0/0:0,0:0:33:0,0,0	0/0:0,0:0:33:0,0,0	0/0:0,0:0:33:0,0,0	0/0:0,0:0:33:0,0,0	0/0:0,0:0:33:0,0,0	0/0:0,0:0:33:0,0,0	0/0:0,0:0:33:0,0,0	0/0:0,0:0:33:0,0,0	0/0:0,0:0:33:0,0,0	0/0:0,0:0:33:0,0,0	0/0:0,0:0:33:0,0,0	0/0:0,0:0:33:0,0,0	0/0:0,0:0:33:0,0,0	0/0:0,0:0:33:0,0,0	0/0:0,0:0:33:0,0,0	0/0:0,0:0:33:0,0,0	0/0:0,0:0:33:0,0,0	0/0:0,0:0:33:0,0,0	0/0:0,0:0:33:0,0,0	0/0:0,0:0:33:0,0,0	0/0:0,0:0:33:0,0,0	0/1:0,0:0:33:0,0,0	0/1:0,0:0:33:0,0,0	0/1:0,0:0:33:0,0,0	0/0:0,0:0:33:0,0,0	0/1:0,0:0:33:0,0,0	0/1:0,0:0:33:0,0,0	0/1:0,0:0:33:0,0,0	1/1:0,0:0:33:0,0,0	1/1:0,0:0:33:0,0,0	0/1:0,0:0:33:0,0,0	0/1:0,0:0:33:0,0,0	0/1:0,0:0:33:0,0,0	1/1:0,0:0:33:0,0,0	0/1:0,0:0:33:0,0,0	1/1:0,0:0:33:0,0,0	0/1:0,0:0:33:0,0,0	0/0:0,0:0:33:0,0,0	0/0:0,0:0:33:0,0,0	0/0:0,0:0:33:0,0,0	0/0:0,0:0:33:0,0,0	0/0:0,0:0:33:0,0,0	0/0:0,0:0:33:0,0,0	0/0:0,0:0:33:0,0,0	0/0:0,0:0:33:0,0,0	0/0:0,0:0:33:0,0,0	0/0:0,0:0:33:0,0,0	0/0:0,0:0:33:0,0,0	0/0:0,0:0:33:0,0,0	0/0:0,0:0:33:0,0,0	0/0:0,0:0:33:0,0,0	0/0:0,0:0:33:0,0,0	0/0:0,0:0:33:0,0,0	0/0:0,0:0:33:0,0,0	0/0:0,0:0:33:0,0,0	0/0:0,0:0:33:0,0,0	0/0:0,0:0:33:0,0,0	0/0:0,0:0:33:0,0,0	0/0:0,0:0:33:0,0,0	0/0:0,0:0:33:0,0,0	0/0:0,0:0:33:0,0,0	0/0:0,0:0:33:0,0,0	0/0:0,0:0:33:0,0,0	0/0:0,0:0:33:0,0,0	0/0:0,0:0:33:0,0,0	0/0:0,0:0:33:0,0,0	0/0:0,0:0:33:0,0,0	0/0:0,0:0:33:0,0,0	0/0:0,0:0:33:0,0,0	0/0:0,0:0:33:0,0,0	0/0:0,0:0:33:0,0,0	0/0:0,0:0:33:0,0,0	0/0:0,0:0:33:0,0,0	0/0:0,0:0:33:0,0,0	0/0:0,0:0:33:0,0,0	0/0:0,0:0:33:0,0,0	0/0:0,0:0:33:0,0,0	0/0:0,0:0:33:0,0,0	0/0:0,0:0:33:0,0,0	0/0:0,0:0:33:0,0,0	0/0:0,0:0:33:0,0,0	0/0:0,0:0:33:0,0,0	0/0:0,0:0:33:0,0,0	0/1:0,0:0:33:0,0,0	0/1:0,0:0:33:0,0,0	0/0:0,0:0:33:0,0,0	0/0:0,0:0:33:0,0,0	0/0:0,0:0:33:0,0,0	0/1:0,0:0:33:0,0,0	0/1:0,0:0:33:0,0,0	0/1:0,0:0:33:0,0,0	0/1:0,0:0:33:0,0,0	0/1:0,0:0:33:0,0,0	0/0:0,0:0:33:0,0,0	0/1:0,0:0:33:0,0,0	0/1:0,0:0:33:0,0,0	0/1:0,0:0:33:0,0,0	0/1:0,0:0:33:0,0,0	0/1:0,0:0:33:0,0,0	0/0:0,0:0:33:0,0,0	0/1:0,0:0:33:0,0,0	0/0:0,0:0:33:0,0,0	0/1:0,0:0:33:0,0,0	0/0:0,0:0:33:0,0,0	0/1:0,0:0:33:0,0,0	0/0:0,0:0:33:0,0,0	0/0:0,0:0:33:0,0,0	0/1:0,0:0:33:0,0,0	0/0:0,0:0:33:0,0,0	0/0:0,0:0:33:0,0,0	0/0:0,0:0:33:0,0,0	0/0:0,0:0:33:0,0,0	0/0:0,0:0:33:0,0,0	0/0:0,0:0:33:0,0,0	0/0:0,0:0:33:0,0,0	0/0:0,0:0:33:0,0,0	0/0:0,0:0:33:0,0,0	0/0:0,0:0:33:0,0,0	0/0:0,0:0:33:0,0,0	0/0:0,0:0:33:0,0,0	0/0:0,0:0:33:0,0,0	0/0:0,0:0:33:0,0,0	0/0:0,0:0:33:0,0,0	0/0:0,0:0:33:0,0,0	0/0:0,0:0:33:0,0,0	0/0:0,0:0:33:0,0,0	0/0:0,0:0:33:0,0,0	0/0:0,0:0:33:0,0,0	0/0:0,0:0:33:0,0,0	0/0:0,0:0:33:0,0,0	0/0:0,0:0:33:0,0,0	0/1:0,0:0:33:0,0,0	0/1:0,0:0:33:0,0,0	0/1:0,0:0:33:0,0,0	0/0:0,0:0:33:0,0,0	0/1:0,0:0:33:0,0,0	0/0:0,0:0:33:0,0,0	0/1:0,0:0:33:0,0,0	0/1:0,0:0:33:0,0,0	0/0:0,0:0:33:0,0,0	0/0:0,0:0:33:0,0,0	0/0:0,0:0:33:0,0,0	0/0:0,0:0:33:0,0,0	0/0:0,0:0:33:0,0,0	0/1:0,0:0:33:0,0,0	0/0:0,0:0:33:0,0,0	0/0:0,0:0:33:0,0,0	0/0:0,0:0:33:0,0,0	0/0:0,0:0:33:0,0,0	0/0:0,0:0:33:0,0,0	0/0:0,0:0:33:0,0,0	0/0:0,0:0:33:0,0,0	0/0:0,0:0:33:0,0,0	0/0:0,0:0:33:0,0,0	0/0:0,0:0:33:0,0,0	0/0:0,0:0:33:0,0,0	0/0:0,0:0:33:0,0,0	0/0:0,0:0:33:0,0,0	0/0:0,0:0:33:0,0,0	0/0:0,0:0:33:0,0,0	0/0:0,0:0:33:0,0,0	0/0:0,0:0:33:0,0,0	0/0:0,0:0:33:0,0,0	0/0:0,0:0:33:0,0,0	0/0:0,0:0:33:0,0,0	0/0:0,0:0:33:0,0,0	0/0:0,0:0:33:0,0,0	0/0:0,0:0:33:0,0,0	0/0:0,0:0:33:0,0,0	0/0:0,0:0:33:0,0,0	0/0:0,0:0:33:0,0,0	0/0:0,0:0:33:0,0,0	0/0:0,0:0:33:0,0,0	0/0:0,0:0:33:0,0,0	0/0:0,0:0:33:0,0,0	0/0:0,0:0:33:0,0,0	0/0:0,0:0:33:0,0,0	0/0:0,0:0:33:0,0,0	0/0:0,0:0:33:0,0,0	0/0:0,0:0:33:0,0,0	./.:0,0:0	0/0:0,0:0:33:0,0,0	0/0:0,0:0:33:0,0,0	0/0:0,0:0:33:0,0,0	0/0:0,0:0:33:0,0,0	0/0:0,0:0:33:0,0,0	0/0:0,0:0:33:0,0,0	0/0:0,0:0:33:0,0,0	0/1:0,0:0:33:0,0,0	0/0:0,0:0:33:0,0,0	0/0:0,0:0:33:0,0,0	0/0:0,0:0:33:0,0,0	0/1:0,0:0:33:0,0,0	0/0:0,0:0:33:0,0,0	0/0:0,0:0:33:0,0,0	0/1:0,0:0:33:0,0,0	0/0:0,0:0:33:0,0,0	0/0:0,0:0:33:0,0,0	./.:0,0:0	0/1:0,0:0:33:0,0,0	0/0:0,0:0:33:0,0,0	0/1:0,0:0:33:0,0,0	0/1:0,0:0:33:0,0,0	0/1:0,0:0:33:0,0,0	0/0:0,0:0:33:0,0,0	0/0:0,0:0:33:0,0,0	0/1:0,0:0:33:0,0,0
NW_016017455.1	3964230	SNW_016017455.1_3964230	C	T	.	PASS	ANN=T|intron_variant|MODIFIER|LOC108004237|gene267|transcript|rna482|Coding|1/2|c.389-89595G>A||||||;DP=0	GT:AD:DP:GQ:PL	0/0:0,0:0:33:0,0,0	0/0:0,0:0:33:0,0,0	0/0:0,0:0:33:0,0,0	0/0:0,0:0:33:0,0,0	0/0:0,0:0:33:0,0,0	0/0:0,0:0:33:0,0,0	0/0:0,0:0:33:0,0,0	0/0:0,0:0:33:0,0,0	0/0:0,0:0:33:0,0,0	0/0:0,0:0:33:0,0,0	0/0:0,0:0:33:0,0,0	0/0:0,0:0:33:0,0,0	0/0:0,0:0:33:0,0,0	0/0:0,0:0:33:0,0,0	0/0:0,0:0:33:0,0,0	0/0:0,0:0:33:0,0,0	0/0:0,0:0:33:0,0,0	0/0:0,0:0:33:0,0,0	0/0:0,0:0:33:0,0,0	0/0:0,0:0:33:0,0,0	0/0:0,0:0:33:0,0,0	0/0:0,0:0:33:0,0,0	./.:0,0:0	0/0:0,0:0:33:0,0,0	0/0:0,0:0:33:0,0,0	0/0:0,0:0:33:0,0,0	0/0:0,0:0:33:0,0,0	0/0:0,0:0:33:0,0,0	0/0:0,0:0:33:0,0,0	0/0:0,0:0:33:0,0,0	0/0:0,0:0:33:0,0,0	0/0:0,0:0:33:0,0,0	0/0:0,0:0:33:0,0,0	0/0:0,0:0:33:0,0,0	0/0:0,0:0:33:0,0,0	0/0:0,0:0:33:0,0,0	0/0:0,0:0:33:0,0,0	0/0:0,0:0:33:0,0,0	0/0:0,0:0:33:0,0,0	0/0:0,0:0:33:0,0,0	./.:0,0:0	0/0:0,0:0:33:0,0,0	1/1:0,0:0:33:0,0,0	./.:0,0:0	0/0:0,0:0:33:0,0,0	0/0:0,0:0:33:0,0,0	./.:0,0:0	./.:0,0:0	0/0:0,0:0:33:0,0,0	0/0:0,0:0:33:0,0,0	0/0:0,0:0:33:0,0,0	0/0:0,0:0:33:0,0,0	0/0:0,0:0:33:0,0,0	0/0:0,0:0:33:0,0,0	0/0:0,0:0:33:0,0,0	0/0:0,0:0:33:0,0,0	0/0:0,0:0:33:0,0,0	0/0:0,0:0:33:0,0,0	0/0:0,0:0:33:0,0,0	0/0:0,0:0:33:0,0,0	0/0:0,0:0:33:0,0,0	0/0:0,0:0:33:0,0,0	0/0:0,0:0:33:0,0,0	0/0:0,0:0:33:0,0,0	0/0:0,0:0:33:0,0,0	0/0:0,0:0:33:0,0,0	0/0:0,0:0:33:0,0,0	0/0:0,0:0:33:0,0,0	0/0:0,0:0:33:0,0,0	0/0:0,0:0:33:0,0,0	0/0:0,0:0:33:0,0,0	0/0:0,0:0:33:0,0,0	0/0:0,0:0:33:0,0,0	0/0:0,0:0:33:0,0,0	0/0:0,0:0:33:0,0,0	0/0:0,0:0:33:0,0,0	0/0:0,0:0:33:0,0,0	0/0:0,0:0:33:0,0,0	0/0:0,0:0:33:0,0,0	0/0:0,0:0:33:0,0,0	0/0:0,0:0:33:0,0,0	./.:0,0:0	0/0:0,0:0:33:0,0,0	0/0:0,0:0:33:0,0,0	0/0:0,0:0:33:0,0,0	0/0:0,0:0:33:0,0,0	0/0:0,0:0:33:0,0,0	0/0:0,0:0:33:0,0,0	0/0:0,0:0:33:0,0,0	0/0:0,0:0:33:0,0,0	0/0:0,0:0:33:0,0,0	0/0:0,0:0:33:0,0,0	0/0:0,0:0:33:0,0,0	0/0:0,0:0:33:0,0,0	0/0:0,0:0:33:0,0,0	0/0:0,0:0:33:0,0,0	0/0:0,0:0:33:0,0,0	0/0:0,0:0:33:0,0,0	0/0:0,0:0:33:0,0,0	0/0:0,0:0:33:0,0,0	0/0:0,0:0:33:0,0,0	0/0:0,0:0:33:0,0,0	0/0:0,0:0:33:0,0,0	0/0:0,0:0:33:0,0,0	0/0:0,0:0:33:0,0,0	./.:0,0:0	0/0:0,0:0:33:0,0,0	0/0:0,0:0:33:0,0,0	1/1:0,0:0:33:0,0,0	0/0:0,0:0:33:0,0,0	./.:0,0:0	0/0:0,0:0:33:0,0,0	0/0:0,0:0:33:0,0,0	0/0:0,0:0:33:0,0,0	0/0:0,0:0:33:0,0,0	0/0:0,0:0:33:0,0,0	0/0:0,0:0:33:0,0,0	0/0:0,0:0:33:0,0,0	0/0:0,0:0:33:0,0,0	0/0:0,0:0:33:0,0,0	./.:0,0:0	0/0:0,0:0:33:0,0,0	./.:0,0:0	0/0:0,0:0:33:0,0,0	./.:0,0:0	1/1:0,0:0:33:0,0,0	0/0:0,0:0:33:0,0,0	./.:0,0:0	./.:0,0:0	0/0:0,0:0:33:0,0,0	1/1:0,0:0:33:0,0,0	./.:0,0:0	./.:0,0:0	./.:0,0:0	./.:0,0:0	1/1:0,0:0:33:0,0,0	./.:0,0:0	./.:0,0:0	./.:0,0:0	./.:0,0:0	1/1:0,0:0:33:0,0,0	1/1:0,0:0:33:0,0,0	1/1:0,0:0:33:0,0,0	0/0:0,0:0:33:0,0,0	0/0:0,0:0:33:0,0,0	0/0:0,0:0:33:0,0,0	0/0:0,0:0:33:0,0,0	0/0:0,0:0:33:0,0,0	0/0:0,0:0:33:0,0,0	0/0:0,0:0:33:0,0,0	0/0:0,0:0:33:0,0,0	0/0:0,0:0:33:0,0,0	0/0:0,0:0:33:0,0,0	0/0:0,0:0:33:0,0,0	0/0:0,0:0:33:0,0,0	./.:0,0:0	1/1:0,0:0:33:0,0,0	0/0:0,0:0:33:0,0,0	0/0:0,0:0:33:0,0,0	0/0:0,0:0:33:0,0,0	0/0:0,0:0:33:0,0,0	0/0:0,0:0:33:0,0,0	0/0:0,0:0:33:0,0,0	0/0:0,0:0:33:0,0,0	0/0:0,0:0:33:0,0,0	0/0:0,0:0:33:0,0,0	0/0:0,0:0:33:0,0,0	./.:0,0:0	./.:0,0:0	./.:0,0:0	./.:0,0:0	./.:0,0:0	0/0:0,0:0:33:0,0,0	./.:0,0:0	0/0:0,0:0:33:0,0,0	0/0:0,0:0:33:0,0,0	0/0:0,0:0:33:0,0,0	./.:0,0:0	0/0:0,0:0:33:0,0,0	0/0:0,0:0:33:0,0,0	0/0:0,0:0:33:0,0,0	0/0:0,0:0:33:0,0,0	0/0:0,0:0:33:0,0,0	0/0:0,0:0:33:0,0,0	0/0:0,0:0:33:0,0,0	0/0:0,0:0:33:0,0,0	0/0:0,0:0:33:0,0,0	0/0:0,0:0:33:0,0,0	0/0:0,0:0:33:0,0,0	0/0:0,0:0:33:0,0,0	./.:0,0:0	./.:0,0:0	./.:0,0:0	./.:0,0:0	0/1:0,0:0:33:0,0,0	0/0:0,0:0:33:0,0,0	1/1:0,0:0:33:0,0,0	0/0:0,0:0:33:0,0,0	0/0:0,0:0:33:0,0,0	0/0:0,0:0:33:0,0,0	0/0:0,0:0:33:0,0,0	0/0:0,0:0:33:0,0,0	0/0:0,0:0:33:0,0,0	0/0:0,0:0:33:0,0,0	0/0:0,0:0:33:0,0,0	0/0:0,0:0:33:0,0,0	0/0:0,0:0:33:0,0,0	0/0:0,0:0:33:0,0,0	0/0:0,0:0:33:0,0,0	0/0:0,0:0:33:0,0,0	0/0:0,0:0:33:0,0,0	0/0:0,0:0:33:0,0,0	0/0:0,0:0:33:0,0,0	0/0:0,0:0:33:0,0,0	0/0:0,0:0:33:0,0,0	0/0:0,0:0:33:0,0,0	0/0:0,0:0:33:0,0,0	./.:0,0:0	0/0:0,0:0:33:0,0,0	0/0:0,0:0:33:0,0,0	0/0:0,0:0:33:0,0,0	0/0:0,0:0:33:0,0,0	0/0:0,0:0:33:0,0,0	0/0:0,0:0:33:0,0,0	0/0:0,0:0:33:0,0,0	0/0:0,0:0:33:0,0,0	0/0:0,0:0:33:0,0,0	0/0:0,0:0:33:0,0,0	0/0:0,0:0:33:0,0,0	0/0:0,0:0:33:0,0,0	0/0:0,0:0:33:0,0,0	0/0:0,0:0:33:0,0,0	0/0:0,0:0:33:0,0,0	0/0:0,0:0:33:0,0,0	0/0:0,0:0:33:0,0,0	0/0:0,0:0:33:0,0,0	0/0:0,0:0:33:0,0,0	0/0:0,0:0:33:0,0,0	0/0:0,0:0:33:0,0,0	0/0:0,0:0:33:0,0,0	0/0:0,0:0:33:0,0,0	0/0:0,0:0:33:0,0,0	0/0:0,0:0:33:0,0,0
NW_016017455.1	3997915	SNW_016017455.1_3997915	A	G	.	PASS	ANN=G|intron_variant|MODIFIER|LOC108004237|gene267|transcript|rna482|Coding|1/2|c.388+71329T>C||||||;DP=0	GT:AD:DP:GQ:PL	1/1:0,0:0:33:0,0,0	1/1:0,0:0:33:0,0,0	1/1:0,0:0:33:0,0,0	0/1:0,0:0:33:0,0,0	0/1:0,0:0:33:0,0,0	1/1:0,0:0:33:0,0,0	1/1:0,0:0:33:0,0,0	0/1:0,0:0:33:0,0,0	0/1:0,0:0:33:0,0,0	1/1:0,0:0:33:0,0,0	0/1:0,0:0:33:0,0,0	0/0:0,0:0:33:0,0,0	0/0:0,0:0:33:0,0,0	0/0:0,0:0:33:0,0,0	0/1:0,0:0:33:0,0,0	0/1:0,0:0:33:0,0,0	0/1:0,0:0:33:0,0,0	1/1:0,0:0:33:0,0,0	0/1:0,0:0:33:0,0,0	1/1:0,0:0:33:0,0,0	1/1:0,0:0:33:0,0,0	1/1:0,0:0:33:0,0,0	0/1:0,0:0:33:0,0,0	1/1:0,0:0:33:0,0,0	0/1:0,0:0:33:0,0,0	0/0:0,0:0:33:0,0,0	0/1:0,0:0:33:0,0,0	0/0:0,0:0:33:0,0,0	0/0:0,0:0:33:0,0,0	0/1:0,0:0:33:0,0,0	0/1:0,0:0:33:0,0,0	1/1:0,0:0:33:0,0,0	0/1:0,0:0:33:0,0,0	0/1:0,0:0:33:0,0,0	0/0:0,0:0:33:0,0,0	0/1:0,0:0:33:0,0,0	0/1:0,0:0:33:0,0,0	0/1:0,0:0:33:0,0,0	0/0:0,0:0:33:0,0,0	0/0:0,0:0:33:0,0,0	./.:0,0:0	0/1:0,0:0:33:0,0,0	0/0:0,0:0:33:0,0,0	0/1:0,0:0:33:0,0,0	0/1:0,0:0:33:0,0,0	0/1:0,0:0:33:0,0,0	0/1:0,0:0:33:0,0,0	0/1:0,0:0:33:0,0,0	0/1:0,0:0:33:0,0,0	0/1:0,0:0:33:0,0,0	0/0:0,0:0:33:0,0,0	0/0:0,0:0:33:0,0,0	0/1:0,0:0:33:0,0,0	0/0:0,0:0:33:0,0,0	0/1:0,0:0:33:0,0,0	0/0:0,0:0:33:0,0,0	0/0:0,0:0:33:0,0,0	0/1:0,0:0:33:0,0,0	0/0:0,0:0:33:0,0,0	0/1:0,0:0:33:0,0,0	0/1:0,0:0:33:0,0,0	0/1:0,0:0:33:0,0,0	0/1:0,0:0:33:0,0,0	0/1:0,0:0:33:0,0,0	0/0:0,0:0:33:0,0,0	0/0:0,0:0:33:0,0,0	0/1:0,0:0:33:0,0,0	0/1:0,0:0:33:0,0,0	0/1:0,0:0:33:0,0,0	0/0:0,0:0:33:0,0,0	0/1:0,0:0:33:0,0,0	0/0:0,0:0:33:0,0,0	0/1:0,0:0:33:0,0,0	1/1:0,0:0:33:0,0,0	1/1:0,0:0:33:0,0,0	1/1:0,0:0:33:0,0,0	1/1:0,0:0:33:0,0,0	1/1:0,0:0:33:0,0,0	0/1:0,0:0:33:0,0,0	0/1:0,0:0:33:0,0,0	0/1:0,0:0:33:0,0,0	0/0:0,0:0:33:0,0,0	0/0:0,0:0:33:0,0,0	0/0:0,0:0:33:0,0,0	1/1:0,0:0:33:0,0,0	0/1:0,0:0:33:0,0,0	1/1:0,0:0:33:0,0,0	0/0:0,0:0:33:0,0,0	0/0:0,0:0:33:0,0,0	0/1:0,0:0:33:0,0,0	0/1:0,0:0:33:0,0,0	0/0:0,0:0:33:0,0,0	0/0:0,0:0:33:0,0,0	0/0:0,0:0:33:0,0,0	0/0:0,0:0:33:0,0,0	0/1:0,0:0:33:0,0,0	0/1:0,0:0:33:0,0,0	1/1:0,0:0:33:0,0,0	1/1:0,0:0:33:0,0,0	1/1:0,0:0:33:0,0,0	0/0:0,0:0:33:0,0,0	0/1:0,0:0:33:0,0,0	0/1:0,0:0:33:0,0,0	1/1:0,0:0:33:0,0,0	0/1:0,0:0:33:0,0,0	0/1:0,0:0:33:0,0,0	0/1:0,0:0:33:0,0,0	1/1:0,0:0:33:0,0,0	1/1:0,0:0:33:0,0,0	0/1:0,0:0:33:0,0,0	1/1:0,0:0:33:0,0,0	1/1:0,0:0:33:0,0,0	1/1:0,0:0:33:0,0,0	0/1:0,0:0:33:0,0,0	0/1:0,0:0:33:0,0,0	1/1:0,0:0:33:0,0,0	0/0:0,0:0:33:0,0,0	0/1:0,0:0:33:0,0,0	0/0:0,0:0:33:0,0,0	1/1:0,0:0:33:0,0,0	0/1:0,0:0:33:0,0,0	0/1:0,0:0:33:0,0,0	1/1:0,0:0:33:0,0,0	0/1:0,0:0:33:0,0,0	1/1:0,0:0:33:0,0,0	1/1:0,0:0:33:0,0,0	1/1:0,0:0:33:0,0,0	1/1:0,0:0:33:0,0,0	0/1:0,0:0:33:0,0,0	1/1:0,0:0:33:0,0,0	1/1:0,0:0:33:0,0,0	0/1:0,0:0:33:0,0,0	0/1:0,0:0:33:0,0,0	1/1:0,0:0:33:0,0,0	1/1:0,0:0:33:0,0,0	0/1:0,0:0:33:0,0,0	0/1:0,0:0:33:0,0,0	0/1:0,0:0:33:0,0,0	0/0:0,0:0:33:0,0,0	0/0:0,0:0:33:0,0,0	0/1:0,0:0:33:0,0,0	0/1:0,0:0:33:0,0,0	1/1:0,0:0:33:0,0,0	0/1:0,0:0:33:0,0,0	1/1:0,0:0:33:0,0,0	0/0:0,0:0:33:0,0,0	1/1:0,0:0:33:0,0,0	0/1:0,0:0:33:0,0,0	0/0:0,0:0:33:0,0,0	0/1:0,0:0:33:0,0,0	0/1:0,0:0:33:0,0,0	0/0:0,0:0:33:0,0,0	0/0:0,0:0:33:0,0,0	0/1:0,0:0:33:0,0,0	1/1:0,0:0:33:0,0,0	0/0:0,0:0:33:0,0,0	0/1:0,0:0:33:0,0,0	0/1:0,0:0:33:0,0,0	1/1:0,0:0:33:0,0,0	0/1:0,0:0:33:0,0,0	1/1:0,0:0:33:0,0,0	0/1:0,0:0:33:0,0,0	0/1:0,0:0:33:0,0,0	1/1:0,0:0:33:0,0,0	1/1:0,0:0:33:0,0,0	1/1:0,0:0:33:0,0,0	0/1:0,0:0:33:0,0,0	0/0:0,0:0:33:0,0,0	0/0:0,0:0:33:0,0,0	0/0:0,0:0:33:0,0,0	0/1:0,0:0:33:0,0,0	0/0:0,0:0:33:0,0,0	0/1:0,0:0:33:0,0,0	0/1:0,0:0:33:0,0,0	0/1:0,0:0:33:0,0,0	0/0:0,0:0:33:0,0,0	0/1:0,0:0:33:0,0,0	0/1:0,0:0:33:0,0,0	1/1:0,0:0:33:0,0,0	1/1:0,0:0:33:0,0,0	0/0:0,0:0:33:0,0,0	0/1:0,0:0:33:0,0,0	0/1:0,0:0:33:0,0,0	0/0:0,0:0:33:0,0,0	0/0:0,0:0:33:0,0,0	0/1:0,0:0:33:0,0,0	1/1:0,0:0:33:0,0,0	0/1:0,0:0:33:0,0,0	1/1:0,0:0:33:0,0,0	0/1:0,0:0:33:0,0,0	1/1:0,0:0:33:0,0,0	1/1:0,0:0:33:0,0,0	1/1:0,0:0:33:0,0,0	1/1:0,0:0:33:0,0,0	1/1:0,0:0:33:0,0,0	1/1:0,0:0:33:0,0,0	1/1:0,0:0:33:0,0,0	1/1:0,0:0:33:0,0,0	1/1:0,0:0:33:0,0,0	1/1:0,0:0:33:0,0,0	1/1:0,0:0:33:0,0,0	0/1:0,0:0:33:0,0,0	0/1:0,0:0:33:0,0,0	0/0:0,0:0:33:0,0,0	1/1:0,0:0:33:0,0,0	1/1:0,0:0:33:0,0,0	1/1:0,0:0:33:0,0,0	0/1:0,0:0:33:0,0,0	0/1:0,0:0:33:0,0,0	0/1:0,0:0:33:0,0,0	1/1:0,0:0:33:0,0,0	1/1:0,0:0:33:0,0,0	./.:0,0:0	1/1:0,0:0:33:0,0,0	0/1:0,0:0:33:0,0,0	1/1:0,0:0:33:0,0,0	0/1:0,0:0:33:0,0,0	1/1:0,0:0:33:0,0,0	1/1:0,0:0:33:0,0,0	1/1:0,0:0:33:0,0,0	0/1:0,0:0:33:0,0,0	1/1:0,0:0:33:0,0,0	0/0:0,0:0:33:0,0,0	./.:0,0:0	0/0:0,0:0:33:0,0,0	0/0:0,0:0:33:0,0,0	0/0:0,0:0:33:0,0,0	0/1:0,0:0:33:0,0,0	1/1:0,0:0:33:0,0,0	0/1:0,0:0:33:0,0,0	1/1:0,0:0:33:0,0,0	0/1:0,0:0:33:0,0,0	0/1:0,0:0:33:0,0,0	1/1:0,0:0:33:0,0,0	0/1:0,0:0:33:0,0,0	1/1:0,0:0:33:0,0,0	0/1:0,0:0:33:0,0,0	0/1:0,0:0:33:0,0,0	0/1:0,0:0:33:0,0,0	0/1:0,0:0:33:0,0,0	0/1:0,0:0:33:0,0,0	1/1:0,0:0:33:0,0,0	1/1:0,0:0:33:0,0,0
NW_016017455.1	4016482	SNW_016017455.1_4016482	A	G	.	PASS	ANN=G|intron_variant|MODIFIER|LOC108004237|gene267|transcript|rna482|Coding|1/2|c.388+52762T>C||||||;DP=0	GT:AD:DP:GQ:PL	1/1:0,0:0:33:0,0,0	1/1:0,0:0:33:0,0,0	1/1:0,0:0:33:0,0,0	1/1:0,0:0:33:0,0,0	1/1:0,0:0:33:0,0,0	1/1:0,0:0:33:0,0,0	1/1:0,0:0:33:0,0,0	1/1:0,0:0:33:0,0,0	0/1:0,0:0:33:0,0,0	1/1:0,0:0:33:0,0,0	1/1:0,0:0:33:0,0,0	0/1:0,0:0:33:0,0,0	0/1:0,0:0:33:0,0,0	0/0:0,0:0:33:0,0,0	0/1:0,0:0:33:0,0,0	0/1:0,0:0:33:0,0,0	1/1:0,0:0:33:0,0,0	1/1:0,0:0:33:0,0,0	1/1:0,0:0:33:0,0,0	1/1:0,0:0:33:0,0,0	1/1:0,0:0:33:0,0,0	1/1:0,0:0:33:0,0,0	1/1:0,0:0:33:0,0,0	1/1:0,0:0:33:0,0,0	1/1:0,0:0:33:0,0,0	1/1:0,0:0:33:0,0,0	1/1:0,0:0:33:0,0,0	1/1:0,0:0:33:0,0,0	1/1:0,0:0:33:0,0,0	1/1:0,0:0:33:0,0,0	1/1:0,0:0:33:0,0,0	1/1:0,0:0:33:0,0,0	1/1:0,0:0:33:0,0,0	1/1:0,0:0:33:0,0,0	1/1:0,0:0:33:0,0,0	1/1:0,0:0:33:0,0,0	0/1:0,0:0:33:0,0,0	1/1:0,0:0:33:0,0,0	0/1:0,0:0:33:0,0,0	1/1:0,0:0:33:0,0,0	1/1:0,0:0:33:0,0,0	1/1:0,0:0:33:0,0,0	1/1:0,0:0:33:0,0,0	1/1:0,0:0:33:0,0,0	1/1:0,0:0:33:0,0,0	0/1:0,0:0:33:0,0,0	1/1:0,0:0:33:0,0,0	1/1:0,0:0:33:0,0,0	0/0:0,0:0:33:0,0,0	0/0:0,0:0:33:0,0,0	0/1:0,0:0:33:0,0,0	0/0:0,0:0:33:0,0,0	0/1:0,0:0:33:0,0,0	0/1:0,0:0:33:0,0,0	0/1:0,0:0:33:0,0,0	1/1:0,0:0:33:0,0,0	1/1:0,0:0:33:0,0,0	./.:0,0:0	1/1:0,0:0:33:0,0,0	0/1:0,0:0:33:0,0,0	0/1:0,0:0:33:0,0,0	1/1:0,0:0:33:0,0,0	1/1:0,0:0:33:0,0,0	1/1:0,0:0:33:0,0,0	./.:0,0:0	./.:0,0:0	1/1:0,0:0:33:0,0,0	1/1:0,0:0:33:0,0,0	1/1:0,0:0:33:0,0,0	1/1:0,0:0:33:0,0,0	1/1:0,0:0:33:0,0,0	./.:0,0:0	1/1:0,0:0:33:0,0,0	./.:0,0:0	1/1:0,0:0:33:0,0,0	1/1:0,0:0:33:0,0,0	1/1:0,0:0:33:0,0,0	1/1:0,0:0:33:0,0,0	1/1:0,0:0:33:0,0,0	1/1:0,0:0:33:0,0,0	1/1:0,0:0:33:0,0,0	1/1:0,0:0:33:0,0,0	1/1:0,0:0:33:0,0,0	1/1:0,0:0:33:0,0,0	1/1:0,0:0:33:0,0,0	1/1:0,0:0:33:0,0,0	1/1:0,0:0:33:0,0,0	1/1:0,0:0:33:0,0,0	1/1:0,0:0:33:0,0,0	1/1:0,0:0:33:0,0,0	1/1:0,0:0:33:0,0,0	1/1:0,0:0:33:0,0,0	1/1:0,0:0:33:0,0,0	1/1:0,0:0:33:0,0,0	1/1:0,0:0:33:0,0,0	1/1:0,0:0:33:0,0,0	0/1:0,0:0:33:0,0,0	1/1:0,0:0:33:0,0,0	1/1:0,0:0:33:0,0,0	1/1:0,0:0:33:0,0,0	1/1:0,0:0:33:0,0,0	1/1:0,0:0:33:0,0,0	1/1:0,0:0:33:0,0,0	1/1:0,0:0:33:0,0,0	1/1:0,0:0:33:0,0,0	1/1:0,0:0:33:0,0,0	1/1:0,0:0:33:0,0,0	1/1:0,0:0:33:0,0,0	1/1:0,0:0:33:0,0,0	1/1:0,0:0:33:0,0,0	1/1:0,0:0:33:0,0,0	1/1:0,0:0:33:0,0,0	1/1:0,0:0:33:0,0,0	1/1:0,0:0:33:0,0,0	1/1:0,0:0:33:0,0,0	1/1:0,0:0:33:0,0,0	1/1:0,0:0:33:0,0,0	1/1:0,0:0:33:0,0,0	1/1:0,0:0:33:0,0,0	1/1:0,0:0:33:0,0,0	1/1:0,0:0:33:0,0,0	1/1:0,0:0:33:0,0,0	1/1:0,0:0:33:0,0,0	1/1:0,0:0:33:0,0,0	1/1:0,0:0:33:0,0,0	1/1:0,0:0:33:0,0,0	1/1:0,0:0:33:0,0,0	1/1:0,0:0:33:0,0,0	1/1:0,0:0:33:0,0,0	1/1:0,0:0:33:0,0,0	1/1:0,0:0:33:0,0,0	1/1:0,0:0:33:0,0,0	1/1:0,0:0:33:0,0,0	1/1:0,0:0:33:0,0,0	1/1:0,0:0:33:0,0,0	1/1:0,0:0:33:0,0,0	1/1:0,0:0:33:0,0,0	1/1:0,0:0:33:0,0,0	1/1:0,0:0:33:0,0,0	1/1:0,0:0:33:0,0,0	1/1:0,0:0:33:0,0,0	1/1:0,0:0:33:0,0,0	1/1:0,0:0:33:0,0,0	0/1:0,0:0:33:0,0,0	1/1:0,0:0:33:0,0,0	1/1:0,0:0:33:0,0,0	1/1:0,0:0:33:0,0,0	1/1:0,0:0:33:0,0,0	1/1:0,0:0:33:0,0,0	1/1:0,0:0:33:0,0,0	1/1:0,0:0:33:0,0,0	./.:0,0:0	0/1:0,0:0:33:0,0,0	./.:0,0:0	1/1:0,0:0:33:0,0,0	0/1:0,0:0:33:0,0,0	1/1:0,0:0:33:0,0,0	0/1:0,0:0:33:0,0,0	1/1:0,0:0:33:0,0,0	1/1:0,0:0:33:0,0,0	1/1:0,0:0:33:0,0,0	1/1:0,0:0:33:0,0,0	1/1:0,0:0:33:0,0,0	1/1:0,0:0:33:0,0,0	1/1:0,0:0:33:0,0,0	1/1:0,0:0:33:0,0,0	1/1:0,0:0:33:0,0,0	0/0:0,0:0:33:0,0,0	0/0:0,0:0:33:0,0,0	./.:0,0:0	./.:0,0:0	0/0:0,0:0:33:0,0,0	./.:0,0:0	./.:0,0:0	./.:0,0:0	1/1:0,0:0:33:0,0,0	1/1:0,0:0:33:0,0,0	./.:0,0:0	1/1:0,0:0:33:0,0,0	1/1:0,0:0:33:0,0,0	1/1:0,0:0:33:0,0,0	1/1:0,0:0:33:0,0,0	1/1:0,0:0:33:0,0,0	./.:0,0:0	./.:0,0:0	1/1:0,0:0:33:0,0,0	1/1:0,0:0:33:0,0,0	./.:0,0:0	1/1:0,0:0:33:0,0,0	./.:0,0:0	1/1:0,0:0:33:0,0,0	1/1:0,0:0:33:0,0,0	1/1:0,0:0:33:0,0,0	1/1:0,0:0:33:0,0,0	1/1:0,0:0:33:0,0,0	1/1:0,0:0:33:0,0,0	1/1:0,0:0:33:0,0,0	./.:0,0:0	1/1:0,0:0:33:0,0,0	1/1:0,0:0:33:0,0,0	1/1:0,0:0:33:0,0,0	1/1:0,0:0:33:0,0,0	1/1:0,0:0:33:0,0,0	1/1:0,0:0:33:0,0,0	1/1:0,0:0:33:0,0,0	1/1:0,0:0:33:0,0,0	1/1:0,0:0:33:0,0,0	1/1:0,0:0:33:0,0,0	./.:0,0:0	1/1:0,0:0:33:0,0,0	1/1:0,0:0:33:0,0,0	1/1:0,0:0:33:0,0,0	1/1:0,0:0:33:0,0,0	1/1:0,0:0:33:0,0,0	1/1:0,0:0:33:0,0,0	1/1:0,0:0:33:0,0,0	1/1:0,0:0:33:0,0,0	1/1:0,0:0:33:0,0,0	./.:0,0:0	1/1:0,0:0:33:0,0,0	1/1:0,0:0:33:0,0,0	1/1:0,0:0:33:0,0,0	./.:0,0:0	1/1:0,0:0:33:0,0,0	1/1:0,0:0:33:0,0,0	1/1:0,0:0:33:0,0,0	./.:0,0:0	1/1:0,0:0:33:0,0,0	0/1:0,0:0:33:0,0,0	0/1:0,0:0:33:0,0,0	1/1:0,0:0:33:0,0,0	./.:0,0:0	0/1:0,0:0:33:0,0,0	1/1:0,0:0:33:0,0,0	0/1:0,0:0:33:0,0,0	1/1:0,0:0:33:0,0,0	1/1:0,0:0:33:0,0,0	1/1:0,0:0:33:0,0,0	1/1:0,0:0:33:0,0,0	1/1:0,0:0:33:0,0,0	1/1:0,0:0:33:0,0,0	1/1:0,0:0:33:0,0,0	1/1:0,0:0:33:0,0,0
NW_016017455.1	4073194	SNW_016017455.1_4073194	C	T	.	PASS	ANN=T|upstream_gene_variant|MODIFIER|LOC108004237|gene267|transcript|rna482|Coding||c.-1596G>A|||||1968|,T|intergenic_region|MODIFIER|LOC108004237-LOC107993311|gene267-gene268|intergenic_region|gene267-gene268|||||||||;DP=0	GT:AD:DP:GQ:PL	0/0:0,0:0:33:0,0,0	0/0:0,0:0:33:0,0,0	0/0:0,0:0:33:0,0,0	0/0:0,0:0:33:0,0,0	0/0:0,0:0:33:0,0,0	0/0:0,0:0:33:0,0,0	./.:0,0:0	0/0:0,0:0:33:0,0,0	0/0:0,0:0:33:0,0,0	0/0:0,0:0:33:0,0,0	0/0:0,0:0:33:0,0,0	0/1:0,0:0:33:0,0,0	0/0:0,0:0:33:0,0,0	0/0:0,0:0:33:0,0,0	0/0:0,0:0:33:0,0,0	0/0:0,0:0:33:0,0,0	0/1:0,0:0:33:0,0,0	0/1:0,0:0:33:0,0,0	0/0:0,0:0:33:0,0,0	0/0:0,0:0:33:0,0,0	0/0:0,0:0:33:0,0,0	0/0:0,0:0:33:0,0,0	0/0:0,0:0:33:0,0,0	0/0:0,0:0:33:0,0,0	0/1:0,0:0:33:0,0,0	0/0:0,0:0:33:0,0,0	0/1:0,0:0:33:0,0,0	0/0:0,0:0:33:0,0,0	0/0:0,0:0:33:0,0,0	0/0:0,0:0:33:0,0,0	0/1:0,0:0:33:0,0,0	0/0:0,0:0:33:0,0,0	1/1:0,0:0:33:0,0,0	0/1:0,0:0:33:0,0,0	0/1:0,0:0:33:0,0,0	0/1:0,0:0:33:0,0,0	0/1:0,0:0:33:0,0,0	0/1:0,0:0:33:0,0,0	0/1:0,0:0:33:0,0,0	0/1:0,0:0:33:0,0,0	0/0:0,0:0:33:0,0,0	0/0:0,0:0:33:0,0,0	0/0:0,0:0:33:0,0,0	0/0:0,0:0:33:0,0,0	0/0:0,0:0:33:0,0,0	0/0:0,0:0:33:0,0,0	0/0:0,0:0:33:0,0,0	0/0:0,0:0:33:0,0,0	0/0:0,0:0:33:0,0,0	0/0:0,0:0:33:0,0,0	0/0:0,0:0:33:0,0,0	0/0:0,0:0:33:0,0,0	0/0:0,0:0:33:0,0,0	0/0:0,0:0:33:0,0,0	0/0:0,0:0:33:0,0,0	0/0:0,0:0:33:0,0,0	0/1:0,0:0:33:0,0,0	0/0:0,0:0:33:0,0,0	0/0:0,0:0:33:0,0,0	0/0:0,0:0:33:0,0,0	0/0:0,0:0:33:0,0,0	0/0:0,0:0:33:0,0,0	0/0:0,0:0:33:0,0,0	0/0:0,0:0:33:0,0,0	0/0:0,0:0:33:0,0,0	0/0:0,0:0:33:0,0,0	0/0:0,0:0:33:0,0,0	0/0:0,0:0:33:0,0,0	0/0:0,0:0:33:0,0,0	0/0:0,0:0:33:0,0,0	0/0:0,0:0:33:0,0,0	0/0:0,0:0:33:0,0,0	./.:0,0:0	0/0:0,0:0:33:0,0,0	0/0:0,0:0:33:0,0,0	0/0:0,0:0:33:0,0,0	0/0:0,0:0:33:0,0,0	0/0:0,0:0:33:0,0,0	0/0:0,0:0:33:0,0,0	0/1:0,0:0:33:0,0,0	0/1:0,0:0:33:0,0,0	0/0:0,0:0:33:0,0,0	./.:0,0:0	0/0:0,0:0:33:0,0,0	0/0:0,0:0:33:0,0,0	0/0:0,0:0:33:0,0,0	0/0:0,0:0:33:0,0,0	0/0:0,0:0:33:0,0,0	0/0:0,0:0:33:0,0,0	0/0:0,0:0:33:0,0,0	0/0:0,0:0:33:0,0,0	0/0:0,0:0:33:0,0,0	0/0:0,0:0:33:0,0,0	0/0:0,0:0:33:0,0,0	0/0:0,0:0:33:0,0,0	0/0:0,0:0:33:0,0,0	0/0:0,0:0:33:0,0,0	0/0:0,0:0:33:0,0,0	0/0:0,0:0:33:0,0,0	0/0:0,0:0:33:0,0,0	0/0:0,0:0:33:0,0,0	0/0:0,0:0:33:0,0,0	0/0:0,0:0:33:0,0,0	0/0:0,0:0:33:0,0,0	0/0:0,0:0:33:0,0,0	0/0:0,0:0:33:0,0,0	0/0:0,0:0:33:0,0,0	0/0:0,0:0:33:0,0,0	0/0:0,0:0:33:0,0,0	0/0:0,0:0:33:0,0,0	0/0:0,0:0:33:0,0,0	0/0:0,0:0:33:0,0,0	0/0:0,0:0:33:0,0,0	0/0:0,0:0:33:0,0,0	0/0:0,0:0:33:0,0,0	0/0:0,0:0:33:0,0,0	0/0:0,0:0:33:0,0,0	0/0:0,0:0:33:0,0,0	0/0:0,0:0:33:0,0,0	0/0:0,0:0:33:0,0,0	0/0:0,0:0:33:0,0,0	0/0:0,0:0:33:0,0,0	0/0:0,0:0:33:0,0,0	0/0:0,0:0:33:0,0,0	0/0:0,0:0:33:0,0,0	0/0:0,0:0:33:0,0,0	0/0:0,0:0:33:0,0,0	0/0:0,0:0:33:0,0,0	0/0:0,0:0:33:0,0,0	0/0:0,0:0:33:0,0,0	0/0:0,0:0:33:0,0,0	0/0:0,0:0:33:0,0,0	0/0:0,0:0:33:0,0,0	0/0:0,0:0:33:0,0,0	0/0:0,0:0:33:0,0,0	0/0:0,0:0:33:0,0,0	0/0:0,0:0:33:0,0,0	0/0:0,0:0:33:0,0,0	0/0:0,0:0:33:0,0,0	0/0:0,0:0:33:0,0,0	0/0:0,0:0:33:0,0,0	0/0:0,0:0:33:0,0,0	0/1:0,0:0:33:0,0,0	0/0:0,0:0:33:0,0,0	0/0:0,0:0:33:0,0,0	0/0:0,0:0:33:0,0,0	0/0:0,0:0:33:0,0,0	0/0:0,0:0:33:0,0,0	0/0:0,0:0:33:0,0,0	0/0:0,0:0:33:0,0,0	0/0:0,0:0:33:0,0,0	0/0:0,0:0:33:0,0,0	0/0:0,0:0:33:0,0,0	0/0:0,0:0:33:0,0,0	0/0:0,0:0:33:0,0,0	0/0:0,0:0:33:0,0,0	0/0:0,0:0:33:0,0,0	0/0:0,0:0:33:0,0,0	0/0:0,0:0:33:0,0,0	0/0:0,0:0:33:0,0,0	0/0:0,0:0:33:0,0,0	0/0:0,0:0:33:0,0,0	0/0:0,0:0:33:0,0,0	0/0:0,0:0:33:0,0,0	0/0:0,0:0:33:0,0,0	0/0:0,0:0:33:0,0,0	0/0:0,0:0:33:0,0,0	0/0:0,0:0:33:0,0,0	./.:0,0:0	0/0:0,0:0:33:0,0,0	0/0:0,0:0:33:0,0,0	0/0:0,0:0:33:0,0,0	0/0:0,0:0:33:0,0,0	0/0:0,0:0:33:0,0,0	0/0:0,0:0:33:0,0,0	0/0:0,0:0:33:0,0,0	0/0:0,0:0:33:0,0,0	0/0:0,0:0:33:0,0,0	0/0:0,0:0:33:0,0,0	0/0:0,0:0:33:0,0,0	0/0:0,0:0:33:0,0,0	0/0:0,0:0:33:0,0,0	0/0:0,0:0:33:0,0,0	./.:0,0:0	0/1:0,0:0:33:0,0,0	0/0:0,0:0:33:0,0,0	0/0:0,0:0:33:0,0,0	0/1:0,0:0:33:0,0,0	0/0:0,0:0:33:0,0,0	0/1:0,0:0:33:0,0,0	0/0:0,0:0:33:0,0,0	0/0:0,0:0:33:0,0,0	0/0:0,0:0:33:0,0,0	0/0:0,0:0:33:0,0,0	0/0:0,0:0:33:0,0,0	0/0:0,0:0:33:0,0,0	0/0:0,0:0:33:0,0,0	0/0:0,0:0:33:0,0,0	0/0:0,0:0:33:0,0,0	0/0:0,0:0:33:0,0,0	0/0:0,0:0:33:0,0,0	0/0:0,0:0:33:0,0,0	0/0:0,0:0:33:0,0,0	0/0:0,0:0:33:0,0,0	0/0:0,0:0:33:0,0,0	0/0:0,0:0:33:0,0,0	0/0:0,0:0:33:0,0,0	0/0:0,0:0:33:0,0,0	0/0:0,0:0:33:0,0,0	0/0:0,0:0:33:0,0,0	0/0:0,0:0:33:0,0,0	0/0:0,0:0:33:0,0,0	./.:0,0:0	0/0:0,0:0:33:0,0,0	0/0:0,0:0:33:0,0,0	0/0:0,0:0:33:0,0,0	0/1:0,0:0:33:0,0,0	./.:0,0:0	0/1:0,0:0:33:0,0,0	0/0:0,0:0:33:0,0,0	0/0:0,0:0:33:0,0,0	0/0:0,0:0:33:0,0,0	0/0:0,0:0:33:0,0,0	0/0:0,0:0:33:0,0,0	0/0:0,0:0:33:0,0,0	0/0:0,0:0:33:0,0,0	0/0:0,0:0:33:0,0,0	0/0:0,0:0:33:0,0,0	0/0:0,0:0:33:0,0,0	0/0:0,0:0:33:0,0,0	0/0:0,0:0:33:0,0,0	0/0:0,0:0:33:0,0,0	0/0:0,0:0:33:0,0,0	0/0:0,0:0:33:0,0,0	0/0:0,0:0:33:0,0,0	0/0:0,0:0:33:0,0,0	0/0:0,0:0:33:0,0,0	0/0:0,0:0:33:0,0,0	0/0:0,0:0:33:0,0,0	0/0:0,0:0:33:0,0,0	0/0:0,0:0:33:0,0,0	0/0:0,0:0:33:0,0,0	0/0:0,0:0:33:0,0,0
NW_016017455.1	4293508	SNW_016017455.1_4293508	G	C	.	PASS	ANN=C|intergenic_region|MODIFIER|LOC108004311-LOC107996418|gene269-gene270|intergenic_region|gene269-gene270|||||||||;DP=0	GT:AD:DP:GQ:PL	0/0:0,0:0:33:0,0,0	0/0:0,0:0:33:0,0,0	0/0:0,0:0:33:0,0,0	0/0:0,0:0:33:0,0,0	0/0:0,0:0:33:0,0,0	0/0:0,0:0:33:0,0,0	0/0:0,0:0:33:0,0,0	0/0:0,0:0:33:0,0,0	0/0:0,0:0:33:0,0,0	0/0:0,0:0:33:0,0,0	0/0:0,0:0:33:0,0,0	0/0:0,0:0:33:0,0,0	0/0:0,0:0:33:0,0,0	0/0:0,0:0:33:0,0,0	0/0:0,0:0:33:0,0,0	0/0:0,0:0:33:0,0,0	0/0:0,0:0:33:0,0,0	0/0:0,0:0:33:0,0,0	0/1:0,0:0:33:0,0,0	0/0:0,0:0:33:0,0,0	0/0:0,0:0:33:0,0,0	0/0:0,0:0:33:0,0,0	0/0:0,0:0:33:0,0,0	0/0:0,0:0:33:0,0,0	0/0:0,0:0:33:0,0,0	0/0:0,0:0:33:0,0,0	0/0:0,0:0:33:0,0,0	0/0:0,0:0:33:0,0,0	0/0:0,0:0:33:0,0,0	./.:0,0:0	0/0:0,0:0:33:0,0,0	0/0:0,0:0:33:0,0,0	0/0:0,0:0:33:0,0,0	0/0:0,0:0:33:0,0,0	0/0:0,0:0:33:0,0,0	0/0:0,0:0:33:0,0,0	0/0:0,0:0:33:0,0,0	0/0:0,0:0:33:0,0,0	0/0:0,0:0:33:0,0,0	0/0:0,0:0:33:0,0,0	0/0:0,0:0:33:0,0,0	0/0:0,0:0:33:0,0,0	0/0:0,0:0:33:0,0,0	0/0:0,0:0:33:0,0,0	0/0:0,0:0:33:0,0,0	0/1:0,0:0:33:0,0,0	0/0:0,0:0:33:0,0,0	0/0:0,0:0:33:0,0,0	0/0:0,0:0:33:0,0,0	0/0:0,0:0:33:0,0,0	0/0:0,0:0:33:0,0,0	0/0:0,0:0:33:0,0,0	0/0:0,0:0:33:0,0,0	0/0:0,0:0:33:0,0,0	0/0:0,0:0:33:0,0,0	0/0:0,0:0:33:0,0,0	0/0:0,0:0:33:0,0,0	0/0:0,0:0:33:0,0,0	0/0:0,0:0:33:0,0,0	0/0:0,0:0:33:0,0,0	0/0:0,0:0:33:0,0,0	0/0:0,0:0:33:0,0,0	0/0:0,0:0:33:0,0,0	0/0:0,0:0:33:0,0,0	0/0:0,0:0:33:0,0,0	./.:0,0:0	0/0:0,0:0:33:0,0,0	0/0:0,0:0:33:0,0,0	0/0:0,0:0:33:0,0,0	0/0:0,0:0:33:0,0,0	0/0:0,0:0:33:0,0,0	./.:0,0:0	0/0:0,0:0:33:0,0,0	0/1:0,0:0:33:0,0,0	0/1:0,0:0:33:0,0,0	0/1:0,0:0:33:0,0,0	0/1:0,0:0:33:0,0,0	0/1:0,0:0:33:0,0,0	0/0:0,0:0:33:0,0,0	0/0:0,0:0:33:0,0,0	0/0:0,0:0:33:0,0,0	0/0:0,0:0:33:0,0,0	0/0:0,0:0:33:0,0,0	0/0:0,0:0:33:0,0,0	0/1:0,0:0:33:0,0,0	0/0:0,0:0:33:0,0,0	0/0:0,0:0:33:0,0,0	1/1:0,0:0:33:0,0,0	0/0:0,0:0:33:0,0,0	1/1:0,0:0:33:0,0,0	0/0:0,0:0:33:0,0,0	1/1:0,0:0:33:0,0,0	0/1:0,0:0:33:0,0,0	0/0:0,0:0:33:0,0,0	0/0:0,0:0:33:0,0,0	0/1:0,0:0:33:0,0,0	0/0:0,0:0:33:0,0,0	0/1:0,0:0:33:0,0,0	0/0:0,0:0:33:0,0,0	0/0:0,0:0:33:0,0,0	./.:0,0:0	0/0:0,0:0:33:0,0,0	0/0:0,0:0:33:0,0,0	0/1:0,0:0:33:0,0,0	0/1:0,0:0:33:0,0,0	0/1:0,0:0:33:0,0,0	0/1:0,0:0:33:0,0,0	0/1:0,0:0:33:0,0,0	0/1:0,0:0:33:0,0,0	0/1:0,0:0:33:0,0,0	0/1:0,0:0:33:0,0,0	1/1:0,0:0:33:0,0,0	0/1:0,0:0:33:0,0,0	1/1:0,0:0:33:0,0,0	0/1:0,0:0:33:0,0,0	1/1:0,0:0:33:0,0,0	0/0:0,0:0:33:0,0,0	1/1:0,0:0:33:0,0,0	0/0:0,0:0:33:0,0,0	0/0:0,0:0:33:0,0,0	0/0:0,0:0:33:0,0,0	0/0:0,0:0:33:0,0,0	0/0:0,0:0:33:0,0,0	0/0:0,0:0:33:0,0,0	0/0:0,0:0:33:0,0,0	0/0:0,0:0:33:0,0,0	0/0:0,0:0:33:0,0,0	0/1:0,0:0:33:0,0,0	0/0:0,0:0:33:0,0,0	0/0:0,0:0:33:0,0,0	0/0:0,0:0:33:0,0,0	0/1:0,0:0:33:0,0,0	0/0:0,0:0:33:0,0,0	0/0:0,0:0:33:0,0,0	0/1:0,0:0:33:0,0,0	0/0:0,0:0:33:0,0,0	0/0:0,0:0:33:0,0,0	0/0:0,0:0:33:0,0,0	0/0:0,0:0:33:0,0,0	0/1:0,0:0:33:0,0,0	0/0:0,0:0:33:0,0,0	./.:0,0:0	0/0:0,0:0:33:0,0,0	0/1:0,0:0:33:0,0,0	0/1:0,0:0:33:0,0,0	0/0:0,0:0:33:0,0,0	0/1:0,0:0:33:0,0,0	0/0:0,0:0:33:0,0,0	0/0:0,0:0:33:0,0,0	0/0:0,0:0:33:0,0,0	0/1:0,0:0:33:0,0,0	0/0:0,0:0:33:0,0,0	0/0:0,0:0:33:0,0,0	0/0:0,0:0:33:0,0,0	0/1:0,0:0:33:0,0,0	0/0:0,0:0:33:0,0,0	0/1:0,0:0:33:0,0,0	0/0:0,0:0:33:0,0,0	0/1:0,0:0:33:0,0,0	0/0:0,0:0:33:0,0,0	0/0:0,0:0:33:0,0,0	0/0:0,0:0:33:0,0,0	0/0:0,0:0:33:0,0,0	0/0:0,0:0:33:0,0,0	0/0:0,0:0:33:0,0,0	0/0:0,0:0:33:0,0,0	0/1:0,0:0:33:0,0,0	0/0:0,0:0:33:0,0,0	0/0:0,0:0:33:0,0,0	0/0:0,0:0:33:0,0,0	0/0:0,0:0:33:0,0,0	0/0:0,0:0:33:0,0,0	0/0:0,0:0:33:0,0,0	0/0:0,0:0:33:0,0,0	0/0:0,0:0:33:0,0,0	0/0:0,0:0:33:0,0,0	1/1:0,0:0:33:0,0,0	0/1:0,0:0:33:0,0,0	0/1:0,0:0:33:0,0,0	0/1:0,0:0:33:0,0,0	0/0:0,0:0:33:0,0,0	0/1:0,0:0:33:0,0,0	0/1:0,0:0:33:0,0,0	0/0:0,0:0:33:0,0,0	0/0:0,0:0:33:0,0,0	0/0:0,0:0:33:0,0,0	0/0:0,0:0:33:0,0,0	0/1:0,0:0:33:0,0,0	0/0:0,0:0:33:0,0,0	0/0:0,0:0:33:0,0,0	0/0:0,0:0:33:0,0,0	0/0:0,0:0:33:0,0,0	0/0:0,0:0:33:0,0,0	0/0:0,0:0:33:0,0,0	0/0:0,0:0:33:0,0,0	0/0:0,0:0:33:0,0,0	0/0:0,0:0:33:0,0,0	0/0:0,0:0:33:0,0,0	0/0:0,0:0:33:0,0,0	0/0:0,0:0:33:0,0,0	0/0:0,0:0:33:0,0,0	0/1:0,0:0:33:0,0,0	0/0:0,0:0:33:0,0,0	0/0:0,0:0:33:0,0,0	0/0:0,0:0:33:0,0,0	0/0:0,0:0:33:0,0,0	0/0:0,0:0:33:0,0,0	0/0:0,0:0:33:0,0,0	0/0:0,0:0:33:0,0,0	0/0:0,0:0:33:0,0,0	0/1:0,0:0:33:0,0,0	0/0:0,0:0:33:0,0,0	./.:0,0:0	0/0:0,0:0:33:0,0,0	0/0:0,0:0:33:0,0,0	0/0:0,0:0:33:0,0,0	0/0:0,0:0:33:0,0,0	0/0:0,0:0:33:0,0,0	0/0:0,0:0:33:0,0,0	0/0:0,0:0:33:0,0,0	0/0:0,0:0:33:0,0,0	0/0:0,0:0:33:0,0,0	0/0:0,0:0:33:0,0,0	0/0:0,0:0:33:0,0,0	0/0:0,0:0:33:0,0,0	0/0:0,0:0:33:0,0,0	0/0:0,0:0:33:0,0,0	0/0:0,0:0:33:0,0,0	0/0:0,0:0:33:0,0,0	0/0:0,0:0:33:0,0,0	0/0:0,0:0:33:0,0,0	0/1:0,0:0:33:0,0,0	0/1:0,0:0:33:0,0,0	0/0:0,0:0:33:0,0,0	0/1:0,0:0:33:0,0,0	0/0:0,0:0:33:0,0,0	0/0:0,0:0:33:0,0,0	0/0:0,0:0:33:0,0,0	0/0:0,0:0:33:0,0,0	0/0:0,0:0:33:0,0,0	0/0:0,0:0:33:0,0,0	0/0:0,0:0:33:0,0,0	0/0:0,0:0:33:0,0,0
NW_016017455.1	4295945	SNW_016017455.1_4295945	A	T	.	PASS	ANN=T|intergenic_region|MODIFIER|LOC108004311-LOC107996418|gene269-gene270|intergenic_region|gene269-gene270|||||||||;DP=0	GT:AD:DP:GQ:PL	1/1:0,0:0:33:0,0,0	1/1:0,0:0:33:0,0,0	1/1:0,0:0:33:0,0,0	1/1:0,0:0:33:0,0,0	1/1:0,0:0:33:0,0,0	./.:0,0:0	1/1:0,0:0:33:0,0,0	1/1:0,0:0:33:0,0,0	0/1:0,0:0:33:0,0,0	1/1:0,0:0:33:0,0,0	1/1:0,0:0:33:0,0,0	1/1:0,0:0:33:0,0,0	0/1:0,0:0:33:0,0,0	1/1:0,0:0:33:0,0,0	1/1:0,0:0:33:0,0,0	1/1:0,0:0:33:0,0,0	0/0:0,0:0:33:0,0,0	0/0:0,0:0:33:0,0,0	0/0:0,0:0:33:0,0,0	0/1:0,0:0:33:0,0,0	1/1:0,0:0:33:0,0,0	0/1:0,0:0:33:0,0,0	0/0:0,0:0:33:0,0,0	0/1:0,0:0:33:0,0,0	./.:0,0:0	1/1:0,0:0:33:0,0,0	0/1:0,0:0:33:0,0,0	1/1:0,0:0:33:0,0,0	1/1:0,0:0:33:0,0,0	./.:0,0:0	./.:0,0:0	./.:0,0:0	0/1:0,0:0:33:0,0,0	1/1:0,0:0:33:0,0,0	1/1:0,0:0:33:0,0,0	1/1:0,0:0:33:0,0,0	1/1:0,0:0:33:0,0,0	1/1:0,0:0:33:0,0,0	1/1:0,0:0:33:0,0,0	1/1:0,0:0:33:0,0,0	1/1:0,0:0:33:0,0,0	1/1:0,0:0:33:0,0,0	1/1:0,0:0:33:0,0,0	1/1:0,0:0:33:0,0,0	1/1:0,0:0:33:0,0,0	1/1:0,0:0:33:0,0,0	0/1:0,0:0:33:0,0,0	1/1:0,0:0:33:0,0,0	0/1:0,0:0:33:0,0,0	0/0:0,0:0:33:0,0,0	0/1:0,0:0:33:0,0,0	0/0:0,0:0:33:0,0,0	0/1:0,0:0:33:0,0,0	0/0:0,0:0:33:0,0,0	0/1:0,0:0:33:0,0,0	0/1:0,0:0:33:0,0,0	./.:0,0:0	1/1:0,0:0:33:0,0,0	1/1:0,0:0:33:0,0,0	1/1:0,0:0:33:0,0,0	0/0:0,0:0:33:0,0,0	0/1:0,0:0:33:0,0,0	1/1:0,0:0:33:0,0,0	./.:0,0:0	1/1:0,0:0:33:0,0,0	1/1:0,0:0:33:0,0,0	./.:0,0:0	0/1:0,0:0:33:0,0,0	0/1:0,0:0:33:0,0,0	1/1:0,0:0:33:0,0,0	0/1:0,0:0:33:0,0,0	1/1:0,0:0:33:0,0,0	1/1:0,0:0:33:0,0,0	0/1:0,0:0:33:0,0,0	0/1:0,0:0:33:0,0,0	0/1:0,0:0:33:0,0,0	0/1:0,0:0:33:0,0,0	0/1:0,0:0:33:0,0,0	1/1:0,0:0:33:0,0,0	./.:0,0:0	1/1:0,0:0:33:0,0,0	1/1:0,0:0:33:0,0,0	1/1:0,0:0:33:0,0,0	1/1:0,0:0:33:0,0,0	1/1:0,0:0:33:0,0,0	0/1:0,0:0:33:0,0,0	0/1:0,0:0:33:0,0,0	1/1:0,0:0:33:0,0,0	0/0:0,0:0:33:0,0,0	1/1:0,0:0:33:0,0,0	0/1:0,0:0:33:0,0,0	1/1:0,0:0:33:0,0,0	1/1:0,0:0:33:0,0,0	0/0:0,0:0:33:0,0,0	0/1:0,0:0:33:0,0,0	0/1:0,0:0:33:0,0,0	0/1:0,0:0:33:0,0,0	1/1:0,0:0:33:0,0,0	0/1:0,0:0:33:0,0,0	0/0:0,0:0:33:0,0,0	0/0:0,0:0:33:0,0,0	1/1:0,0:0:33:0,0,0	0/1:0,0:0:33:0,0,0	1/1:0,0:0:33:0,0,0	0/1:0,0:0:33:0,0,0	1/1:0,0:0:33:0,0,0	0/1:0,0:0:33:0,0,0	0/1:0,0:0:33:0,0,0	1/1:0,0:0:33:0,0,0	0/1:0,0:0:33:0,0,0	1/1:0,0:0:33:0,0,0	0/0:0,0:0:33:0,0,0	0/0:0,0:0:33:0,0,0	0/0:0,0:0:33:0,0,0	0/1:0,0:0:33:0,0,0	0/0:0,0:0:33:0,0,0	1/1:0,0:0:33:0,0,0	0/1:0,0:0:33:0,0,0	1/1:0,0:0:33:0,0,0	1/1:0,0:0:33:0,0,0	1/1:0,0:0:33:0,0,0	1/1:0,0:0:33:0,0,0	1/1:0,0:0:33:0,0,0	0/1:0,0:0:33:0,0,0	1/1:0,0:0:33:0,0,0	./.:0,0:0	1/1:0,0:0:33:0,0,0	1/1:0,0:0:33:0,0,0	1/1:0,0:0:33:0,0,0	1/1:0,0:0:33:0,0,0	1/1:0,0:0:33:0,0,0	1/1:0,0:0:33:0,0,0	1/1:0,0:0:33:0,0,0	1/1:0,0:0:33:0,0,0	1/1:0,0:0:33:0,0,0	1/1:0,0:0:33:0,0,0	0/1:0,0:0:33:0,0,0	1/1:0,0:0:33:0,0,0	1/1:0,0:0:33:0,0,0	0/1:0,0:0:33:0,0,0	1/1:0,0:0:33:0,0,0	1/1:0,0:0:33:0,0,0	1/1:0,0:0:33:0,0,0	1/1:0,0:0:33:0,0,0	1/1:0,0:0:33:0,0,0	0/1:0,0:0:33:0,0,0	1/1:0,0:0:33:0,0,0	./.:0,0:0	1/1:0,0:0:33:0,0,0	0/1:0,0:0:33:0,0,0	0/1:0,0:0:33:0,0,0	0/0:0,0:0:33:0,0,0	0/1:0,0:0:33:0,0,0	0/1:0,0:0:33:0,0,0	0/1:0,0:0:33:0,0,0	0/1:0,0:0:33:0,0,0	0/1:0,0:0:33:0,0,0	0/1:0,0:0:33:0,0,0	0/1:0,0:0:33:0,0,0	1/1:0,0:0:33:0,0,0	1/1:0,0:0:33:0,0,0	./.:0,0:0	0/1:0,0:0:33:0,0,0	1/1:0,0:0:33:0,0,0	1/1:0,0:0:33:0,0,0	1/1:0,0:0:33:0,0,0	0/1:0,0:0:33:0,0,0	0/1:0,0:0:33:0,0,0	0/1:0,0:0:33:0,0,0	./.:0,0:0	0/0:0,0:0:33:0,0,0	0/1:0,0:0:33:0,0,0	1/1:0,0:0:33:0,0,0	./.:0,0:0	1/1:0,0:0:33:0,0,0	./.:0,0:0	1/1:0,0:0:33:0,0,0	1/1:0,0:0:33:0,0,0	1/1:0,0:0:33:0,0,0	0/1:0,0:0:33:0,0,0	1/1:0,0:0:33:0,0,0	1/1:0,0:0:33:0,0,0	1/1:0,0:0:33:0,0,0	0/1:0,0:0:33:0,0,0	1/1:0,0:0:33:0,0,0	./.:0,0:0	1/1:0,0:0:33:0,0,0	0/1:0,0:0:33:0,0,0	1/1:0,0:0:33:0,0,0	1/1:0,0:0:33:0,0,0	1/1:0,0:0:33:0,0,0	1/1:0,0:0:33:0,0,0	1/1:0,0:0:33:0,0,0	1/1:0,0:0:33:0,0,0	0/1:0,0:0:33:0,0,0	0/1:0,0:0:33:0,0,0	1/1:0,0:0:33:0,0,0	0/1:0,0:0:33:0,0,0	1/1:0,0:0:33:0,0,0	1/1:0,0:0:33:0,0,0	./.:0,0:0	1/1:0,0:0:33:0,0,0	./.:0,0:0	1/1:0,0:0:33:0,0,0	./.:0,0:0	1/1:0,0:0:33:0,0,0	1/1:0,0:0:33:0,0,0	0/1:0,0:0:33:0,0,0	0/1:0,0:0:33:0,0,0	0/0:0,0:0:33:0,0,0	0/1:0,0:0:33:0,0,0	1/1:0,0:0:33:0,0,0	1/1:0,0:0:33:0,0,0	1/1:0,0:0:33:0,0,0	./.:0,0:0	1/1:0,0:0:33:0,0,0	1/1:0,0:0:33:0,0,0	0/0:0,0:0:33:0,0,0	./.:0,0:0	1/1:0,0:0:33:0,0,0	1/1:0,0:0:33:0,0,0	./.:0,0:0	1/1:0,0:0:33:0,0,0	./.:0,0:0	./.:0,0:0	1/1:0,0:0:33:0,0,0	1/1:0,0:0:33:0,0,0	1/1:0,0:0:33:0,0,0	0/1:0,0:0:33:0,0,0	0/1:0,0:0:33:0,0,0	0/1:0,0:0:33:0,0,0	0/1:0,0:0:33:0,0,0	0/0:0,0:0:33:0,0,0	0/1:0,0:0:33:0,0,0	0/1:0,0:0:33:0,0,0	1/1:0,0:0:33:0,0,0	1/1:0,0:0:33:0,0,0	1/1:0,0:0:33:0,0,0	1/1:0,0:0:33:0,0,0	0/1:0,0:0:33:0,0,0	1/1:0,0:0:33:0,0,0	0/1:0,0:0:33:0,0,0	0/1:0,0:0:33:0,0,0
NW_016017455.1	4315874	SNW_016017455.1_4315874	G	A	.	PASS	ANN=A|intergenic_region|MODIFIER|LOC108004311-LOC107996418|gene269-gene270|intergenic_region|gene269-gene270|||||||||;DP=0	GT:AD:DP:GQ:PL	0/0:0,0:0:33:0,0,0	0/0:0,0:0:33:0,0,0	0/0:0,0:0:33:0,0,0	0/0:0,0:0:33:0,0,0	0/0:0,0:0:33:0,0,0	0/0:0,0:0:33:0,0,0	0/0:0,0:0:33:0,0,0	0/0:0,0:0:33:0,0,0	0/0:0,0:0:33:0,0,0	0/0:0,0:0:33:0,0,0	0/0:0,0:0:33:0,0,0	0/0:0,0:0:33:0,0,0	0/0:0,0:0:33:0,0,0	0/0:0,0:0:33:0,0,0	0/0:0,0:0:33:0,0,0	0/0:0,0:0:33:0,0,0	0/0:0,0:0:33:0,0,0	0/0:0,0:0:33:0,0,0	0/0:0,0:0:33:0,0,0	0/0:0,0:0:33:0,0,0	0/0:0,0:0:33:0,0,0	0/0:0,0:0:33:0,0,0	0/0:0,0:0:33:0,0,0	0/0:0,0:0:33:0,0,0	0/0:0,0:0:33:0,0,0	0/0:0,0:0:33:0,0,0	0/0:0,0:0:33:0,0,0	0/0:0,0:0:33:0,0,0	0/0:0,0:0:33:0,0,0	0/0:0,0:0:33:0,0,0	0/0:0,0:0:33:0,0,0	0/0:0,0:0:33:0,0,0	0/0:0,0:0:33:0,0,0	0/0:0,0:0:33:0,0,0	0/0:0,0:0:33:0,0,0	0/0:0,0:0:33:0,0,0	0/0:0,0:0:33:0,0,0	0/0:0,0:0:33:0,0,0	0/0:0,0:0:33:0,0,0	0/0:0,0:0:33:0,0,0	0/1:0,0:0:33:0,0,0	0/0:0,0:0:33:0,0,0	1/1:0,0:0:33:0,0,0	0/1:0,0:0:33:0,0,0	0/0:0,0:0:33:0,0,0	0/1:0,0:0:33:0,0,0	0/1:0,0:0:33:0,0,0	0/1:0,0:0:33:0,0,0	0/1:0,0:0:33:0,0,0	1/1:0,0:0:33:0,0,0	0/1:0,0:0:33:0,0,0	1/1:0,0:0:33:0,0,0	0/0:0,0:0:33:0,0,0	0/1:0,0:0:33:0,0,0	0/0:0,0:0:33:0,0,0	0/0:0,0:0:33:0,0,0	0/0:0,0:0:33:0,0,0	0/0:0,0:0:33:0,0,0	0/0:0,0:0:33:0,0,0	0/0:0,0:0:33:0,0,0	0/0:0,0:0:33:0,0,0	0/0:0,0:0:33:0,0,0	0/0:0,0:0:33:0,0,0	0/0:0,0:0:33:0,0,0	0/0:0,0:0:33:0,0,0	0/0:0,0:0:33:0,0,0	0/0:0,0:0:33:0,0,0	0/0:0,0:0:33:0,0,0	0/0:0,0:0:33:0,0,0	0/0:0,0:0:33:0,0,0	0/0:0,0:0:33:0,0,0	0/0:0,0:0:33:0,0,0	0/0:0,0:0:33:0,0,0	0/0:0,0:0:33:0,0,0	0/0:0,0:0:33:0,0,0	0/0:0,0:0:33:0,0,0	0/0:0,0:0:33:0,0,0	0/0:0,0:0:33:0,0,0	0/0:0,0:0:33:0,0,0	0/0:0,0:0:33:0,0,0	0/0:0,0:0:33:0,0,0	0/0:0,0:0:33:0,0,0	0/0:0,0:0:33:0,0,0	0/0:0,0:0:33:0,0,0	0/0:0,0:0:33:0,0,0	0/0:0,0:0:33:0,0,0	0/0:0,0:0:33:0,0,0	0/0:0,0:0:33:0,0,0	0/0:0,0:0:33:0,0,0	0/0:0,0:0:33:0,0,0	0/0:0,0:0:33:0,0,0	0/0:0,0:0:33:0,0,0	0/0:0,0:0:33:0,0,0	0/0:0,0:0:33:0,0,0	0/0:0,0:0:33:0,0,0	0/0:0,0:0:33:0,0,0	0/0:0,0:0:33:0,0,0	0/0:0,0:0:33:0,0,0	0/0:0,0:0:33:0,0,0	0/0:0,0:0:33:0,0,0	0/0:0,0:0:33:0,0,0	0/0:0,0:0:33:0,0,0	0/0:0,0:0:33:0,0,0	0/0:0,0:0:33:0,0,0	0/0:0,0:0:33:0,0,0	0/0:0,0:0:33:0,0,0	0/0:0,0:0:33:0,0,0	0/0:0,0:0:33:0,0,0	0/0:0,0:0:33:0,0,0	0/0:0,0:0:33:0,0,0	0/0:0,0:0:33:0,0,0	0/0:0,0:0:33:0,0,0	0/0:0,0:0:33:0,0,0	0/0:0,0:0:33:0,0,0	0/0:0,0:0:33:0,0,0	0/0:0,0:0:33:0,0,0	0/0:0,0:0:33:0,0,0	0/0:0,0:0:33:0,0,0	0/0:0,0:0:33:0,0,0	0/1:0,0:0:33:0,0,0	1/1:0,0:0:33:0,0,0	0/1:0,0:0:33:0,0,0	1/1:0,0:0:33:0,0,0	0/1:0,0:0:33:0,0,0	0/1:0,0:0:33:0,0,0	0/1:0,0:0:33:0,0,0	0/1:0,0:0:33:0,0,0	0/0:0,0:0:33:0,0,0	./.:0,0:0	1/1:0,0:0:33:0,0,0	0/1:0,0:0:33:0,0,0	0/0:0,0:0:33:0,0,0	0/1:0,0:0:33:0,0,0	0/1:0,0:0:33:0,0,0	0/0:0,0:0:33:0,0,0	0/1:0,0:0:33:0,0,0	0/0:0,0:0:33:0,0,0	0/0:0,0:0:33:0,0,0	0/1:0,0:0:33:0,0,0	0/0:0,0:0:33:0,0,0	0/0:0,0:0:33:0,0,0	0/1:0,0:0:33:0,0,0	0/0:0,0:0:33:0,0,0	0/0:0,0:0:33:0,0,0	0/0:0,0:0:33:0,0,0	0/0:0,0:0:33:0,0,0	0/0:0,0:0:33:0,0,0	0/0:0,0:0:33:0,0,0	0/0:0,0:0:33:0,0,0	0/0:0,0:0:33:0,0,0	0/0:0,0:0:33:0,0,0	0/0:0,0:0:33:0,0,0	0/0:0,0:0:33:0,0,0	0/0:0,0:0:33:0,0,0	0/0:0,0:0:33:0,0,0	0/0:0,0:0:33:0,0,0	0/0:0,0:0:33:0,0,0	0/0:0,0:0:33:0,0,0	0/0:0,0:0:33:0,0,0	0/0:0,0:0:33:0,0,0	0/0:0,0:0:33:0,0,0	0/0:0,0:0:33:0,0,0	0/0:0,0:0:33:0,0,0	0/0:0,0:0:33:0,0,0	0/0:0,0:0:33:0,0,0	0/0:0,0:0:33:0,0,0	0/0:0,0:0:33:0,0,0	0/0:0,0:0:33:0,0,0	0/0:0,0:0:33:0,0,0	0/0:0,0:0:33:0,0,0	0/0:0,0:0:33:0,0,0	0/0:0,0:0:33:0,0,0	0/1:0,0:0:33:0,0,0	0/0:0,0:0:33:0,0,0	0/0:0,0:0:33:0,0,0	0/0:0,0:0:33:0,0,0	0/0:0,0:0:33:0,0,0	0/0:0,0:0:33:0,0,0	0/0:0,0:0:33:0,0,0	0/0:0,0:0:33:0,0,0	0/0:0,0:0:33:0,0,0	0/0:0,0:0:33:0,0,0	0/0:0,0:0:33:0,0,0	0/0:0,0:0:33:0,0,0	0/0:0,0:0:33:0,0,0	0/0:0,0:0:33:0,0,0	0/0:0,0:0:33:0,0,0	0/0:0,0:0:33:0,0,0	0/0:0,0:0:33:0,0,0	0/0:0,0:0:33:0,0,0	0/0:0,0:0:33:0,0,0	0/0:0,0:0:33:0,0,0	0/0:0,0:0:33:0,0,0	0/0:0,0:0:33:0,0,0	0/0:0,0:0:33:0,0,0	0/0:0,0:0:33:0,0,0	0/0:0,0:0:33:0,0,0	0/0:0,0:0:33:0,0,0	0/0:0,0:0:33:0,0,0	0/0:0,0:0:33:0,0,0	0/0:0,0:0:33:0,0,0	0/0:0,0:0:33:0,0,0	0/0:0,0:0:33:0,0,0	0/0:0,0:0:33:0,0,0	0/0:0,0:0:33:0,0,0	0/0:0,0:0:33:0,0,0	0/0:0,0:0:33:0,0,0	0/0:0,0:0:33:0,0,0	0/0:0,0:0:33:0,0,0	0/1:0,0:0:33:0,0,0	0/0:0,0:0:33:0,0,0	0/0:0,0:0:33:0,0,0	0/0:0,0:0:33:0,0,0	0/0:0,0:0:33:0,0,0	0/0:0,0:0:33:0,0,0	0/0:0,0:0:33:0,0,0	0/0:0,0:0:33:0,0,0	0/0:0,0:0:33:0,0,0	0/0:0,0:0:33:0,0,0	0/0:0,0:0:33:0,0,0	0/0:0,0:0:33:0,0,0	0/0:0,0:0:33:0,0,0	0/0:0,0:0:33:0,0,0	./.:0,0:0	0/0:0,0:0:33:0,0,0	0/0:0,0:0:33:0,0,0	0/0:0,0:0:33:0,0,0	0/0:0,0:0:33:0,0,0	0/1:0,0:0:33:0,0,0	0/1:0,0:0:33:0,0,0	0/0:0,0:0:33:0,0,0	0/0:0,0:0:33:0,0,0	0/0:0,0:0:33:0,0,0	0/0:0,0:0:33:0,0,0	0/0:0,0:0:33:0,0,0	0/0:0,0:0:33:0,0,0	0/0:0,0:0:33:0,0,0	0/0:0,0:0:33:0,0,0	0/0:0,0:0:33:0,0,0	0/0:0,0:0:33:0,0,0	0/0:0,0:0:33:0,0,0	0/0:0,0:0:33:0,0,0	0/0:0,0:0:33:0,0,0
NW_016017455.1	4316634	SNW_016017455.1_4316634	C	T	.	PASS	ANN=T|intergenic_region|MODIFIER|LOC108004311-LOC107996418|gene269-gene270|intergenic_region|gene269-gene270|||||||||;DP=0	GT:AD:DP:GQ:PL	1/1:0,0:0:33:0,0,0	1/1:0,0:0:33:0,0,0	1/1:0,0:0:33:0,0,0	1/1:0,0:0:33:0,0,0	1/1:0,0:0:33:0,0,0	1/1:0,0:0:33:0,0,0	1/1:0,0:0:33:0,0,0	1/1:0,0:0:33:0,0,0	1/1:0,0:0:33:0,0,0	./.:0,0:0	1/1:0,0:0:33:0,0,0	./.:0,0:0	1/1:0,0:0:33:0,0,0	1/1:0,0:0:33:0,0,0	./.:0,0:0	./.:0,0:0	./.:0,0:0	./.:0,0:0	1/1:0,0:0:33:0,0,0	./.:0,0:0	1/1:0,0:0:33:0,0,0	./.:0,0:0	1/1:0,0:0:33:0,0,0	./.:0,0:0	1/1:0,0:0:33:0,0,0	1/1:0,0:0:33:0,0,0	1/1:0,0:0:33:0,0,0	1/1:0,0:0:33:0,0,0	1/1:0,0:0:33:0,0,0	1/1:0,0:0:33:0,0,0	1/1:0,0:0:33:0,0,0	1/1:0,0:0:33:0,0,0	1/1:0,0:0:33:0,0,0	1/1:0,0:0:33:0,0,0	./.:0,0:0	1/1:0,0:0:33:0,0,0	1/1:0,0:0:33:0,0,0	1/1:0,0:0:33:0,0,0	1/1:0,0:0:33:0,0,0	1/1:0,0:0:33:0,0,0	1/1:0,0:0:33:0,0,0	1/1:0,0:0:33:0,0,0	1/1:0,0:0:33:0,0,0	1/1:0,0:0:33:0,0,0	1/1:0,0:0:33:0,0,0	1/1:0,0:0:33:0,0,0	1/1:0,0:0:33:0,0,0	1/1:0,0:0:33:0,0,0	1/1:0,0:0:33:0,0,0	1/1:0,0:0:33:0,0,0	1/1:0,0:0:33:0,0,0	1/1:0,0:0:33:0,0,0	1/1:0,0:0:33:0,0,0	1/1:0,0:0:33:0,0,0	1/1:0,0:0:33:0,0,0	1/1:0,0:0:33:0,0,0	1/1:0,0:0:33:0,0,0	1/1:0,0:0:33:0,0,0	0/0:0,0:0:33:0,0,0	./.:0,0:0	1/1:0,0:0:33:0,0,0	0/1:0,0:0:33:0,0,0	1/1:0,0:0:33:0,0,0	0/1:0,0:0:33:0,0,0	1/1:0,0:0:33:0,0,0	./.:0,0:0	0/1:0,0:0:33:0,0,0	1/1:0,0:0:33:0,0,0	1/1:0,0:0:33:0,0,0	0/0:0,0:0:33:0,0,0	0/1:0,0:0:33:0,0,0	./.:0,0:0	1/1:0,0:0:33:0,0,0	1/1:0,0:0:33:0,0,0	1/1:0,0:0:33:0,0,0	1/1:0,0:0:33:0,0,0	1/1:0,0:0:33:0,0,0	1/1:0,0:0:33:0,0,0	1/1:0,0:0:33:0,0,0	1/1:0,0:0:33:0,0,0	0/1:0,0:0:33:0,0,0	1/1:0,0:0:33:0,0,0	1/1:0,0:0:33:0,0,0	1/1:0,0:0:33:0,0,0	0/1:0,0:0:33:0,0,0	0/1:0,0:0:33:0,0,0	1/1:0,0:0:33:0,0,0	1/1:0,0:0:33:0,0,0	1/1:0,0:0:33:0,0,0	1/1:0,0:0:33:0,0,0	1/1:0,0:0:33:0,0,0	1/1:0,0:0:33:0,0,0	1/1:0,0:0:33:0,0,0	1/1:0,0:0:33:0,0,0	1/1:0,0:0:33:0,0,0	1/1:0,0:0:33:0,0,0	0/1:0,0:0:33:0,0,0	1/1:0,0:0:33:0,0,0	0/1:0,0:0:33:0,0,0	1/1:0,0:0:33:0,0,0	0/1:0,0:0:33:0,0,0	0/1:0,0:0:33:0,0,0	1/1:0,0:0:33:0,0,0	1/1:0,0:0:33:0,0,0	0/0:0,0:0:33:0,0,0	0/1:0,0:0:33:0,0,0	0/0:0,0:0:33:0,0,0	0/1:0,0:0:33:0,0,0	1/1:0,0:0:33:0,0,0	0/0:0,0:0:33:0,0,0	1/1:0,0:0:33:0,0,0	1/1:0,0:0:33:0,0,0	1/1:0,0:0:33:0,0,0	1/1:0,0:0:33:0,0,0	1/1:0,0:0:33:0,0,0	1/1:0,0:0:33:0,0,0	1/1:0,0:0:33:0,0,0	1/1:0,0:0:33:0,0,0	./.:0,0:0	1/1:0,0:0:33:0,0,0	1/1:0,0:0:33:0,0,0	1/1:0,0:0:33:0,0,0	1/1:0,0:0:33:0,0,0	1/1:0,0:0:33:0,0,0	1/1:0,0:0:33:0,0,0	1/1:0,0:0:33:0,0,0	1/1:0,0:0:33:0,0,0	1/1:0,0:0:33:0,0,0	1/1:0,0:0:33:0,0,0	./.:0,0:0	1/1:0,0:0:33:0,0,0	1/1:0,0:0:33:0,0,0	./.:0,0:0	1/1:0,0:0:33:0,0,0	1/1:0,0:0:33:0,0,0	1/1:0,0:0:33:0,0,0	1/1:0,0:0:33:0,0,0	1/1:0,0:0:33:0,0,0	1/1:0,0:0:33:0,0,0	1/1:0,0:0:33:0,0,0	0/1:0,0:0:33:0,0,0	1/1:0,0:0:33:0,0,0	0/1:0,0:0:33:0,0,0	1/1:0,0:0:33:0,0,0	1/1:0,0:0:33:0,0,0	0/1:0,0:0:33:0,0,0	0/0:0,0:0:33:0,0,0	1/1:0,0:0:33:0,0,0	1/1:0,0:0:33:0,0,0	1/1:0,0:0:33:0,0,0	0/0:0,0:0:33:0,0,0	1/1:0,0:0:33:0,0,0	1/1:0,0:0:33:0,0,0	1/1:0,0:0:33:0,0,0	0/0:0,0:0:33:0,0,0	1/1:0,0:0:33:0,0,0	0/1:0,0:0:33:0,0,0	1/1:0,0:0:33:0,0,0	0/1:0,0:0:33:0,0,0	1/1:0,0:0:33:0,0,0	1/1:0,0:0:33:0,0,0	1/1:0,0:0:33:0,0,0	0/1:0,0:0:33:0,0,0	./.:0,0:0	1/1:0,0:0:33:0,0,0	1/1:0,0:0:33:0,0,0	1/1:0,0:0:33:0,0,0	0/1:0,0:0:33:0,0,0	0/1:0,0:0:33:0,0,0	0/1:0,0:0:33:0,0,0	0/1:0,0:0:33:0,0,0	0/1:0,0:0:33:0,0,0	0/1:0,0:0:33:0,0,0	0/0:0,0:0:33:0,0,0	0/0:0,0:0:33:0,0,0	1/1:0,0:0:33:0,0,0	1/1:0,0:0:33:0,0,0	0/1:0,0:0:33:0,0,0	1/1:0,0:0:33:0,0,0	1/1:0,0:0:33:0,0,0	1/1:0,0:0:33:0,0,0	1/1:0,0:0:33:0,0,0	1/1:0,0:0:33:0,0,0	1/1:0,0:0:33:0,0,0	1/1:0,0:0:33:0,0,0	1/1:0,0:0:33:0,0,0	1/1:0,0:0:33:0,0,0	1/1:0,0:0:33:0,0,0	1/1:0,0:0:33:0,0,0	1/1:0,0:0:33:0,0,0	0/1:0,0:0:33:0,0,0	1/1:0,0:0:33:0,0,0	0/1:0,0:0:33:0,0,0	1/1:0,0:0:33:0,0,0	1/1:0,0:0:33:0,0,0	1/1:0,0:0:33:0,0,0	1/1:0,0:0:33:0,0,0	1/1:0,0:0:33:0,0,0	1/1:0,0:0:33:0,0,0	1/1:0,0:0:33:0,0,0	1/1:0,0:0:33:0,0,0	1/1:0,0:0:33:0,0,0	1/1:0,0:0:33:0,0,0	1/1:0,0:0:33:0,0,0	1/1:0,0:0:33:0,0,0	1/1:0,0:0:33:0,0,0	1/1:0,0:0:33:0,0,0	1/1:0,0:0:33:0,0,0	1/1:0,0:0:33:0,0,0	1/1:0,0:0:33:0,0,0	1/1:0,0:0:33:0,0,0	1/1:0,0:0:33:0,0,0	1/1:0,0:0:33:0,0,0	0/1:0,0:0:33:0,0,0	1/1:0,0:0:33:0,0,0	1/1:0,0:0:33:0,0,0	1/1:0,0:0:33:0,0,0	1/1:0,0:0:33:0,0,0	1/1:0,0:0:33:0,0,0	0/1:0,0:0:33:0,0,0	./.:0,0:0	1/1:0,0:0:33:0,0,0	1/1:0,0:0:33:0,0,0	1/1:0,0:0:33:0,0,0	1/1:0,0:0:33:0,0,0	1/1:0,0:0:33:0,0,0	1/1:0,0:0:33:0,0,0	1/1:0,0:0:33:0,0,0	1/1:0,0:0:33:0,0,0	1/1:0,0:0:33:0,0,0	1/1:0,0:0:33:0,0,0	1/1:0,0:0:33:0,0,0	1/1:0,0:0:33:0,0,0	1/1:0,0:0:33:0,0,0	1/1:0,0:0:33:0,0,0	1/1:0,0:0:33:0,0,0	1/1:0,0:0:33:0,0,0	1/1:0,0:0:33:0,0,0	1/1:0,0:0:33:0,0,0	1/1:0,0:0:33:0,0,0	1/1:0,0:0:33:0,0,0	1/1:0,0:0:33:0,0,0	1/1:0,0:0:33:0,0,0
NW_016017455.1	4356915	SNW_016017455.1_4356915	C	T	.	PASS	ANN=T|intergenic_region|MODIFIER|LOC107997865-LOC107993573|gene271-gene272|intergenic_region|gene271-gene272|||||||||;DP=0	GT:AD:DP:GQ:PL	0/0:0,0:0:33:0,0,0	0/0:0,0:0:33:0,0,0	0/0:0,0:0:33:0,0,0	0/0:0,0:0:33:0,0,0	0/0:0,0:0:33:0,0,0	0/0:0,0:0:33:0,0,0	0/0:0,0:0:33:0,0,0	0/0:0,0:0:33:0,0,0	0/0:0,0:0:33:0,0,0	0/1:0,0:0:33:0,0,0	0/0:0,0:0:33:0,0,0	0/0:0,0:0:33:0,0,0	0/0:0,0:0:33:0,0,0	0/0:0,0:0:33:0,0,0	0/1:0,0:0:33:0,0,0	0/0:0,0:0:33:0,0,0	0/0:0,0:0:33:0,0,0	0/0:0,0:0:33:0,0,0	0/0:0,0:0:33:0,0,0	0/1:0,0:0:33:0,0,0	0/1:0,0:0:33:0,0,0	0/1:0,0:0:33:0,0,0	0/0:0,0:0:33:0,0,0	0/1:0,0:0:33:0,0,0	0/0:0,0:0:33:0,0,0	0/0:0,0:0:33:0,0,0	0/0:0,0:0:33:0,0,0	0/0:0,0:0:33:0,0,0	0/0:0,0:0:33:0,0,0	0/0:0,0:0:33:0,0,0	0/0:0,0:0:33:0,0,0	0/0:0,0:0:33:0,0,0	0/0:0,0:0:33:0,0,0	0/0:0,0:0:33:0,0,0	0/0:0,0:0:33:0,0,0	0/0:0,0:0:33:0,0,0	0/0:0,0:0:33:0,0,0	0/0:0,0:0:33:0,0,0	0/0:0,0:0:33:0,0,0	0/0:0,0:0:33:0,0,0	0/0:0,0:0:33:0,0,0	0/0:0,0:0:33:0,0,0	0/0:0,0:0:33:0,0,0	0/0:0,0:0:33:0,0,0	0/0:0,0:0:33:0,0,0	0/0:0,0:0:33:0,0,0	0/0:0,0:0:33:0,0,0	0/0:0,0:0:33:0,0,0	0/0:0,0:0:33:0,0,0	0/0:0,0:0:33:0,0,0	0/0:0,0:0:33:0,0,0	0/0:0,0:0:33:0,0,0	0/1:0,0:0:33:0,0,0	0/1:0,0:0:33:0,0,0	0/1:0,0:0:33:0,0,0	0/1:0,0:0:33:0,0,0	0/0:0,0:0:33:0,0,0	0/0:0,0:0:33:0,0,0	0/0:0,0:0:33:0,0,0	./.:0,0:0	0/0:0,0:0:33:0,0,0	0/0:0,0:0:33:0,0,0	0/0:0,0:0:33:0,0,0	0/0:0,0:0:33:0,0,0	0/0:0,0:0:33:0,0,0	./.:0,0:0	0/0:0,0:0:33:0,0,0	0/0:0,0:0:33:0,0,0	0/0:0,0:0:33:0,0,0	0/0:0,0:0:33:0,0,0	0/0:0,0:0:33:0,0,0	./.:0,0:0	0/1:0,0:0:33:0,0,0	0/1:0,0:0:33:0,0,0	0/1:0,0:0:33:0,0,0	0/1:0,0:0:33:0,0,0	0/1:0,0:0:33:0,0,0	0/1:0,0:0:33:0,0,0	0/0:0,0:0:33:0,0,0	0/0:0,0:0:33:0,0,0	0/0:0,0:0:33:0,0,0	0/1:0,0:0:33:0,0,0	1/1:0,0:0:33:0,0,0	0/1:0,0:0:33:0,0,0	0/0:0,0:0:33:0,0,0	0/1:0,0:0:33:0,0,0	0/0:0,0:0:33:0,0,0	0/1:0,0:0:33:0,0,0	0/0:0,0:0:33:0,0,0	0/0:0,0:0:33:0,0,0	0/0:0,0:0:33:0,0,0	0/1:0,0:0:33:0,0,0	0/0:0,0:0:33:0,0,0	0/0:0,0:0:33:0,0,0	0/0:0,0:0:33:0,0,0	0/0:0,0:0:33:0,0,0	0/0:0,0:0:33:0,0,0	0/0:0,0:0:33:0,0,0	0/0:0,0:0:33:0,0,0	0/0:0,0:0:33:0,0,0	0/0:0,0:0:33:0,0,0	0/0:0,0:0:33:0,0,0	0/0:0,0:0:33:0,0,0	0/0:0,0:0:33:0,0,0	0/0:0,0:0:33:0,0,0	0/0:0,0:0:33:0,0,0	0/0:0,0:0:33:0,0,0	0/0:0,0:0:33:0,0,0	0/0:0,0:0:33:0,0,0	0/0:0,0:0:33:0,0,0	0/0:0,0:0:33:0,0,0	1/1:0,0:0:33:0,0,0	0/0:0,0:0:33:0,0,0	1/1:0,0:0:33:0,0,0	0/1:0,0:0:33:0,0,0	1/1:0,0:0:33:0,0,0	0/1:0,0:0:33:0,0,0	1/1:0,0:0:33:0,0,0	0/0:0,0:0:33:0,0,0	0/0:0,0:0:33:0,0,0	0/0:0,0:0:33:0,0,0	0/0:0,0:0:33:0,0,0	0/0:0,0:0:33:0,0,0	0/0:0,0:0:33:0,0,0	0/0:0,0:0:33:0,0,0	0/0:0,0:0:33:0,0,0	0/0:0,0:0:33:0,0,0	0/0:0,0:0:33:0,0,0	0/0:0,0:0:33:0,0,0	0/0:0,0:0:33:0,0,0	0/0:0,0:0:33:0,0,0	0/0:0,0:0:33:0,0,0	0/0:0,0:0:33:0,0,0	0/0:0,0:0:33:0,0,0	0/0:0,0:0:33:0,0,0	0/0:0,0:0:33:0,0,0	0/0:0,0:0:33:0,0,0	0/0:0,0:0:33:0,0,0	0/0:0,0:0:33:0,0,0	0/0:0,0:0:33:0,0,0	0/0:0,0:0:33:0,0,0	0/0:0,0:0:33:0,0,0	0/0:0,0:0:33:0,0,0	0/0:0,0:0:33:0,0,0	0/0:0,0:0:33:0,0,0	0/0:0,0:0:33:0,0,0	0/1:0,0:0:33:0,0,0	0/0:0,0:0:33:0,0,0	0/0:0,0:0:33:0,0,0	0/0:0,0:0:33:0,0,0	0/0:0,0:0:33:0,0,0	0/1:0,0:0:33:0,0,0	0/1:0,0:0:33:0,0,0	1/1:0,0:0:33:0,0,0	0/0:0,0:0:33:0,0,0	0/1:0,0:0:33:0,0,0	0/0:0,0:0:33:0,0,0	0/1:0,0:0:33:0,0,0	0/0:0,0:0:33:0,0,0	0/0:0,0:0:33:0,0,0	0/0:0,0:0:33:0,0,0	./.:0,0:0	0/0:0,0:0:33:0,0,0	0/0:0,0:0:33:0,0,0	0/0:0,0:0:33:0,0,0	0/0:0,0:0:33:0,0,0	0/0:0,0:0:33:0,0,0	0/0:0,0:0:33:0,0,0	0/0:0,0:0:33:0,0,0	0/0:0,0:0:33:0,0,0	0/1:0,0:0:33:0,0,0	0/0:0,0:0:33:0,0,0	1/1:0,0:0:33:0,0,0	1/1:0,0:0:33:0,0,0	0/0:0,0:0:33:0,0,0	0/0:0,0:0:33:0,0,0	0/0:0,0:0:33:0,0,0	0/0:0,0:0:33:0,0,0	0/1:0,0:0:33:0,0,0	0/0:0,0:0:33:0,0,0	0/0:0,0:0:33:0,0,0	0/0:0,0:0:33:0,0,0	0/0:0,0:0:33:0,0,0	0/0:0,0:0:33:0,0,0	0/0:0,0:0:33:0,0,0	0/0:0,0:0:33:0,0,0	0/0:0,0:0:33:0,0,0	0/0:0,0:0:33:0,0,0	0/0:0,0:0:33:0,0,0	0/0:0,0:0:33:0,0,0	0/0:0,0:0:33:0,0,0	0/0:0,0:0:33:0,0,0	0/0:0,0:0:33:0,0,0	0/0:0,0:0:33:0,0,0	./.:0,0:0	0/0:0,0:0:33:0,0,0	0/0:0,0:0:33:0,0,0	0/0:0,0:0:33:0,0,0	0/0:0,0:0:33:0,0,0	0/0:0,0:0:33:0,0,0	0/0:0,0:0:33:0,0,0	0/1:0,0:0:33:0,0,0	1/1:0,0:0:33:0,0,0	0/1:0,0:0:33:0,0,0	0/0:0,0:0:33:0,0,0	0/0:0,0:0:33:0,0,0	0/0:0,0:0:33:0,0,0	0/0:0,0:0:33:0,0,0	0/0:0,0:0:33:0,0,0	0/0:0,0:0:33:0,0,0	0/0:0,0:0:33:0,0,0	0/0:0,0:0:33:0,0,0	0/0:0,0:0:33:0,0,0	0/0:0,0:0:33:0,0,0	0/0:0,0:0:33:0,0,0	1/1:0,0:0:33:0,0,0	0/0:0,0:0:33:0,0,0	0/0:0,0:0:33:0,0,0	0/0:0,0:0:33:0,0,0	0/0:0,0:0:33:0,0,0	0/0:0,0:0:33:0,0,0	./.:0,0:0	0/0:0,0:0:33:0,0,0	0/0:0,0:0:33:0,0,0	0/0:0,0:0:33:0,0,0	0/0:0,0:0:33:0,0,0	0/0:0,0:0:33:0,0,0	0/0:0,0:0:33:0,0,0	0/1:0,0:0:33:0,0,0	0/0:0,0:0:33:0,0,0	0/1:0,0:0:33:0,0,0	0/0:0,0:0:33:0,0,0	0/0:0,0:0:33:0,0,0	0/0:0,0:0:33:0,0,0	0/0:0,0:0:33:0,0,0	0/1:0,0:0:33:0,0,0	0/0:0,0:0:33:0,0,0	0/0:0,0:0:33:0,0,0	0/0:0,0:0:33:0,0,0	0/0:0,0:0:33:0,0,0	0/0:0,0:0:33:0,0,0	0/0:0,0:0:33:0,0,0	0/0:0,0:0:33:0,0,0
NW_016017455.1	4451050	SNW_016017455.1_4451050	G	A	.	PASS	ANN=A|synonymous_variant|LOW|LOC107993231|gene276|transcript|rna498|Coding|1/12|c.15G>A|p.Leu5Leu|47/1781|15/1749|5/582||,A|upstream_gene_variant|MODIFIER|LOC107993231|gene276|transcript|rna499|Coding||c.-109G>A|||||263|,A|upstream_gene_variant|MODIFIER|LOC107993231|gene276|transcript|rna500|Coding||c.-182G>A|||||699|,A|downstream_gene_variant|MODIFIER|LOC107996298|gene275|transcript|rna496|Coding||c.*558G>A|||||4265|,A|downstream_gene_variant|MODIFIER|LOC107993250|gene277|transcript|rna501|Coding||c.*1625C>T|||||4232|,A|downstream_gene_variant|MODIFIER|LOC107996298|gene275|transcript|rna497|Coding||c.*543G>A|||||4265|;DP=0	GT:AD:DP:GQ:PL	0/0:0,0:0:33:0,0,0	0/0:0,0:0:33:0,0,0	0/0:0,0:0:33:0,0,0	0/0:0,0:0:33:0,0,0	0/0:0,0:0:33:0,0,0	0/0:0,0:0:33:0,0,0	0/0:0,0:0:33:0,0,0	0/0:0,0:0:33:0,0,0	0/0:0,0:0:33:0,0,0	0/0:0,0:0:33:0,0,0	0/0:0,0:0:33:0,0,0	0/0:0,0:0:33:0,0,0	0/0:0,0:0:33:0,0,0	0/0:0,0:0:33:0,0,0	0/0:0,0:0:33:0,0,0	0/0:0,0:0:33:0,0,0	0/0:0,0:0:33:0,0,0	0/0:0,0:0:33:0,0,0	0/0:0,0:0:33:0,0,0	0/0:0,0:0:33:0,0,0	0/0:0,0:0:33:0,0,0	0/0:0,0:0:33:0,0,0	0/0:0,0:0:33:0,0,0	0/0:0,0:0:33:0,0,0	0/0:0,0:0:33:0,0,0	0/0:0,0:0:33:0,0,0	0/0:0,0:0:33:0,0,0	0/0:0,0:0:33:0,0,0	0/0:0,0:0:33:0,0,0	0/0:0,0:0:33:0,0,0	0/0:0,0:0:33:0,0,0	0/0:0,0:0:33:0,0,0	0/0:0,0:0:33:0,0,0	0/0:0,0:0:33:0,0,0	0/0:0,0:0:33:0,0,0	0/0:0,0:0:33:0,0,0	0/0:0,0:0:33:0,0,0	0/0:0,0:0:33:0,0,0	0/0:0,0:0:33:0,0,0	0/0:0,0:0:33:0,0,0	0/0:0,0:0:33:0,0,0	0/0:0,0:0:33:0,0,0	0/0:0,0:0:33:0,0,0	0/0:0,0:0:33:0,0,0	0/0:0,0:0:33:0,0,0	0/0:0,0:0:33:0,0,0	0/0:0,0:0:33:0,0,0	0/0:0,0:0:33:0,0,0	0/0:0,0:0:33:0,0,0	0/0:0,0:0:33:0,0,0	0/1:0,0:0:33:0,0,0	0/0:0,0:0:33:0,0,0	0/0:0,0:0:33:0,0,0	0/0:0,0:0:33:0,0,0	0/0:0,0:0:33:0,0,0	0/0:0,0:0:33:0,0,0	0/0:0,0:0:33:0,0,0	0/0:0,0:0:33:0,0,0	0/1:0,0:0:33:0,0,0	./.:0,0:0	0/0:0,0:0:33:0,0,0	0/0:0,0:0:33:0,0,0	0/1:0,0:0:33:0,0,0	0/0:0,0:0:33:0,0,0	0/1:0,0:0:33:0,0,0	1/1:0,0:0:33:0,0,0	0/0:0,0:0:33:0,0,0	0/1:0,0:0:33:0,0,0	0/1:0,0:0:33:0,0,0	0/1:0,0:0:33:0,0,0	0/0:0,0:0:33:0,0,0	1/1:0,0:0:33:0,0,0	0/0:0,0:0:33:0,0,0	0/0:0,0:0:33:0,0,0	0/0:0,0:0:33:0,0,0	0/0:0,0:0:33:0,0,0	0/0:0,0:0:33:0,0,0	0/0:0,0:0:33:0,0,0	0/0:0,0:0:33:0,0,0	0/0:0,0:0:33:0,0,0	0/0:0,0:0:33:0,0,0	0/1:0,0:0:33:0,0,0	0/0:0,0:0:33:0,0,0	0/1:0,0:0:33:0,0,0	0/0:0,0:0:33:0,0,0	0/0:0,0:0:33:0,0,0	0/0:0,0:0:33:0,0,0	0/1:0,0:0:33:0,0,0	0/0:0,0:0:33:0,0,0	0/0:0,0:0:33:0,0,0	0/0:0,0:0:33:0,0,0	0/1:0,0:0:33:0,0,0	0/0:0,0:0:33:0,0,0	0/0:0,0:0:33:0,0,0	0/0:0,0:0:33:0,0,0	0/1:0,0:0:33:0,0,0	0/0:0,0:0:33:0,0,0	0/0:0,0:0:33:0,0,0	0/0:0,0:0:33:0,0,0	0/0:0,0:0:33:0,0,0	0/0:0,0:0:33:0,0,0	0/0:0,0:0:33:0,0,0	0/0:0,0:0:33:0,0,0	0/0:0,0:0:33:0,0,0	0/0:0,0:0:33:0,0,0	0/0:0,0:0:33:0,0,0	0/0:0,0:0:33:0,0,0	0/0:0,0:0:33:0,0,0	0/0:0,0:0:33:0,0,0	0/0:0,0:0:33:0,0,0	0/0:0,0:0:33:0,0,0	0/1:0,0:0:33:0,0,0	0/0:0,0:0:33:0,0,0	0/1:0,0:0:33:0,0,0	0/1:0,0:0:33:0,0,0	0/1:0,0:0:33:0,0,0	0/0:0,0:0:33:0,0,0	./.:0,0:0	0/0:0,0:0:33:0,0,0	0/0:0,0:0:33:0,0,0	0/0:0,0:0:33:0,0,0	0/0:0,0:0:33:0,0,0	0/0:0,0:0:33:0,0,0	0/1:0,0:0:33:0,0,0	0/0:0,0:0:33:0,0,0	0/0:0,0:0:33:0,0,0	0/0:0,0:0:33:0,0,0	0/0:0,0:0:33:0,0,0	./.:0,0:0	0/0:0,0:0:33:0,0,0	0/0:0,0:0:33:0,0,0	0/1:0,0:0:33:0,0,0	0/1:0,0:0:33:0,0,0	0/0:0,0:0:33:0,0,0	0/0:0,0:0:33:0,0,0	./.:0,0:0	./.:0,0:0	0/0:0,0:0:33:0,0,0	0/0:0,0:0:33:0,0,0	0/1:0,0:0:33:0,0,0	0/1:0,0:0:33:0,0,0	0/0:0,0:0:33:0,0,0	0/0:0,0:0:33:0,0,0	0/0:0,0:0:33:0,0,0	0/1:0,0:0:33:0,0,0	0/0:0,0:0:33:0,0,0	0/0:0,0:0:33:0,0,0	0/0:0,0:0:33:0,0,0	0/0:0,0:0:33:0,0,0	0/0:0,0:0:33:0,0,0	0/0:0,0:0:33:0,0,0	0/0:0,0:0:33:0,0,0	0/0:0,0:0:33:0,0,0	0/0:0,0:0:33:0,0,0	0/0:0,0:0:33:0,0,0	0/0:0,0:0:33:0,0,0	0/0:0,0:0:33:0,0,0	0/0:0,0:0:33:0,0,0	0/0:0,0:0:33:0,0,0	0/0:0,0:0:33:0,0,0	0/0:0,0:0:33:0,0,0	0/0:0,0:0:33:0,0,0	0/0:0,0:0:33:0,0,0	0/0:0,0:0:33:0,0,0	0/0:0,0:0:33:0,0,0	0/0:0,0:0:33:0,0,0	0/0:0,0:0:33:0,0,0	0/1:0,0:0:33:0,0,0	./.:0,0:0	0/1:0,0:0:33:0,0,0	./.:0,0:0	0/1:0,0:0:33:0,0,0	0/0:0,0:0:33:0,0,0	./.:0,0:0	0/0:0,0:0:33:0,0,0	0/0:0,0:0:33:0,0,0	0/0:0,0:0:33:0,0,0	0/0:0,0:0:33:0,0,0	0/0:0,0:0:33:0,0,0	0/0:0,0:0:33:0,0,0	0/0:0,0:0:33:0,0,0	0/0:0,0:0:33:0,0,0	0/0:0,0:0:33:0,0,0	0/0:0,0:0:33:0,0,0	0/0:0,0:0:33:0,0,0	0/0:0,0:0:33:0,0,0	0/0:0,0:0:33:0,0,0	0/0:0,0:0:33:0,0,0	0/0:0,0:0:33:0,0,0	0/0:0,0:0:33:0,0,0	0/0:0,0:0:33:0,0,0	0/1:0,0:0:33:0,0,0	0/0:0,0:0:33:0,0,0	0/0:0,0:0:33:0,0,0	0/0:0,0:0:33:0,0,0	0/0:0,0:0:33:0,0,0	0/0:0,0:0:33:0,0,0	0/0:0,0:0:33:0,0,0	0/0:0,0:0:33:0,0,0	0/0:0,0:0:33:0,0,0	0/0:0,0:0:33:0,0,0	0/1:0,0:0:33:0,0,0	./.:0,0:0	./.:0,0:0	0/0:0,0:0:33:0,0,0	0/0:0,0:0:33:0,0,0	0/0:0,0:0:33:0,0,0	0/0:0,0:0:33:0,0,0	0/0:0,0:0:33:0,0,0	0/0:0,0:0:33:0,0,0	0/0:0,0:0:33:0,0,0	0/0:0,0:0:33:0,0,0	0/0:0,0:0:33:0,0,0	0/0:0,0:0:33:0,0,0	0/0:0,0:0:33:0,0,0	0/0:0,0:0:33:0,0,0	0/0:0,0:0:33:0,0,0	0/0:0,0:0:33:0,0,0	0/0:0,0:0:33:0,0,0	0/0:0,0:0:33:0,0,0	0/0:0,0:0:33:0,0,0	0/0:0,0:0:33:0,0,0	0/0:0,0:0:33:0,0,0	0/0:0,0:0:33:0,0,0	0/0:0,0:0:33:0,0,0	0/0:0,0:0:33:0,0,0	0/0:0,0:0:33:0,0,0	0/0:0,0:0:33:0,0,0	0/0:0,0:0:33:0,0,0	0/0:0,0:0:33:0,0,0	0/1:0,0:0:33:0,0,0	0/0:0,0:0:33:0,0,0	0/0:0,0:0:33:0,0,0	0/0:0,0:0:33:0,0,0	0/0:0,0:0:33:0,0,0	0/0:0,0:0:33:0,0,0	0/0:0,0:0:33:0,0,0	0/0:0,0:0:33:0,0,0	0/0:0,0:0:33:0,0,0	0/0:0,0:0:33:0,0,0	0/0:0,0:0:33:0,0,0	0/0:0,0:0:33:0,0,0	0/0:0,0:0:33:0,0,0
NW_016017455.1	4505904	SNW_016017455.1_4505904	G	C	.	PASS	ANN=C|downstream_gene_variant|MODIFIER|LOC107993517|gene284|transcript|rna507|Coding||c.*1140C>G|||||3443|,C|intergenic_region|MODIFIER|LOC107995381-LOC107993517|gene283-gene284|intergenic_region|gene283-gene284|||||||||;DP=0	GT:AD:DP:GQ:PL	0/1:0,0:0:33:0,0,0	0/1:0,0:0:33:0,0,0	0/1:0,0:0:33:0,0,0	0/1:0,0:0:33:0,0,0	0/1:0,0:0:33:0,0,0	0/0:0,0:0:33:0,0,0	0/1:0,0:0:33:0,0,0	0/1:0,0:0:33:0,0,0	0/1:0,0:0:33:0,0,0	0/0:0,0:0:33:0,0,0	0/1:0,0:0:33:0,0,0	0/0:0,0:0:33:0,0,0	0/0:0,0:0:33:0,0,0	0/0:0,0:0:33:0,0,0	0/0:0,0:0:33:0,0,0	0/0:0,0:0:33:0,0,0	1/1:0,0:0:33:0,0,0	0/1:0,0:0:33:0,0,0	0/1:0,0:0:33:0,0,0	0/1:0,0:0:33:0,0,0	0/0:0,0:0:33:0,0,0	0/1:0,0:0:33:0,0,0	0/1:0,0:0:33:0,0,0	0/1:0,0:0:33:0,0,0	0/1:0,0:0:33:0,0,0	0/0:0,0:0:33:0,0,0	0/0:0,0:0:33:0,0,0	0/0:0,0:0:33:0,0,0	0/1:0,0:0:33:0,0,0	0/0:0,0:0:33:0,0,0	0/1:0,0:0:33:0,0,0	0/1:0,0:0:33:0,0,0	1/1:0,0:0:33:0,0,0	0/1:0,0:0:33:0,0,0	0/1:0,0:0:33:0,0,0	0/1:0,0:0:33:0,0,0	1/1:0,0:0:33:0,0,0	0/1:0,0:0:33:0,0,0	1/1:0,0:0:33:0,0,0	1/1:0,0:0:33:0,0,0	0/0:0,0:0:33:0,0,0	0/0:0,0:0:33:0,0,0	0/0:0,0:0:33:0,0,0	0/0:0,0:0:33:0,0,0	0/0:0,0:0:33:0,0,0	0/0:0,0:0:33:0,0,0	0/0:0,0:0:33:0,0,0	0/0:0,0:0:33:0,0,0	0/0:0,0:0:33:0,0,0	0/0:0,0:0:33:0,0,0	0/0:0,0:0:33:0,0,0	0/0:0,0:0:33:0,0,0	0/1:0,0:0:33:0,0,0	0/1:0,0:0:33:0,0,0	0/1:0,0:0:33:0,0,0	0/1:0,0:0:33:0,0,0	0/0:0,0:0:33:0,0,0	1/1:0,0:0:33:0,0,0	0/1:0,0:0:33:0,0,0	0/1:0,0:0:33:0,0,0	0/1:0,0:0:33:0,0,0	0/1:0,0:0:33:0,0,0	0/0:0,0:0:33:0,0,0	0/1:0,0:0:33:0,0,0	0/1:0,0:0:33:0,0,0	0/0:0,0:0:33:0,0,0	0/1:0,0:0:33:0,0,0	0/0:0,0:0:33:0,0,0	0/0:0,0:0:33:0,0,0	0/1:0,0:0:33:0,0,0	0/1:0,0:0:33:0,0,0	0/0:0,0:0:33:0,0,0	0/0:0,0:0:33:0,0,0	0/1:0,0:0:33:0,0,0	0/0:0,0:0:33:0,0,0	0/1:0,0:0:33:0,0,0	0/1:0,0:0:33:0,0,0	0/0:0,0:0:33:0,0,0	0/0:0,0:0:33:0,0,0	0/0:0,0:0:33:0,0,0	0/1:0,0:0:33:0,0,0	0/0:0,0:0:33:0,0,0	0/1:0,0:0:33:0,0,0	0/0:0,0:0:33:0,0,0	0/1:0,0:0:33:0,0,0	0/0:0,0:0:33:0,0,0	0/0:0,0:0:33:0,0,0	0/1:0,0:0:33:0,0,0	0/1:0,0:0:33:0,0,0	1/1:0,0:0:33:0,0,0	1/1:0,0:0:33:0,0,0	0/1:0,0:0:33:0,0,0	0/1:0,0:0:33:0,0,0	0/1:0,0:0:33:0,0,0	0/0:0,0:0:33:0,0,0	0/0:0,0:0:33:0,0,0	0/0:0,0:0:33:0,0,0	0/0:0,0:0:33:0,0,0	1/1:0,0:0:33:0,0,0	0/0:0,0:0:33:0,0,0	0/0:0,0:0:33:0,0,0	0/0:0,0:0:33:0,0,0	0/1:0,0:0:33:0,0,0	0/0:0,0:0:33:0,0,0	0/1:0,0:0:33:0,0,0	0/1:0,0:0:33:0,0,0	0/1:0,0:0:33:0,0,0	0/0:0,0:0:33:0,0,0	0/0:0,0:0:33:0,0,0	0/1:0,0:0:33:0,0,0	0/1:0,0:0:33:0,0,0	1/1:0,0:0:33:0,0,0	0/1:0,0:0:33:0,0,0	1/1:0,0:0:33:0,0,0	1/1:0,0:0:33:0,0,0	1/1:0,0:0:33:0,0,0	0/1:0,0:0:33:0,0,0	1/1:0,0:0:33:0,0,0	0/1:0,0:0:33:0,0,0	0/0:0,0:0:33:0,0,0	0/0:0,0:0:33:0,0,0	0/0:0,0:0:33:0,0,0	0/1:0,0:0:33:0,0,0	0/0:0,0:0:33:0,0,0	0/0:0,0:0:33:0,0,0	0/1:0,0:0:33:0,0,0	0/0:0,0:0:33:0,0,0	0/0:0,0:0:33:0,0,0	0/0:0,0:0:33:0,0,0	0/0:0,0:0:33:0,0,0	0/0:0,0:0:33:0,0,0	0/0:0,0:0:33:0,0,0	0/1:0,0:0:33:0,0,0	0/0:0,0:0:33:0,0,0	0/0:0,0:0:33:0,0,0	0/1:0,0:0:33:0,0,0	0/0:0,0:0:33:0,0,0	1/1:0,0:0:33:0,0,0	1/1:0,0:0:33:0,0,0	0/0:0,0:0:33:0,0,0	0/1:0,0:0:33:0,0,0	0/1:0,0:0:33:0,0,0	0/1:0,0:0:33:0,0,0	0/1:0,0:0:33:0,0,0	0/1:0,0:0:33:0,0,0	0/0:0,0:0:33:0,0,0	0/0:0,0:0:33:0,0,0	0/1:0,0:0:33:0,0,0	0/0:0,0:0:33:0,0,0	0/0:0,0:0:33:0,0,0	0/0:0,0:0:33:0,0,0	0/0:0,0:0:33:0,0,0	0/0:0,0:0:33:0,0,0	1/1:0,0:0:33:0,0,0	0/1:0,0:0:33:0,0,0	0/0:0,0:0:33:0,0,0	0/1:0,0:0:33:0,0,0	0/1:0,0:0:33:0,0,0	0/1:0,0:0:33:0,0,0	0/0:0,0:0:33:0,0,0	0/0:0,0:0:33:0,0,0	0/0:0,0:0:33:0,0,0	0/0:0,0:0:33:0,0,0	0/0:0,0:0:33:0,0,0	0/1:0,0:0:33:0,0,0	0/0:0,0:0:33:0,0,0	0/1:0,0:0:33:0,0,0	0/1:0,0:0:33:0,0,0	0/1:0,0:0:33:0,0,0	0/1:0,0:0:33:0,0,0	0/1:0,0:0:33:0,0,0	0/1:0,0:0:33:0,0,0	0/0:0,0:0:33:0,0,0	0/0:0,0:0:33:0,0,0	0/1:0,0:0:33:0,0,0	1/1:0,0:0:33:0,0,0	0/0:0,0:0:33:0,0,0	0/0:0,0:0:33:0,0,0	0/1:0,0:0:33:0,0,0	0/0:0,0:0:33:0,0,0	1/1:0,0:0:33:0,0,0	0/1:0,0:0:33:0,0,0	0/1:0,0:0:33:0,0,0	0/0:0,0:0:33:0,0,0	0/0:0,0:0:33:0,0,0	0/0:0,0:0:33:0,0,0	./.:0,0:0	0/0:0,0:0:33:0,0,0	0/0:0,0:0:33:0,0,0	0/1:0,0:0:33:0,0,0	0/0:0,0:0:33:0,0,0	0/1:0,0:0:33:0,0,0	0/0:0,0:0:33:0,0,0	0/0:0,0:0:33:0,0,0	0/0:0,0:0:33:0,0,0	0/1:0,0:0:33:0,0,0	0/1:0,0:0:33:0,0,0	1/1:0,0:0:33:0,0,0	0/0:0,0:0:33:0,0,0	0/0:0,0:0:33:0,0,0	0/0:0,0:0:33:0,0,0	0/0:0,0:0:33:0,0,0	./.:0,0:0	0/0:0,0:0:33:0,0,0	0/1:0,0:0:33:0,0,0	0/1:0,0:0:33:0,0,0	0/1:0,0:0:33:0,0,0	0/1:0,0:0:33:0,0,0	0/1:0,0:0:33:0,0,0	0/0:0,0:0:33:0,0,0	0/1:0,0:0:33:0,0,0	0/1:0,0:0:33:0,0,0	0/1:0,0:0:33:0,0,0	0/0:0,0:0:33:0,0,0	0/0:0,0:0:33:0,0,0	0/1:0,0:0:33:0,0,0	0/0:0,0:0:33:0,0,0	0/0:0,0:0:33:0,0,0	0/0:0,0:0:33:0,0,0	0/0:0,0:0:33:0,0,0	0/1:0,0:0:33:0,0,0	0/0:0,0:0:33:0,0,0	0/0:0,0:0:33:0,0,0	0/0:0,0:0:33:0,0,0	0/1:0,0:0:33:0,0,0	0/1:0,0:0:33:0,0,0	0/1:0,0:0:33:0,0,0	0/0:0,0:0:33:0,0,0	0/0:0,0:0:33:0,0,0	0/0:0,0:0:33:0,0,0	0/1:0,0:0:33:0,0,0	0/0:0,0:0:33:0,0,0	0/0:0,0:0:33:0,0,0	0/0:0,0:0:33:0,0,0	0/0:0,0:0:33:0,0,0	0/0:0,0:0:33:0,0,0	0/0:0,0:0:33:0,0,0	0/0:0,0:0:33:0,0,0	0/0:0,0:0:33:0,0,0	0/1:0,0:0:33:0,0,0	0/0:0,0:0:33:0,0,0	0/0:0,0:0:33:0,0,0	0/0:0,0:0:33:0,0,0
NW_016017455.1	4538791	SNW_016017455.1_4538791	A	T	.	PASS	ANN=T|5_prime_UTR_variant|MODIFIER|LOC108004300|gene287|transcript|rna515|Coding|1/12|c.-291T>A|||||291|,T|5_prime_UTR_variant|MODIFIER|LOC108004300|gene287|transcript|rna510|Coding|1/9|c.-291T>A|||||291|,T|5_prime_UTR_variant|MODIFIER|LOC108004300|gene287|transcript|rna511|Coding|1/9|c.-291T>A|||||291|,T|5_prime_UTR_variant|MODIFIER|LOC108004300|gene287|transcript|rna512|Coding|1/10|c.-291T>A|||||291|,T|5_prime_UTR_variant|MODIFIER|LOC108004300|gene287|transcript|rna513|Coding|1/11|c.-291T>A|||||291|,T|5_prime_UTR_variant|MODIFIER|LOC108004300|gene287|transcript|rna514|Coding|1/13|c.-291T>A|||||291|,T|upstream_gene_variant|MODIFIER|LOC108004272|gene288|transcript|rna516|Coding||c.-369A>T|||||822|;DP=0	GT:AD:DP:GQ:PL	0/0:0,0:0:33:0,0,0	0/0:0,0:0:33:0,0,0	0/1:0,0:0:33:0,0,0	0/1:0,0:0:33:0,0,0	0/1:0,0:0:33:0,0,0	0/0:0,0:0:33:0,0,0	0/1:0,0:0:33:0,0,0	0/1:0,0:0:33:0,0,0	0/1:0,0:0:33:0,0,0	1/1:0,0:0:33:0,0,0	0/1:0,0:0:33:0,0,0	0/1:0,0:0:33:0,0,0	0/1:0,0:0:33:0,0,0	0/0:0,0:0:33:0,0,0	1/1:0,0:0:33:0,0,0	0/1:0,0:0:33:0,0,0	0/0:0,0:0:33:0,0,0	0/0:0,0:0:33:0,0,0	0/0:0,0:0:33:0,0,0	0/1:0,0:0:33:0,0,0	0/1:0,0:0:33:0,0,0	0/1:0,0:0:33:0,0,0	0/1:0,0:0:33:0,0,0	0/1:0,0:0:33:0,0,0	1/1:0,0:0:33:0,0,0	0/1:0,0:0:33:0,0,0	0/1:0,0:0:33:0,0,0	0/0:0,0:0:33:0,0,0	0/0:0,0:0:33:0,0,0	1/1:0,0:0:33:0,0,0	1/1:0,0:0:33:0,0,0	0/1:0,0:0:33:0,0,0	0/1:0,0:0:33:0,0,0	0/0:0,0:0:33:0,0,0	0/1:0,0:0:33:0,0,0	0/1:0,0:0:33:0,0,0	0/0:0,0:0:33:0,0,0	0/0:0,0:0:33:0,0,0	0/1:0,0:0:33:0,0,0	0/1:0,0:0:33:0,0,0	0/1:0,0:0:33:0,0,0	0/0:0,0:0:33:0,0,0	1/1:0,0:0:33:0,0,0	0/1:0,0:0:33:0,0,0	0/0:0,0:0:33:0,0,0	0/0:0,0:0:33:0,0,0	1/1:0,0:0:33:0,0,0	0/1:0,0:0:33:0,0,0	0/0:0,0:0:33:0,0,0	./.:0,0:0	0/0:0,0:0:33:0,0,0	./.:0,0:0	0/1:0,0:0:33:0,0,0	1/1:0,0:0:33:0,0,0	0/1:0,0:0:33:0,0,0	0/1:0,0:0:33:0,0,0	0/1:0,0:0:33:0,0,0	0/1:0,0:0:33:0,0,0	1/1:0,0:0:33:0,0,0	1/1:0,0:0:33:0,0,0	0/1:0,0:0:33:0,0,0	1/1:0,0:0:33:0,0,0	0/1:0,0:0:33:0,0,0	1/1:0,0:0:33:0,0,0	0/1:0,0:0:33:0,0,0	1/1:0,0:0:33:0,0,0	1/1:0,0:0:33:0,0,0	1/1:0,0:0:33:0,0,0	1/1:0,0:0:33:0,0,0	1/1:0,0:0:33:0,0,0	1/1:0,0:0:33:0,0,0	1/1:0,0:0:33:0,0,0	0/0:0,0:0:33:0,0,0	1/1:0,0:0:33:0,0,0	0/1:0,0:0:33:0,0,0	1/1:0,0:0:33:0,0,0	1/1:0,0:0:33:0,0,0	0/1:0,0:0:33:0,0,0	0/0:0,0:0:33:0,0,0	1/1:0,0:0:33:0,0,0	0/1:0,0:0:33:0,0,0	0/1:0,0:0:33:0,0,0	0/1:0,0:0:33:0,0,0	1/1:0,0:0:33:0,0,0	0/1:0,0:0:33:0,0,0	0/0:0,0:0:33:0,0,0	1/1:0,0:0:33:0,0,0	0/0:0,0:0:33:0,0,0	0/0:0,0:0:33:0,0,0	0/0:0,0:0:33:0,0,0	0/0:0,0:0:33:0,0,0	0/0:0,0:0:33:0,0,0	0/0:0,0:0:33:0,0,0	0/0:0,0:0:33:0,0,0	0/0:0,0:0:33:0,0,0	0/0:0,0:0:33:0,0,0	0/0:0,0:0:33:0,0,0	0/1:0,0:0:33:0,0,0	1/1:0,0:0:33:0,0,0	0/0:0,0:0:33:0,0,0	0/0:0,0:0:33:0,0,0	0/1:0,0:0:33:0,0,0	0/0:0,0:0:33:0,0,0	0/0:0,0:0:33:0,0,0	1/1:0,0:0:33:0,0,0	1/1:0,0:0:33:0,0,0	1/1:0,0:0:33:0,0,0	0/1:0,0:0:33:0,0,0	0/1:0,0:0:33:0,0,0	1/1:0,0:0:33:0,0,0	0/0:0,0:0:33:0,0,0	0/0:0,0:0:33:0,0,0	0/1:0,0:0:33:0,0,0	0/0:0,0:0:33:0,0,0	0/0:0,0:0:33:0,0,0	0/0:0,0:0:33:0,0,0	1/1:0,0:0:33:0,0,0	0/1:0,0:0:33:0,0,0	0/1:0,0:0:33:0,0,0	0/1:0,0:0:33:0,0,0	0/1:0,0:0:33:0,0,0	0/1:0,0:0:33:0,0,0	0/0:0,0:0:33:0,0,0	0/0:0,0:0:33:0,0,0	0/1:0,0:0:33:0,0,0	0/1:0,0:0:33:0,0,0	0/1:0,0:0:33:0,0,0	1/1:0,0:0:33:0,0,0	0/0:0,0:0:33:0,0,0	0/0:0,0:0:33:0,0,0	0/1:0,0:0:33:0,0,0	0/1:0,0:0:33:0,0,0	0/1:0,0:0:33:0,0,0	0/0:0,0:0:33:0,0,0	1/1:0,0:0:33:0,0,0	0/1:0,0:0:33:0,0,0	0/0:0,0:0:33:0,0,0	0/1:0,0:0:33:0,0,0	0/0:0,0:0:33:0,0,0	0/1:0,0:0:33:0,0,0	0/0:0,0:0:33:0,0,0	0/1:0,0:0:33:0,0,0	0/0:0,0:0:33:0,0,0	0/1:0,0:0:33:0,0,0	0/1:0,0:0:33:0,0,0	0/1:0,0:0:33:0,0,0	0/1:0,0:0:33:0,0,0	1/1:0,0:0:33:0,0,0	1/1:0,0:0:33:0,0,0	0/0:0,0:0:33:0,0,0	0/1:0,0:0:33:0,0,0	0/0:0,0:0:33:0,0,0	0/0:0,0:0:33:0,0,0	0/0:0,0:0:33:0,0,0	0/1:0,0:0:33:0,0,0	0/0:0,0:0:33:0,0,0	0/0:0,0:0:33:0,0,0	0/0:0,0:0:33:0,0,0	0/0:0,0:0:33:0,0,0	0/0:0,0:0:33:0,0,0	0/0:0,0:0:33:0,0,0	0/0:0,0:0:33:0,0,0	0/0:0,0:0:33:0,0,0	0/1:0,0:0:33:0,0,0	0/0:0,0:0:33:0,0,0	0/0:0,0:0:33:0,0,0	0/0:0,0:0:33:0,0,0	0/0:0,0:0:33:0,0,0	0/0:0,0:0:33:0,0,0	0/0:0,0:0:33:0,0,0	0/1:0,0:0:33:0,0,0	0/0:0,0:0:33:0,0,0	1/1:0,0:0:33:0,0,0	0/1:0,0:0:33:0,0,0	0/1:0,0:0:33:0,0,0	0/0:0,0:0:33:0,0,0	./.:0,0:0	0/0:0,0:0:33:0,0,0	1/1:0,0:0:33:0,0,0	0/0:0,0:0:33:0,0,0	0/1:0,0:0:33:0,0,0	0/0:0,0:0:33:0,0,0	0/0:0,0:0:33:0,0,0	0/0:0,0:0:33:0,0,0	1/1:0,0:0:33:0,0,0	0/0:0,0:0:33:0,0,0	0/0:0,0:0:33:0,0,0	0/0:0,0:0:33:0,0,0	0/0:0,0:0:33:0,0,0	0/0:0,0:0:33:0,0,0	0/1:0,0:0:33:0,0,0	0/1:0,0:0:33:0,0,0	0/1:0,0:0:33:0,0,0	0/0:0,0:0:33:0,0,0	0/1:0,0:0:33:0,0,0	0/0:0,0:0:33:0,0,0	0/0:0,0:0:33:0,0,0	0/0:0,0:0:33:0,0,0	0/1:0,0:0:33:0,0,0	0/0:0,0:0:33:0,0,0	0/1:0,0:0:33:0,0,0	0/0:0,0:0:33:0,0,0	0/0:0,0:0:33:0,0,0	0/1:0,0:0:33:0,0,0	0/0:0,0:0:33:0,0,0	0/0:0,0:0:33:0,0,0	0/1:0,0:0:33:0,0,0	0/0:0,0:0:33:0,0,0	0/0:0,0:0:33:0,0,0	0/0:0,0:0:33:0,0,0	0/1:0,0:0:33:0,0,0	0/0:0,0:0:33:0,0,0	0/0:0,0:0:33:0,0,0	0/0:0,0:0:33:0,0,0	0/1:0,0:0:33:0,0,0	0/1:0,0:0:33:0,0,0	0/0:0,0:0:33:0,0,0	0/1:0,0:0:33:0,0,0	0/0:0,0:0:33:0,0,0	0/0:0,0:0:33:0,0,0	0/1:0,0:0:33:0,0,0	0/1:0,0:0:33:0,0,0	0/1:0,0:0:33:0,0,0	0/1:0,0:0:33:0,0,0	0/1:0,0:0:33:0,0,0	0/1:0,0:0:33:0,0,0	0/1:0,0:0:33:0,0,0	0/1:0,0:0:33:0,0,0	0/1:0,0:0:33:0,0,0	0/1:0,0:0:33:0,0,0	0/1:0,0:0:33:0,0,0	0/1:0,0:0:33:0,0,0	0/1:0,0:0:33:0,0,0	0/1:0,0:0:33:0,0,0	0/1:0,0:0:33:0,0,0	0/0:0,0:0:33:0,0,0	0/1:0,0:0:33:0,0,0	0/0:0,0:0:33:0,0,0	0/0:0,0:0:33:0,0,0	0/0:0,0:0:33:0,0,0	0/1:0,0:0:33:0,0,0	1/1:0,0:0:33:0,0,0	0/1:0,0:0:33:0,0,0
NW_016017455.1	4567386	SNW_016017455.1_4567386	T	G	.	PASS	ANN=G|upstream_gene_variant|MODIFIER|LOC108004272|gene288|transcript|rna519|Coding||c.-89T>G|||||3966|,G|upstream_gene_variant|MODIFIER|LOC108004272|gene288|transcript|rna518|Coding||c.-105T>G|||||2721|,G|upstream_gene_variant|MODIFIER|LOC108004272|gene288|transcript|rna520|Coding||c.-1T>G|||||4163|,G|intron_variant|MODIFIER|LOC108004272|gene288|transcript|rna516|Coding|1/11|c.-66-4980T>G||||||,G|intron_variant|MODIFIER|LOC108004272|gene288|transcript|rna517|Coding|1/11|c.39+3281T>G||||||;DP=0	GT:AD:DP:GQ:PL	0/1:0,0:0:33:0,0,0	0/1:0,0:0:33:0,0,0	0/1:0,0:0:33:0,0,0	0/0:0,0:0:33:0,0,0	0/1:0,0:0:33:0,0,0	0/1:0,0:0:33:0,0,0	0/1:0,0:0:33:0,0,0	0/0:0,0:0:33:0,0,0	0/0:0,0:0:33:0,0,0	0/0:0,0:0:33:0,0,0	0/0:0,0:0:33:0,0,0	0/0:0,0:0:33:0,0,0	0/0:0,0:0:33:0,0,0	1/1:0,0:0:33:0,0,0	0/0:0,0:0:33:0,0,0	0/0:0,0:0:33:0,0,0	0/0:0,0:0:33:0,0,0	0/0:0,0:0:33:0,0,0	0/0:0,0:0:33:0,0,0	0/0:0,0:0:33:0,0,0	0/0:0,0:0:33:0,0,0	0/0:0,0:0:33:0,0,0	0/0:0,0:0:33:0,0,0	0/0:0,0:0:33:0,0,0	0/0:0,0:0:33:0,0,0	0/0:0,0:0:33:0,0,0	0/0:0,0:0:33:0,0,0	0/0:0,0:0:33:0,0,0	0/1:0,0:0:33:0,0,0	0/0:0,0:0:33:0,0,0	0/0:0,0:0:33:0,0,0	0/0:0,0:0:33:0,0,0	0/0:0,0:0:33:0,0,0	0/0:0,0:0:33:0,0,0	0/0:0,0:0:33:0,0,0	0/0:0,0:0:33:0,0,0	0/0:0,0:0:33:0,0,0	0/0:0,0:0:33:0,0,0	0/0:0,0:0:33:0,0,0	0/0:0,0:0:33:0,0,0	0/1:0,0:0:33:0,0,0	0/0:0,0:0:33:0,0,0	1/1:0,0:0:33:0,0,0	0/1:0,0:0:33:0,0,0	0/0:0,0:0:33:0,0,0	0/0:0,0:0:33:0,0,0	0/1:0,0:0:33:0,0,0	0/0:0,0:0:33:0,0,0	1/1:0,0:0:33:0,0,0	1/1:0,0:0:33:0,0,0	1/1:0,0:0:33:0,0,0	1/1:0,0:0:33:0,0,0	0/1:0,0:0:33:0,0,0	0/1:0,0:0:33:0,0,0	0/1:0,0:0:33:0,0,0	0/1:0,0:0:33:0,0,0	0/0:0,0:0:33:0,0,0	0/1:0,0:0:33:0,0,0	0/0:0,0:0:33:0,0,0	0/0:0,0:0:33:0,0,0	0/0:0,0:0:33:0,0,0	0/0:0,0:0:33:0,0,0	0/1:0,0:0:33:0,0,0	0/0:0,0:0:33:0,0,0	0/0:0,0:0:33:0,0,0	0/0:0,0:0:33:0,0,0	0/0:0,0:0:33:0,0,0	0/0:0,0:0:33:0,0,0	0/0:0,0:0:33:0,0,0	0/0:0,0:0:33:0,0,0	0/0:0,0:0:33:0,0,0	0/0:0,0:0:33:0,0,0	0/0:0,0:0:33:0,0,0	0/1:0,0:0:33:0,0,0	0/1:0,0:0:33:0,0,0	0/1:0,0:0:33:0,0,0	0/1:0,0:0:33:0,0,0	0/1:0,0:0:33:0,0,0	0/1:0,0:0:33:0,0,0	0/0:0,0:0:33:0,0,0	0/0:0,0:0:33:0,0,0	0/0:0,0:0:33:0,0,0	0/0:0,0:0:33:0,0,0	0/0:0,0:0:33:0,0,0	0/1:0,0:0:33:0,0,0	0/0:0,0:0:33:0,0,0	0/0:0,0:0:33:0,0,0	0/0:0,0:0:33:0,0,0	0/1:0,0:0:33:0,0,0	0/0:0,0:0:33:0,0,0	0/0:0,0:0:33:0,0,0	0/0:0,0:0:33:0,0,0	0/0:0,0:0:33:0,0,0	0/1:0,0:0:33:0,0,0	1/1:0,0:0:33:0,0,0	0/0:0,0:0:33:0,0,0	0/0:0,0:0:33:0,0,0	0/0:0,0:0:33:0,0,0	0/0:0,0:0:33:0,0,0	0/0:0,0:0:33:0,0,0	0/0:0,0:0:33:0,0,0	0/0:0,0:0:33:0,0,0	0/1:0,0:0:33:0,0,0	0/0:0,0:0:33:0,0,0	0/0:0,0:0:33:0,0,0	0/0:0,0:0:33:0,0,0	0/0:0,0:0:33:0,0,0	0/0:0,0:0:33:0,0,0	0/0:0,0:0:33:0,0,0	0/0:0,0:0:33:0,0,0	0/0:0,0:0:33:0,0,0	1/1:0,0:0:33:0,0,0	0/1:0,0:0:33:0,0,0	1/1:0,0:0:33:0,0,0	1/1:0,0:0:33:0,0,0	1/1:0,0:0:33:0,0,0	0/0:0,0:0:33:0,0,0	0/1:0,0:0:33:0,0,0	0/1:0,0:0:33:0,0,0	1/1:0,0:0:33:0,0,0	0/1:0,0:0:33:0,0,0	0/1:0,0:0:33:0,0,0	0/1:0,0:0:33:0,0,0	0/1:0,0:0:33:0,0,0	0/1:0,0:0:33:0,0,0	0/0:0,0:0:33:0,0,0	1/1:0,0:0:33:0,0,0	0/1:0,0:0:33:0,0,0	0/1:0,0:0:33:0,0,0	1/1:0,0:0:33:0,0,0	0/1:0,0:0:33:0,0,0	0/1:0,0:0:33:0,0,0	0/1:0,0:0:33:0,0,0	0/1:0,0:0:33:0,0,0	0/1:0,0:0:33:0,0,0	0/0:0,0:0:33:0,0,0	0/0:0,0:0:33:0,0,0	0/0:0,0:0:33:0,0,0	0/1:0,0:0:33:0,0,0	0/0:0,0:0:33:0,0,0	0/0:0,0:0:33:0,0,0	0/0:0,0:0:33:0,0,0	0/0:0,0:0:33:0,0,0	1/1:0,0:0:33:0,0,0	0/1:0,0:0:33:0,0,0	0/0:0,0:0:33:0,0,0	0/1:0,0:0:33:0,0,0	0/0:0,0:0:33:0,0,0	0/0:0,0:0:33:0,0,0	0/0:0,0:0:33:0,0,0	0/0:0,0:0:33:0,0,0	0/1:0,0:0:33:0,0,0	0/0:0,0:0:33:0,0,0	0/0:0,0:0:33:0,0,0	0/0:0,0:0:33:0,0,0	0/0:0,0:0:33:0,0,0	0/0:0,0:0:33:0,0,0	0/1:0,0:0:33:0,0,0	0/0:0,0:0:33:0,0,0	0/1:0,0:0:33:0,0,0	0/1:0,0:0:33:0,0,0	0/0:0,0:0:33:0,0,0	0/1:0,0:0:33:0,0,0	0/0:0,0:0:33:0,0,0	0/1:0,0:0:33:0,0,0	1/1:0,0:0:33:0,0,0	0/1:0,0:0:33:0,0,0	0/0:0,0:0:33:0,0,0	0/0:0,0:0:33:0,0,0	0/0:0,0:0:33:0,0,0	0/0:0,0:0:33:0,0,0	0/0:0,0:0:33:0,0,0	0/0:0,0:0:33:0,0,0	0/0:0,0:0:33:0,0,0	1/1:0,0:0:33:0,0,0	0/0:0,0:0:33:0,0,0	0/0:0,0:0:33:0,0,0	0/0:0,0:0:33:0,0,0	0/0:0,0:0:33:0,0,0	0/0:0,0:0:33:0,0,0	0/1:0,0:0:33:0,0,0	0/1:0,0:0:33:0,0,0	0/1:0,0:0:33:0,0,0	0/0:0,0:0:33:0,0,0	0/0:0,0:0:33:0,0,0	0/0:0,0:0:33:0,0,0	0/0:0,0:0:33:0,0,0	0/0:0,0:0:33:0,0,0	0/0:0,0:0:33:0,0,0	0/0:0,0:0:33:0,0,0	0/1:0,0:0:33:0,0,0	0/0:0,0:0:33:0,0,0	0/0:0,0:0:33:0,0,0	0/0:0,0:0:33:0,0,0	0/0:0,0:0:33:0,0,0	0/1:0,0:0:33:0,0,0	0/1:0,0:0:33:0,0,0	0/1:0,0:0:33:0,0,0	0/0:0,0:0:33:0,0,0	0/0:0,0:0:33:0,0,0	1/1:0,0:0:33:0,0,0	0/0:0,0:0:33:0,0,0	0/0:0,0:0:33:0,0,0	0/0:0,0:0:33:0,0,0	0/1:0,0:0:33:0,0,0	0/1:0,0:0:33:0,0,0	0/1:0,0:0:33:0,0,0	0/0:0,0:0:33:0,0,0	0/0:0,0:0:33:0,0,0	0/1:0,0:0:33:0,0,0	0/0:0,0:0:33:0,0,0	0/1:0,0:0:33:0,0,0	./.:0,0:0	1/1:0,0:0:33:0,0,0	0/0:0,0:0:33:0,0,0	0/0:0,0:0:33:0,0,0	0/0:0,0:0:33:0,0,0	0/0:0,0:0:33:0,0,0	0/0:0,0:0:33:0,0,0	0/1:0,0:0:33:0,0,0	0/0:0,0:0:33:0,0,0	0/0:0,0:0:33:0,0,0	0/0:0,0:0:33:0,0,0	0/0:0,0:0:33:0,0,0	0/0:0,0:0:33:0,0,0	0/0:0,0:0:33:0,0,0	0/0:0,0:0:33:0,0,0	0/0:0,0:0:33:0,0,0	0/0:0,0:0:33:0,0,0	0/0:0,0:0:33:0,0,0	0/0:0,0:0:33:0,0,0	0/0:0,0:0:33:0,0,0	0/0:0,0:0:33:0,0,0	0/0:0,0:0:33:0,0,0	0/0:0,0:0:33:0,0,0	0/0:0,0:0:33:0,0,0	0/1:0,0:0:33:0,0,0	0/0:0,0:0:33:0,0,0	0/0:0,0:0:33:0,0,0	0/0:0,0:0:33:0,0,0	0/1:0,0:0:33:0,0,0	1/1:0,0:0:33:0,0,0	0/0:0,0:0:33:0,0,0
[truncated: 13,037,046 more chars]
